# Supplementary material for: Redox Self‐Equilibration in Molecular Vanadium Oxide Mixtures Enables Multi‐Electron Storage
Source: Angew Chem Int Ed Engl. 2024 Nov 16;64(2):e202418864. doi: 10.1002/anie.202418864 (PMC11720375; doi:10.1002/anie.202418864)
Supplement: Supplementary file 1 — Supporting Information [file ANIE-64-e202418864-s002.cif]

data_ar22098_0m
_audit_creation_date               2024-07-09
_audit_creation_method
;
olex2 1.5
(compiled 2024.02.16 svn.r378c4104 for OlexSys, GUI svn.r6928)
;
_vrf_PLAT213_ar22098_0m
;
PROBLEM: Atom O1              has ADP max/min Ratio .....        4.3 prolat
RESPONSE: Disorder due to V=O vs Mg-OH occupancy
;
_vrf_PLAT242_ar22098_0m
;
PROBLEM: Low    'MainMol' Ueq as Compared to Neighbors of        C32 Check 
RESPONSE: Disordered butyl chain of nBu4N+ cation
;
_vrf_PLAT341_ar22098_0m
;
PROBLEM: Low Bond Precision on  C-C Bonds ...............     0.0375 Ang.  
RESPONSE: Significant disorder in all nBu4N+ cations
;
_vrf_PLAT910_ar22098_0m
;
PROBLEM: Missing # of FCF Reflection(s) Below Theta(Min).         26 Note  
RESPONSE: Beamstop effect
;
_audit_contact_author_address      ?
_audit_contact_author_email        ?
_audit_contact_author_name         ''
_audit_contact_author_phone        ?
_publ_contact_author_id_orcid      ?
_publ_section_references
;
Dolomanov, O.V., Bourhis, L.J., Gildea, R.J, Howard, J.A.K. & Puschmann, H.
 (2009), J. Appl. Cryst. 42, 339-341.

Palatinus, L. & Chapuis, G. (2007). J. Appl. Cryst., 40, 786-790;
Palatinus, L. & van der Lee, A. (2008). J. Appl. Cryst. 41, 975-984;
Palatinus, L., Prathapa, S. J. & van Smaalen, S. (2012). J. Appl. Cryst. 45,
 575-580.

Sheldrick, G.M. (2015). Acta Cryst. C71, 3-8.
;
_chemical_name_common              ?
_chemical_name_systematic
;
 ? 
;
_chemical_formula_moiety           '2(Mg0.42 O34 V13.58), 2(Cl), 7.875(C16 N)'
_chemical_formula_sum              'C126 Cl2 Mg0.84 N8 O68 V27.16'
_chemical_formula_weight           4188.27
_chemical_absolute_configuration   ad
_chemical_melting_point            ?
loop_
  _atom_type_symbol
  _atom_type_description
  _atom_type_scat_dispersion_real
  _atom_type_scat_dispersion_imag
  _atom_type_scat_source
 'C' 'C' 0.0033 0.0016 'International Tables Vol C Tables 4.2.6.8 and 6.1.1.4'
 'Cl' 'Cl' 0.1484 0.1585 'International Tables Vol C Tables 4.2.6.8 and 6.1.1.4'
 'Mg' 'Mg' 0.0486 0.0363 'International Tables Vol C Tables 4.2.6.8 and 6.1.1.4'
 'N' 'N' 0.0061 0.0033 'International Tables Vol C Tables 4.2.6.8 and 6.1.1.4'
 'O' 'O' 0.0106 0.0060 'International Tables Vol C Tables 4.2.6.8 and 6.1.1.4'
 'V' 'V' 0.3005 0.5294 'International Tables Vol C Tables 4.2.6.8 and 6.1.1.4'

_space_group_crystal_system        'monoclinic'
_space_group_IT_number             5
_space_group_name_H-M_alt          'C 1 2 1'
_space_group_name_Hall             'C 2y'
loop_
  _space_group_symop_id
  _space_group_symop_operation_xyz
 1 'x, y, z'
 2 '-x, y, -z'
 3 'x+1/2, y+1/2, z'
 4 '-x+1/2, y+1/2, -z'

_cell_length_a                     23.189(4)
_cell_length_b                     23.197(4)
_cell_length_c                     17.660(3)
_cell_angle_alpha                  90.00
_cell_angle_beta                   90.089(6)
_cell_angle_gamma                  90.00
_cell_volume                       9500(3)
_cell_formula_units_Z              2
_cell_measurement_reflns_used      9910
_cell_measurement_temperature      150.00
_cell_measurement_theta_max        26.41
_cell_measurement_theta_min        2.31
_exptl_absorpt_coefficient_mu      1.370
_exptl_absorpt_correction_T_max    0.7454
_exptl_absorpt_correction_T_min    0.4959
_exptl_absorpt_correction_type     multi-scan
_exptl_absorpt_process_details
;
SADABS-2016/2 (Bruker,2016/2) was used for absorption correction.
wR2(int) was 0.1372 before and 0.1026 after correction.
The Ratio of minimum to maximum transmission is 0.6653.
The \l/2 correction factor is Not present.
;
_exptl_crystal_colour              'green-blue'
_exptl_crystal_density_diffrn      1.464
_exptl_crystal_density_meas        ?
_exptl_crystal_density_method      'not measured'
_exptl_crystal_description         'block'
_exptl_crystal_F_000               4050
_exptl_crystal_size_max            0.10
_exptl_crystal_size_mid            0.05
_exptl_crystal_size_min            0.04
_exptl_special_details
;
 ? 
;
_diffrn_reflns_av_R_equivalents    0.0980
_diffrn_reflns_av_unetI/netI       0.0704
_diffrn_reflns_limit_h_max         28
_diffrn_reflns_limit_h_min         -28
_diffrn_reflns_limit_k_max         28
_diffrn_reflns_limit_k_min         -28
_diffrn_reflns_limit_l_max         22
_diffrn_reflns_limit_l_min         -22
_diffrn_reflns_number              94291
_diffrn_reflns_theta_full          26.37
_diffrn_reflns_theta_max           26.37
_diffrn_reflns_theta_min           3.46
_diffrn_ambient_temperature        150.00
_diffrn_detector_area_resol_mean   ?
_diffrn_measured_fraction_theta_full  0.997
_diffrn_measured_fraction_theta_max  0.997
_diffrn_measurement_device_type    'Bruker APEX-II CCD'
_diffrn_measurement_method         '\f and \w scans'
_diffrn_radiation_monochromator    graphite
_diffrn_radiation_type             MoK\a
_diffrn_radiation_wavelength       0.71073
_diffrn_source                     'fine-focus sealed tube'
_diffrn_source_current             1.4
_diffrn_source_power               0.07
_diffrn_source_voltage             50.0
_diffrn_standards_decay_%          ?
_diffrn_standards_interval_count   ?
_diffrn_standards_interval_time    ?
_diffrn_standards_number           0
_reflns_number_gt                  15471
_reflns_number_total               19413
_reflns_threshold_expression       >2sigma(I)
_computing_cell_refinement         'SAINT v8.37A (Bruker, 2015)'
_computing_data_collection         ?
_computing_data_reduction          'SAINT v8.37A (Bruker, 2015)'
_computing_molecular_graphics      'Olex2 1.5 (Dolomanov et al., 2009)'
_computing_publication_material    'Olex2 1.5 (Dolomanov et al., 2009)'
_computing_structure_refinement    'SHELXL 97-2 (Sheldrick, 2015)'
_computing_structure_solution
;
Superflip  (Palatinus & Chapuis, 2007;Palatinus & van der Lee, 2008;
Palatinus et al., 2012)
;
_refine_diff_density_max           1.236
_refine_diff_density_min           -0.855
_refine_diff_density_rms           0.158
_refine_ls_abs_structure_details   'Flack H D (1983), Acta Cryst. A39, 876-881'
_refine_ls_abs_structure_Flack     0.0(5)
_refine_ls_extinction_coef         ?
_refine_ls_extinction_method       none
_refine_ls_goodness_of_fit_ref     1.100
_refine_ls_hydrogen_treatment      'none'
_refine_ls_matrix_type             full
_refine_ls_number_parameters       1069
_refine_ls_number_reflns           19413
_refine_ls_number_restraints       905
_refine_ls_R_factor_all            0.1084
_refine_ls_R_factor_gt             0.0822
_refine_ls_restrained_S_all        1.093
_refine_ls_shift/su_max            0.000
_refine_ls_shift/su_mean           0.000
_refine_ls_structure_factor_coef   Fsqd
_refine_ls_weighting_details      
 'calc w=1/[\s^2^(Fo^2^)+(0.1245P)^2^+67.3795P] where P=(Fo^2^+2Fc^2^)/3'
_refine_ls_weighting_scheme        calc
_refine_ls_wR_factor_gt            0.2142
_refine_ls_wR_factor_ref           0.2492
_refine_special_details
;
 Refinement of F^2^ against ALL reflections.  The weighted R-factor wR and 
 goodness of fit S are based on F^2^, conventional R-factors R are based 
 on F, with F set to zero for negative F^2^. The threshold expression of 
 F^2^ > 2sigma(F^2^) is used only for calculating R-factors(gt) etc. and is 
 not relevant to the choice of reflections for refinement.  R-factors based 
 on F^2^ are statistically about twice as large as those based on F, and R- 
 factors based on ALL data will be even larger. 
;
_olex2_refinement_description
;
1. Twinned data refinement
 Scales: 0.54(4)
 0.46(4)
2. Shared sites
{V21, Mg21}
{V1, Mg1}
{V17, Mg17}
3. Restrained distances
 N3-C60 \\sim N3-C60A
 with sigma of 0.02
 C56-C58 \\sim C56-C58A
 with sigma of 0.02
 C58-C60 \\sim C58A-C60A
 with sigma of 0.02
 N3-C58 \\sim N3-C58A
 with sigma of 0.04
 C56-C60 \\sim C56-C60A
 with sigma of 0.04
4. Rigid bond restraints
 N2, C9, C11, C15, C17, C21, C29, C35, C36, C38, C41, C42, C44, C52, C59, C64
 with sigma for 1-2 distances of 0.01 and sigma for 1-3 distances of 0.01
 N4, C1, C3, C4, C6, C8, C10, C12, C18, C24, C25, C27, C45, C53, C61
 with sigma for 1-2 distances of 0.01 and sigma for 1-3 distances of 0.01
 N3, C2, C5, C19, C23, C34, C40, C43, C46, C47, C48, C50, C54, C56, C58, C60,
 C62
 with sigma for 1-2 distances of 0.01 and sigma for 1-3 distances of 0.01
 N2, C9, C11, C15, C17, C21, C29, C35, C36, C38, C41, C42, C44, C52, C59, C63,
 C64
 with sigma for 1-2 distances of 0.01 and sigma for 1-3 distances of 0.01
 N1, C7, C13, C14, C16, C20, C22, C26, C28, C30, C32, C33, C37, C39, C49, C51,
 C57
 with sigma for 1-2 distances of 0.01 and sigma for 1-3 distances of 0.01
 N4, C1, C3, C4, C6, C8, C10, C12, C18, C24, C25, C27, C31, C45, C53, C61
 with sigma for 1-2 distances of 0.01 and sigma for 1-3 distances of 0.01
5. Uiso/Uaniso restraints and constraints
N4 \\sim C1 \\sim C3 \\sim C4 \\sim C6 \\sim C8 \\sim C10 \\sim C12 \\sim C18
\\sim C24 \\sim C25 \\sim C27 \\sim C45 \\sim C53 \\sim C61: within 2A with
sigma of 0.04 and sigma for terminal atoms of 0.08 within 2A
N2 \\sim C9 \\sim C11 \\sim C15 \\sim C17 \\sim C21 \\sim C29 \\sim C35 \\sim
C36 \\sim C38 \\sim C41 \\sim C42 \\sim C44 \\sim C52 \\sim C59 \\sim C64:
within 2A with sigma of 0.04 and sigma for terminal atoms of 0.08 within 2A
N1 \\sim C7 \\sim C13 \\sim C14 \\sim C16 \\sim C20 \\sim C22 \\sim C26 \\sim
C28 \\sim C30 \\sim C32 \\sim C33 \\sim C37 \\sim C39 \\sim C49 \\sim C51 \\sim
C57: within 2A with sigma of 0.04 and sigma for terminal atoms of 0.08 within 2A
N3 \\sim C2 \\sim C5 \\sim C19 \\sim C23 \\sim C34 \\sim C40 \\sim C43 \\sim
C46 \\sim C47 \\sim C48 \\sim C50 \\sim C54 \\sim C56 \\sim C58 \\sim C60 \\sim
C62: within 2A with sigma of 0.04 and sigma for terminal atoms of 0.08 within 2A
N2 \\sim C9 \\sim C11 \\sim C15 \\sim C17 \\sim C21 \\sim C29 \\sim C35 \\sim
C36 \\sim C38 \\sim C41 \\sim C42 \\sim C44 \\sim C52 \\sim C59 \\sim C63 \\sim
C64: within 2A with sigma of 0.04 and sigma for terminal atoms of 0.08 within 2A
N4 \\sim C1 \\sim C3 \\sim C4 \\sim C6 \\sim C8 \\sim C10 \\sim C12 \\sim C18
\\sim C24 \\sim C25 \\sim C27 \\sim C31 \\sim C45 \\sim C53 \\sim C61: within
2A with sigma of 0.04 and sigma for terminal atoms of 0.08 within 2A
Uanis(C7) \\sim Ueq, Uanis(C13) \\sim Ueq, Uanis(C14) \\sim Ueq, Uanis(C16)
\\sim Ueq, Uanis(C20) \\sim Ueq, Uanis(C22) \\sim Ueq, Uanis(C26) \\sim Ueq,
Uanis(C28) \\sim Ueq, Uanis(C30) \\sim Ueq, Uanis(C32) \\sim Ueq, Uanis(C33)
\\sim Ueq, Uanis(C37) \\sim Ueq, Uanis(C39) \\sim Ueq, Uanis(C49) \\sim Ueq,
Uanis(C51) \\sim Ueq, Uanis(C57) \\sim Ueq, Uanis(C9) \\sim Ueq, Uanis(C11)
\\sim Ueq, Uanis(C15) \\sim Ueq, Uanis(C17) \\sim Ueq, Uanis(C21) \\sim Ueq,
Uanis(C29) \\sim Ueq, Uanis(C35) \\sim Ueq, Uanis(C36) \\sim Ueq, Uanis(C38)
\\sim Ueq, Uanis(C41) \\sim Ueq, Uanis(C42) \\sim Ueq, Uanis(C44) \\sim Ueq,
Uanis(C52) \\sim Ueq, Uanis(C59) \\sim Ueq, Uanis(C63) \\sim Ueq, Uanis(C64)
\\sim Ueq, Uanis(C2) \\sim Ueq, Uanis(C5) \\sim Ueq, Uanis(C19) \\sim Ueq,
Uanis(C23) \\sim Ueq, Uanis(C34) \\sim Ueq, Uanis(C40) \\sim Ueq, Uanis(C43)
\\sim Ueq, Uanis(C46) \\sim Ueq, Uanis(C47) \\sim Ueq, Uanis(C48) \\sim Ueq,
Uanis(C50) \\sim Ueq, Uanis(C54) \\sim Ueq, Uanis(C56) \\sim Ueq, Uanis(C58)
\\sim Ueq, Uanis(C60) \\sim Ueq, Uanis(C62) \\sim Ueq, Uanis(C1) \\sim Ueq,
Uanis(C3) \\sim Ueq, Uanis(C4) \\sim Ueq, Uanis(C6) \\sim Ueq, Uanis(C8) \\sim
Ueq, Uanis(C10) \\sim Ueq, Uanis(C12) \\sim Ueq, Uanis(C18) \\sim Ueq,
Uanis(C24) \\sim Ueq, Uanis(C25) \\sim Ueq, Uanis(C27) \\sim Ueq, Uanis(C31)
\\sim Ueq, Uanis(C45) \\sim Ueq, Uanis(C53) \\sim Ueq, Uanis(C61) \\sim Ueq,
Uanis(C60A) \\sim Ueq, Uanis(C58A) \\sim Ueq: with sigma of 0.5 and sigma for
terminal atoms of 1
Uanis(V21) = Uanis(Mg21)
Uanis(V1) = Uanis(Mg1)
Uanis(V17) = Uanis(Mg17)
6. Others
 Sof(C60A)=Sof(C58A)=1-FVAR(1)
 Sof(C58)=Sof(C60)=FVAR(1)
 Sof(Mg17)=1-FVAR(2)
 Sof(Mg21)=Sof(Mg1)=0.5*(1-FVAR(3))
 Sof(V1)=Sof(V21)=0.5*FVAR(3)
 Sof(V17)=FVAR(2)
;
_atom_sites_solution_hydrogens     none
_atom_sites_solution_primary       iterative
_atom_sites_solution_secondary     difmap
loop_
  _atom_site_label
  _atom_site_type_symbol
  _atom_site_fract_x
  _atom_site_fract_y
  _atom_site_fract_z
  _atom_site_U_iso_or_equiv
  _atom_site_adp_type
  _atom_site_occupancy
  _atom_site_symmetry_multiplicity
  _atom_site_calc_flag
  _atom_site_refinement_flags
  _atom_site_disorder_assembly
  _atom_site_disorder_group
 V1 V 0.5000 0.73576(10) 1.0000 0.0386(6) Uani 0.791(10) 2 d SP . 3
 V10 V 0.63152(6) 0.81149(8) 0.96032(10) 0.0502(4) Uani 1 1 d . . .
 V14 V 0.63164(6) 0.92706(8) 1.03931(10) 0.0502(4) Uani 1 1 d . . .
 V21 V 0.5000 1.00279(10) 1.0000 0.0399(6) Uani 0.791(10) 2 d SP . 3
 V23 V 0.58154(7) 0.94592(7) 0.89139(10) 0.0479(4) Uani 1 1 d . . .
 V25 V 0.46786(8) 0.92677(7) 0.82876(8) 0.0486(4) Uani 1 1 d . . .
 V26 V 0.53197(8) 0.81178(7) 0.82878(8) 0.0481(4) Uani 1 1 d . . .
 V27 V 0.41851(7) 0.79255(7) 0.89179(10) 0.0487(4) Uani 1 1 d . . .
 Cl1 Cl 0.5000 0.86938(12) 1.0000 0.0313(5) Uani 1 2 d S . .
 O1 O 0.5000 1.0836(7) 1.0000 0.071(4) Uani 1 2 d S . .
 O6 O 0.5356(5) 0.7859(3) 0.7457(4) 0.074(3) Uani 1 1 d . . .
 O22 O 0.4178(3) 0.7594(3) 0.9905(4) 0.0415(13) Uani 1 1 d . . .
 O26 O 0.5827(2) 0.9784(3) 0.9903(3) 0.0404(13) Uani 1 1 d . . .
 O30 O 0.4939(3) 0.7593(2) 0.8920(3) 0.0359(12) Uani 1 1 d . . .
 O34 O 0.4515(3) 0.8464(3) 0.8281(3) 0.0490(16) Uani 1 1 d . . .
 O35 O 0.5483(3) 0.8925(3) 0.8278(3) 0.0494(16) Uani 1 1 d . . .
 O39 O 0.5064(3) 0.9795(2) 0.8917(3) 0.0377(12) Uani 1 1 d . . .
 O41 O 0.3991(3) 0.9419(3) 0.8691(4) 0.0566(18) Uani 1 1 d . . .
 O45 O 0.6005(3) 0.7964(3) 0.8690(4) 0.0558(18) Uani 1 1 d . . .
 O49 O 0.4636(4) 0.9526(3) 0.7461(4) 0.071(2) Uani 1 1 d . . .
 O54 O 0.3682(3) 0.8460(3) 0.9370(4) 0.0504(16) Uani 1 1 d . . .
 O55 O 0.6948(3) 0.7858(3) 0.9538(5) 0.068(2) Uani 1 1 d . . .
 O57 O 0.6196(4) 0.9862(4) 0.8380(5) 0.077(3) Uani 1 1 d . . .
 O58 O 0.6315(3) 0.8923(3) 0.9364(4) 0.0503(16) Uani 1 1 d . . .
 O59 O 0.6949(3) 0.9525(4) 1.0451(6) 0.070(2) Uani 1 1 d . . .
 O61 O 0.3792(4) 0.7519(4) 0.8395(5) 0.078(3) Uani 1 1 d . . .
 O67 O 0.5000 0.6582(7) 1.0000 0.075(4) Uani 1 2 d S . .
 V6 V 0.94231(7) 0.90150(8) 0.67107(8) 0.0485(4) Uani 1 1 d . . .
 V15 V 1.05759(7) 0.83753(8) 0.67120(8) 0.0488(4) Uani 1 1 d . . .
 V17 V 0.86652(7) 0.86955(8) 0.49983(9) 0.0396(5) Uani 0.791(10) 1 d P . 3
 V18 V 0.94213(7) 0.73788(7) 0.46032(11) 0.0496(4) Uani 1 1 d . . .
 V19 V 0.92326(7) 0.78801(7) 0.60835(10) 0.0480(4) Uani 1 1 d . . .
 V22 V 0.94210(7) 1.00109(7) 0.53937(11) 0.0503(4) Uani 1 1 d . . .
 V28 V 0.92345(7) 0.95090(7) 0.39144(10) 0.0487(4) Uani 1 1 d . . .
 Cl2 Cl 1.0000 0.86967(12) 0.5000 0.0310(5) Uani 1 2 d S . .
 O10 O 0.8903(2) 0.9520(3) 0.4906(4) 0.0416(13) Uani 1 1 d . . .
 O14 O 0.8903(2) 0.7871(3) 0.5097(4) 0.0412(13) Uani 1 1 d . . .
 O18 O 0.7856(5) 0.8696(3) 0.4998(3) 0.069(3) Uani 1 1 d . . .
 O37 O 1.0726(3) 0.7686(3) 0.6313(4) 0.0531(17) Uani 1 1 d . . .
 O38 O 0.9768(3) 0.9184(3) 0.3281(3) 0.0493(16) Uani 1 1 d . . .
 O42 O 1.1103(2) 0.8762(3) 0.6083(3) 0.0358(12) Uani 1 1 d . . .
 O43 O 0.9277(3) 0.9700(3) 0.6310(4) 0.0567(18) Uani 1 1 d . . .
 O46 O 0.9165(4) 1.0640(3) 0.5463(6) 0.069(2) Uani 1 1 d . . .
 O47 O 0.9769(3) 0.7377(3) 0.5638(4) 0.0482(15) Uani 1 1 d . . .
 O50 O 0.8900(2) 0.8633(3) 0.6083(3) 0.0371(12) Uani 1 1 d . . .
 O51 O 0.9170(3) 0.6751(3) 0.4544(6) 0.067(2) Uani 1 1 d . . .
 O53 O 0.9767(3) 1.0012(3) 0.4366(4) 0.0500(16) Uani 1 1 d . . .
 O62 O 1.0833(3) 0.8333(5) 0.7536(4) 0.072(3) Uani 1 1 d . . .
 O63 O 0.8832(4) 0.7500(4) 0.6620(6) 0.080(3) Uani 1 1 d . . .
 O65 O 0.8833(4) 0.9894(4) 0.3381(5) 0.078(3) Uani 1 1 d . . .
 O66 O 0.9763(3) 0.8211(3) 0.6715(3) 0.0483(16) Uani 1 1 d . . .
 O68 O 0.9162(3) 0.9052(5) 0.7535(4) 0.076(3) Uani 1 1 d . . .
 N1 N 0.4850(9) 1.1376(5) 0.7752(7) 0.121(4) Uani 1 1 d U . .
 C7 C 0.4010(9) 1.0633(15) 0.5721(15) 0.192(12) Uani 1 1 d U A -1
 C13 C 0.6667(14) 1.1085(13) 0.853(3) 0.210(10) Uani 1 1 d U . .
 C14 C 0.5000(8) 1.2161(6) 0.8736(8) 0.082(4) Uani 1 1 d U . .
 C16 C 0.4826(10) 1.2011(6) 0.7946(8) 0.102(5) Uani 1 1 d U . .
 C20 C 0.4893(9) 1.2827(7) 0.8890(9) 0.093(4) Uani 1 1 d U . .
 C22 C 0.4319(13) 1.2976(10) 0.887(2) 0.162(11) Uani 1 1 d U . .
 C26 C 0.4411(10) 1.1027(7) 0.8216(10) 0.115(4) Uani 1 1 d U . .
 C28 C 0.4688(16) 1.1332(7) 0.6917(11) 0.173(8) Uani 1 1 d U . .
 C30 C 0.3818(13) 1.1252(9) 0.8133(17) 0.161(7) Uani 1 1 d U . .
 C32 C 0.4718(10) 1.0696(9) 0.5805(12) 0.113(5) Uani 1 1 d U . .
 C33 C 0.6490(16) 1.1072(10) 0.762(2) 0.217(11) Uani 1 1 d U . .
 C37 C 0.5425(13) 1.1093(8) 0.7908(11) 0.140(6) Uani 1 1 d U . .
 C39 C 0.5975(17) 1.1380(10) 0.751(2) 0.213(10) Uani 1 1 d U . .
 C49 C 0.3440(13) 1.1026(10) 0.955(2) 0.167(9) Uani 1 1 d U . .
 C51 C 0.3377(14) 1.0897(11) 0.869(2) 0.181(9) Uani 1 1 d U . .
 C57 C 0.4854(16) 1.0725(8) 0.6587(13) 0.166(8) Uani 1 1 d U A .
 N2 N 0.7324(4) 0.8838(10) 0.7243(7) 0.120(4) Uani 1 1 d U . .
 C9 C 0.7600(14) 0.7000(16) 0.651(3) 0.220(11) Uani 1 1 d U . .
 C11 C 0.5719(9) 0.9372(13) 0.6109(18) 0.156(10) Uani 1 1 d U . .
 C15 C 0.7961(8) 0.9178(17) 0.8397(11) 0.182(8) Uani 1 1 d U . .
 C17 C 0.7783(9) 1.0285(13) 0.633(2) 0.173(8) Uani 1 1 d U . .
 C21 C 0.7667(9) 1.0213(14) 0.549(2) 0.170(9) Uani 1 1 d U . .
 C29 C 0.8005(8) 0.8999(9) 0.9217(12) 0.110(5) Uani 1 1 d U . .
 C35 C 0.7447(8) 0.9858(12) 0.6882(17) 0.160(7) Uani 1 1 d U . .
 C36 C 0.6672(5) 0.8833(10) 0.7040(8) 0.102(5) Uani 1 1 d U . .
 C38 C 0.6528(6) 0.8685(7) 0.6251(8) 0.078(3) Uani 1 1 d U . .
 C41 C 0.7322(8) 0.7736(17) 0.7514(19) 0.210(9) Uani 1 1 d U . .
 C42 C 0.7666(6) 0.9298(10) 0.6777(10) 0.114(4) Uani 1 1 d U . .
 C44 C 0.7593(7) 0.8283(13) 0.7090(11) 0.141(5) Uani 1 1 d U . .
 C52 C 0.5879(6) 0.8793(9) 0.6113(9) 0.092(4) Uani 1 1 d U . .
 C59 C 0.7363(6) 0.9006(17) 0.8060(11) 0.187(8) Uani 1 1 d U . .
 C63 C 0.8002(12) 0.9663(9) 0.9230(12) 0.131(6) Uani 1 1 d U . .
 C64 C 0.7604(9) 0.7172(17) 0.733(2) 0.216(11) Uani 1 1 d U . .
 N3 N 0.2676(4) 0.8548(9) 0.7239(7) 0.113(4) Uani 1 1 d DU . .
 C2 C 0.2374(10) 1.0168(18) 0.743(2) 0.219(12) Uani 1 1 d U . .
 C5 C 0.2417(14) 1.0352(15) 0.666(3) 0.227(13) Uani 1 1 d U . .
 C19 C 0.2681(9) 0.9662(17) 0.7491(19) 0.205(10) Uani 1 1 d U . .
 C23 C 0.2005(14) 0.7718(9) 0.9239(12) 0.148(9) Uani 1 1 d U B 1
 C34 C 0.3329(5) 0.8527(10) 0.7039(9) 0.102(5) Uani 1 1 d U . .
 C40 C 0.3469(6) 0.8701(7) 0.6258(8) 0.078(3) Uani 1 1 d U . .
 C43 C 0.4275(9) 0.8027(14) 0.6108(19) 0.165(11) Uani 1 1 d U . .
 C46 C 0.2333(6) 0.8090(10) 0.6768(9) 0.105(4) Uani 1 1 d U . .
 C47 C 0.2356(10) 0.7156(13) 0.544(2) 0.167(9) Uani 1 1 d U . .
 C48 C 0.2392(7) 0.9107(12) 0.7104(11) 0.130(5) Uani 1 1 d U . .
 C50 C 0.4110(6) 0.8604(9) 0.6114(9) 0.093(4) Uani 1 1 d U . .
 C54 C 0.2561(8) 0.7524(12) 0.6868(17) 0.155(7) Uani 1 1 d U . .
 C56 C 0.2003(9) 0.8361(8) 0.9212(12) 0.112(5) Uani 1 1 d DU B 1
 C58 C 0.2068(9) 0.8023(11) 0.8393(14) 0.072(6) Uani 0.44(3) 1 d PDU B 1
 C60 C 0.2641(11) 0.8593(12) 0.8121(13) 0.071(5) Uani 0.44(3) 1 d PDU B 1
 C62 C 0.2221(9) 0.7082(12) 0.628(2) 0.166(8) Uani 1 1 d U B .
 N4 N 0.5149(9) 0.6016(5) 0.7773(7) 0.116(4) Uani 1 1 d U . .
 C1 C 0.5141(9) 0.5370(6) 0.7960(8) 0.096(5) Uani 1 1 d U . .
 C3 C 0.5708(12) 0.4439(10) 0.895(2) 0.163(11) Uani 1 1 d U . .
 C4 C 0.5600(10) 0.6354(6) 0.8239(10) 0.111(4) Uani 1 1 d U . .
 C6 C 0.4558(13) 0.6298(8) 0.7914(12) 0.140(6) Uani 1 1 d U . .
 C8 C 0.6172(12) 0.6148(8) 0.8112(16) 0.155(7) Uani 1 1 d U . .
 C10 C 0.5357(17) 0.6052(7) 0.6940(10) 0.191(8) Uani 1 1 d U . .
 C12 C 0.4993(7) 0.5240(6) 0.8747(8) 0.075(3) Uani 1 1 d U . .
 C18 C 0.5110(8) 0.4570(7) 0.8894(9) 0.090(4) Uani 1 1 d U . .
 C24 C 0.3495(17) 0.6322(11) 0.763(2) 0.221(11) Uani 1 1 d U . .
 C25 C 0.3328(14) 0.6271(14) 0.854(3) 0.213(11) Uani 1 1 d U . .
 C27 C 0.4023(17) 0.5997(10) 0.7504(19) 0.212(10) Uani 1 1 d U . .
 C31 C 0.6601(13) 0.6499(9) 0.866(2) 0.169(8) Uani 1 1 d U . .
 C45 C 0.533(2) 0.6674(8) 0.6537(15) 0.222(12) Uani 1 1 d U . .
 C53 C 0.6552(12) 0.6351(10) 0.956(2) 0.163(8) Uani 1 1 d U . .
 C61 C 0.5960(10) 0.6646(12) 0.5801(13) 0.133(7) Uani 1 1 d U . .
 C60A C 0.2636(9) 0.8213(14) 0.8029(10) 0.112(15) Uani 0.56(3) 1 d PDU B -1
 C58A C 0.2013(8) 0.8694(11) 0.8416(12) 0.073(7) Uani 0.56(3) 1 d PDU B -1
 Mg21 Mg 0.5000 1.00279(10) 1.0000 0.0399(6) Uani 0.209(10) 2 d SP . 4
 Mg1 Mg 0.5000 0.73576(10) 1.0000 0.0386(6) Uani 0.209(10) 2 d SP . 4
 Mg17 Mg 0.86652(7) 0.86955(8) 0.49983(9) 0.0396(5) Uani 0.209(10) 1 d P . 4

loop_
  _atom_site_aniso_label
  _atom_site_aniso_U_11
  _atom_site_aniso_U_22
  _atom_site_aniso_U_33
  _atom_site_aniso_U_23
  _atom_site_aniso_U_13
  _atom_site_aniso_U_12
 V1 0.0468(13) 0.0389(12) 0.0303(11) 0.000 0.0068(9) 0.000
 V10 0.0287(7) 0.0515(9) 0.0704(10) 0.0192(8) 0.0123(6) 0.0084(6)
 V14 0.0284(7) 0.0514(9) 0.0707(11) 0.0193(8) -0.0093(6) -0.0074(6)
 V21 0.0473(13) 0.0400(12) 0.0323(11) 0.000 -0.0033(9) 0.000
 V23 0.0407(8) 0.0494(9) 0.0537(9) 0.0196(7) 0.0157(7) 0.0067(7)
 V25 0.0690(11) 0.0467(8) 0.0301(7) -0.0017(6) -0.0087(6) 0.0189(8)
 V26 0.0672(10) 0.0465(8) 0.0306(7) 0.0016(6) 0.0098(6) 0.0190(8)
 V27 0.0410(8) 0.0503(9) 0.0547(9) -0.0196(7) -0.0127(7) 0.0059(7)
 Cl1 0.0304(11) 0.0321(12) 0.0314(11) 0.000 0.0012(9) 0.000
 O1 0.021(4) 0.175(13) 0.015(4) 0.000 -0.008(3) 0.000
 O6 0.131(8) 0.056(4) 0.036(4) 0.011(3) 0.014(4) 0.033(5)
 O22 0.035(3) 0.038(3) 0.051(3) -0.012(3) 0.007(2) -0.002(2)
 O26 0.034(3) 0.036(3) 0.051(3) 0.013(3) -0.002(2) -0.001(2)
 O30 0.042(3) 0.030(3) 0.036(3) -0.007(2) 0.001(2) 0.005(2)
 O34 0.067(4) 0.043(3) 0.037(3) -0.011(3) -0.018(3) 0.011(3)
 O35 0.064(4) 0.047(4) 0.038(3) 0.010(3) 0.020(3) 0.012(3)
 O39 0.046(3) 0.032(3) 0.036(3) 0.009(2) -0.001(2) 0.007(2)
 O41 0.053(4) 0.057(4) 0.060(4) -0.018(3) -0.019(3) 0.020(3)
 O45 0.051(4) 0.052(4) 0.064(4) 0.016(3) 0.019(3) 0.020(3)
 O49 0.125(7) 0.052(4) 0.037(4) -0.006(3) -0.011(4) 0.029(5)
 O54 0.036(3) 0.044(3) 0.071(4) -0.019(3) -0.014(3) 0.002(3)
 O55 0.031(3) 0.058(4) 0.114(7) 0.023(4) 0.013(4) 0.015(3)
 O57 0.058(5) 0.078(6) 0.094(6) 0.050(5) 0.026(4) 0.007(4)
 O58 0.033(3) 0.046(3) 0.073(4) 0.018(3) 0.019(3) -0.001(3)
 O59 0.030(3) 0.060(4) 0.121(7) 0.030(5) -0.009(4) -0.012(3)
 O61 0.064(5) 0.079(6) 0.089(6) -0.046(5) -0.022(4) -0.001(4)
 O67 0.029(5) 0.176(14) 0.021(4) 0.000 0.006(3) 0.000
 V6 0.0387(8) 0.0764(12) 0.0303(7) -0.0093(7) -0.0007(5) 0.0194(8)
 V15 0.0389(8) 0.0770(12) 0.0306(7) 0.0092(7) 0.0027(5) 0.0196(8)
 V17 0.0345(8) 0.0528(10) 0.0316(8) -0.0051(7) 0.0009(6) 0.0005(7)
 V18 0.0432(9) 0.0359(8) 0.0698(11) -0.0109(7) 0.0199(7) -0.0090(6)
 V19 0.0429(8) 0.0478(9) 0.0534(9) 0.0144(7) 0.0208(7) 0.0062(7)
 V22 0.0459(9) 0.0340(8) 0.0708(11) -0.0106(7) -0.0179(8) 0.0081(6)
 V28 0.0454(8) 0.0458(9) 0.0548(9) 0.0146(7) -0.0183(7) -0.0071(7)
 Cl2 0.0271(11) 0.0342(12) 0.0317(11) 0.000 0.0009(9) 0.000
 O10 0.035(3) 0.039(3) 0.051(3) -0.005(3) -0.014(2) 0.002(2)
 O14 0.030(3) 0.043(3) 0.051(3) -0.009(3) 0.013(2) -0.003(2)
 O18 0.161(8) 0.029(3) 0.018(2) -0.004(2) 0.001(4) -0.002(4)
 O37 0.044(4) 0.052(4) 0.063(4) 0.015(3) 0.016(3) 0.018(3)
 O38 0.040(3) 0.072(5) 0.036(3) 0.023(3) -0.011(2) -0.013(3)
 O42 0.028(2) 0.045(3) 0.035(3) 0.003(2) -0.005(2) 0.007(2)
 O43 0.051(4) 0.056(4) 0.063(4) -0.020(3) -0.018(3) 0.018(3)
 O46 0.061(5) 0.036(4) 0.110(7) -0.007(4) -0.029(4) 0.011(3)
 O47 0.036(3) 0.041(3) 0.067(4) 0.017(3) 0.018(3) 0.000(3)
 O50 0.028(3) 0.047(3) 0.036(3) -0.003(2) 0.006(2) 0.004(2)
 O51 0.053(4) 0.038(4) 0.111(7) -0.009(4) 0.027(4) -0.009(3)
 O53 0.037(3) 0.042(3) 0.071(4) 0.018(3) -0.015(3) 0.001(3)
 O62 0.051(4) 0.131(8) 0.035(3) 0.009(4) 0.007(3) 0.033(5)
 O63 0.076(6) 0.071(5) 0.093(6) 0.026(5) 0.050(5) 0.000(4)
 O65 0.073(5) 0.072(6) 0.087(6) 0.023(5) -0.045(5) -0.005(4)
 O66 0.034(3) 0.075(5) 0.037(3) 0.020(3) 0.013(2) 0.013(3)
 O68 0.051(4) 0.141(8) 0.035(3) -0.013(4) -0.006(3) 0.035(5)
 N1 0.244(11) 0.045(5) 0.073(6) 0.022(4) -0.015(8) -0.007(7)
 C7 0.088(9) 0.32(3) 0.170(17) 0.164(19) 0.070(9) 0.102(14)
 C13 0.16(2) 0.115(19) 0.36(3) -0.04(2) 0.107(19) -0.045(16)
 C14 0.109(10) 0.069(7) 0.068(7) 0.007(5) 0.007(7) -0.002(7)
 C16 0.195(16) 0.042(5) 0.070(7) 0.013(5) 0.006(9) -0.014(7)
 C20 0.126(10) 0.067(7) 0.086(9) -0.001(6) 0.025(9) -0.030(8)
 C22 0.159(15) 0.076(12) 0.25(3) -0.031(15) -0.05(2) 0.028(12)
 C26 0.190(10) 0.056(7) 0.097(9) 0.033(7) -0.068(8) -0.030(8)
 C28 0.40(2) 0.039(6) 0.080(7) 0.026(5) -0.042(11) -0.026(11)
 C30 0.188(11) 0.074(10) 0.222(18) 0.066(12) -0.101(12) -0.042(10)
 C32 0.137(11) 0.101(12) 0.103(9) 0.007(8) -0.010(11) -0.008(11)
 C33 0.294(16) 0.073(11) 0.29(2) 0.065(15) 0.224(19) 0.049(13)
 C37 0.243(11) 0.082(10) 0.097(10) 0.048(9) 0.068(10) 0.035(10)
 C39 0.309(15) 0.085(12) 0.25(2) 0.069(14) 0.190(17) 0.058(13)
 C49 0.16(2) 0.080(13) 0.26(2) 0.054(16) -0.047(18) 0.017(14)
 C51 0.183(15) 0.092(14) 0.27(2) 0.064(16) -0.077(15) -0.058(13)
 C57 0.34(2) 0.060(8) 0.100(10) 0.006(7) -0.017(14) -0.021(13)
 N2 0.036(4) 0.257(11) 0.068(6) -0.004(8) 0.023(4) 0.000(7)
 C9 0.12(2) 0.18(2) 0.36(3) 0.11(2) -0.05(2) -0.069(17)
 C11 0.075(11) 0.167(16) 0.22(3) -0.06(2) -0.027(13) 0.025(12)
 C15 0.061(8) 0.40(3) 0.086(9) -0.056(11) 0.018(7) -0.023(14)
 C17 0.074(11) 0.183(13) 0.26(2) -0.096(14) 0.073(13) -0.064(11)
 C21 0.066(11) 0.19(3) 0.256(18) -0.046(18) 0.043(15) 0.008(14)
 C29 0.090(11) 0.113(10) 0.128(10) -0.013(11) -0.005(8) 0.020(10)
 C35 0.074(10) 0.189(11) 0.217(17) -0.114(12) 0.072(11) -0.052(10)
 C36 0.033(5) 0.201(16) 0.074(6) 0.003(9) 0.021(4) -0.001(6)
 C38 0.066(6) 0.096(9) 0.072(6) -0.001(7) 0.009(5) -0.008(6)
 C41 0.065(10) 0.324(15) 0.24(2) 0.196(16) 0.054(12) 0.058(12)
 C42 0.049(6) 0.197(10) 0.098(9) -0.064(8) 0.036(6) -0.023(8)
 C44 0.060(8) 0.254(11) 0.110(10) 0.075(10) 0.048(8) 0.035(9)
 C52 0.060(6) 0.134(12) 0.083(8) 0.028(9) 0.001(6) -0.033(7)
 C59 0.038(6) 0.44(2) 0.083(7) -0.034(11) 0.033(5) -0.019(12)
 C63 0.18(2) 0.099(10) 0.110(12) 0.025(8) 0.043(11) 0.017(12)
 C64 0.067(11) 0.294(15) 0.29(2) 0.226(18) 0.073(14) 0.045(13)
 N3 0.034(4) 0.221(10) 0.083(6) 0.013(8) -0.022(4) -0.011(6)
 C2 0.075(12) 0.293(17) 0.29(3) -0.222(19) -0.068(16) 0.060(14)
 C5 0.109(18) 0.16(2) 0.42(4) -0.09(2) 0.05(2) -0.071(15)
 C19 0.078(11) 0.297(15) 0.24(2) -0.190(17) -0.066(13) 0.064(12)
 C23 0.26(3) 0.089(10) 0.096(10) -0.017(8) -0.074(14) 0.045(14)
 C34 0.032(5) 0.193(16) 0.080(7) 0.004(9) -0.014(4) -0.011(6)
 C40 0.068(6) 0.093(9) 0.072(7) 0.000(7) -0.009(5) -0.007(6)
 C43 0.067(10) 0.168(17) 0.26(3) 0.06(2) 0.015(14) 0.025(12)
 C46 0.052(7) 0.180(10) 0.082(8) 0.042(8) -0.030(6) -0.021(7)
 C47 0.085(14) 0.15(2) 0.265(19) 0.043(17) -0.053(17) 0.013(14)
 C48 0.067(8) 0.226(11) 0.096(10) -0.050(10) -0.040(8) 0.030(9)
 C50 0.066(6) 0.135(12) 0.078(8) -0.031(8) 0.000(6) -0.033(8)
 C54 0.073(10) 0.166(10) 0.224(18) 0.099(12) -0.066(12) -0.033(9)
 C56 0.114(13) 0.105(10) 0.117(11) 0.019(10) -0.003(9) -0.008(11)
 C58 0.028(10) 0.068(15) 0.121(12) 0.017(10) -0.034(9) 0.003(8)
 C60 0.034(11) 0.061(14) 0.117(8) -0.032(9) -0.006(8) -0.005(9)
 C62 0.074(11) 0.150(12) 0.27(2) 0.085(13) -0.064(14) -0.055(11)
 N4 0.238(10) 0.047(5) 0.064(6) -0.020(4) 0.014(8) 0.001(7)
 C1 0.174(15) 0.041(5) 0.074(7) -0.015(5) 0.006(9) -0.003(7)
 C3 0.144(13) 0.085(13) 0.26(3) 0.043(16) 0.04(2) 0.026(12)
 C4 0.183(10) 0.051(7) 0.099(9) -0.032(7) 0.055(8) -0.013(8)
 C6 0.239(11) 0.081(10) 0.101(10) -0.048(9) -0.072(10) 0.044(10)
 C8 0.182(10) 0.066(9) 0.218(17) -0.066(11) 0.110(12) -0.038(9)
 C10 0.46(3) 0.046(7) 0.073(7) -0.030(6) 0.061(11) -0.021(13)
 C12 0.090(9) 0.066(7) 0.070(7) -0.006(5) 0.005(6) -0.009(6)
 C18 0.124(10) 0.066(7) 0.081(9) -0.001(6) -0.020(8) -0.026(7)
 C24 0.283(16) 0.097(14) 0.28(2) -0.084(16) -0.213(19) 0.063(14)
 C25 0.15(2) 0.13(2) 0.36(3) 0.03(2) -0.105(19) -0.045(16)
 C27 0.305(15) 0.091(12) 0.24(2) -0.075(14) -0.189(16) 0.072(13)
 C31 0.173(13) 0.074(11) 0.26(2) -0.056(14) 0.082(14) -0.050(12)
 C45 0.49(3) 0.047(8) 0.130(14) -0.014(8) 0.13(2) -0.031(17)
 C53 0.141(19) 0.091(14) 0.259(18) -0.051(16) 0.057(17) 0.012(14)
 C61 0.126(16) 0.16(2) 0.118(14) 0.001(12) -0.044(10) -0.020(13)
 C60A 0.041(11) 0.24(5) 0.050(12) 0.051(18) -0.032(9) -0.03(2)
 C58A 0.031(9) 0.097(17) 0.093(16) -0.020(13) 0.000(9) 0.020(10)
 Mg21 0.0473(13) 0.0400(12) 0.0323(11) 0.000 -0.0033(9) 0.000
 Mg1 0.0468(13) 0.0389(12) 0.0303(11) 0.000 0.0068(9) 0.000
 Mg17 0.0345(8) 0.0528(10) 0.0316(8) -0.0051(7) 0.0009(6) 0.0005(7)

_geom_special_details
;
 All esds (except the esd in the dihedral angle between two l.s. planes) 
 are estimated using the full covariance matrix.  The cell esds are taken 
 into account individually in the estimation of esds in distances, angles 
 and torsion angles; correlations between esds in cell parameters are only 
 used when they are defined by crystal symmetry.  An approximate (isotropic) 
 treatment of cell esds is used for estimating esds involving l.s. planes. 
;
loop_
  _geom_bond_atom_site_label_1
  _geom_bond_atom_site_label_2
  _geom_bond_distance
  _geom_bond_site_symmetry_2
  _geom_bond_publ_flag
 V1 V27 2.991(2) 2_657 ?
 V1 V27 2.991(2) . ?
 V1 O22 1.991(6) 2_657 ?
 V1 O22 1.991(6) . ?
 V1 O30 1.989(6) . ?
 V1 O30 1.989(6) 2_657 ?
 V1 O67 1.800(17) . ?
 V10 V14 3.022(3) . ?
 V10 V27 2.893(2) 2_657 ?
 V10 O22 1.877(6) 2_657 ?
 V10 O45 1.800(8) . ?
 V10 O54 1.982(8) 2_657 ?
 V10 O55 1.589(6) . ?
 V10 O58 1.922(7) . ?
 V14 V23 2.891(2) . ?
 V14 O26 1.859(6) . ?
 V14 O41 1.802(8) 2_657 ?
 V14 O54 1.925(7) 2_657 ?
 V14 O58 1.989(8) . ?
 V14 O59 1.584(7) . ?
 V21 V23 3.0010(19) . ?
 V21 V23 3.0011(19) 2_657 ?
 V21 O1 1.874(16) . ?
 V21 O26 2.006(6) 2_657 ?
 V21 O26 2.006(6) . ?
 V21 O39 1.993(6) . ?
 V21 O39 1.993(6) 2_657 ?
 V23 V25 2.891(3) . ?
 V23 O26 1.903(7) . ?
 V23 O35 1.842(8) . ?
 V23 O39 1.910(6) . ?
 V23 O57 1.595(7) . ?
 V23 O58 1.876(7) . ?
 V25 V26 3.054(2) . ?
 V25 O34 1.902(7) . ?
 V25 O35 2.027(7) . ?
 V25 O39 1.878(6) . ?
 V25 O41 1.782(8) . ?
 V25 O49 1.581(7) . ?
 V26 V27 2.893(3) . ?
 V26 O6 1.588(8) . ?
 V26 O30 1.873(6) . ?
 V26 O34 2.031(7) . ?
 V26 O35 1.910(7) . ?
 V26 O45 1.775(7) . ?
 V27 V10 2.893(2) 2_657 ?
 V27 O22 1.906(7) . ?
 V27 O30 1.911(6) . ?
 V27 O34 1.849(8) . ?
 V27 O54 1.881(7) . ?
 V27 O61 1.604(7) . ?
 O22 V10 1.877(6) 2_657 ?
 O41 V14 1.802(8) 2_657 ?
 O54 V10 1.982(8) 2_657 ?
 O54 V14 1.925(7) 2_657 ?
 V6 V15 3.057(2) . ?
 V6 V19 2.890(3) . ?
 V6 O38 1.916(7) 2_756 ?
 V6 O43 1.772(8) . ?
 V6 O50 1.866(6) . ?
 V6 O66 2.024(7) . ?
 V6 O68 1.581(7) . ?
 V15 V28 2.887(3) 2_756 ?
 V15 O37 1.781(7) . ?
 V15 O38 2.039(7) 2_756 ?
 V15 O42 1.880(6) . ?
 V15 O62 1.575(7) . ?
 V15 O66 1.922(6) . ?
 V17 V19 2.996(2) . ?
 V17 V28 2.996(2) . ?
 V17 O10 1.998(7) . ?
 V17 O14 1.997(7) . ?
 V17 O18 1.877(11) . ?
 V17 O42 1.991(6) 2_756 ?
 V17 O50 1.995(6) . ?
 V18 V18 3.026(4) 2_756 ?
 V18 V19 2.895(3) . ?
 V18 O14 1.874(6) . ?
 V18 O37 1.801(8) 2_756 ?
 V18 O47 1.995(8) . ?
 V18 O47 1.927(6) 2_756 ?
 V18 O51 1.572(7) . ?
 V19 O14 1.902(7) . ?
 V19 O47 1.878(7) . ?
 V19 O50 1.909(6) . ?
 V19 O63 1.594(7) . ?
 V19 O66 1.829(8) . ?
 V22 V22 3.026(4) 2_756 ?
 V22 V28 2.892(3) . ?
 V22 O10 1.865(6) . ?
 V22 O43 1.803(8) . ?
 V22 O46 1.581(7) . ?
 V22 O53 1.929(6) 2_756 ?
 V22 O53 1.986(8) . ?
 V28 V15 2.887(3) 2_756 ?
 V28 O10 1.914(7) . ?
 V28 O38 1.832(8) . ?
 V28 O42 1.902(6) 2_756 ?
 V28 O53 1.876(7) . ?
 V28 O65 1.596(7) . ?
 O37 V18 1.801(8) 2_756 ?
 O38 V6 1.916(7) 2_756 ?
 O38 V15 2.039(7) 2_756 ?
 O42 V17 1.991(6) 2_756 ?
 O42 V28 1.902(6) 2_756 ?
 O42 Mg17 1.991(6) 2_756 ?
 O47 V18 1.927(6) 2_756 ?
 O53 V22 1.929(6) 2_756 ?
 N1 C16 1.513(18) . ?
 N1 C26 1.54(3) . ?
 N1 C28 1.53(2) . ?
 N1 C37 1.51(3) . ?
 C7 C32 1.65(3) . ?
 C13 C33 1.65(6) . ?
 C14 C16 1.49(2) . ?
 C14 C20 1.59(2) . ?
 C20 C22 1.38(3) . ?
 C26 C30 1.48(4) . ?
 C28 C57 1.57(3) . ?
 C30 C51 1.64(4) . ?
 C32 C57 1.42(3) . ?
 C33 C39 1.41(5) . ?
 C37 C39 1.60(4) . ?
 C49 C51 1.54(5) . ?
 N2 C36 1.554(16) . ?
 N2 C42 1.56(3) . ?
 N2 C44 1.46(3) . ?
 N2 C59 1.50(2) . ?
 C9 C64 1.51(6) . ?
 C11 C52 1.39(3) . ?
 C15 C29 1.51(3) . ?
 C15 C59 1.56(3) . ?
 C15 C63 1.86(3) . ?
 C17 C21 1.53(4) . ?
 C17 C35 1.59(4) . ?
 C29 C63 1.54(3) . ?
 C35 C42 1.41(3) . ?
 C36 C38 1.47(2) . ?
 C38 C52 1.54(2) . ?
 C41 C44 1.60(4) . ?
 C41 C64 1.50(5) . ?
 N3 C34 1.554(16) . ?
 N3 C46 1.57(2) . ?
 N3 C48 1.47(3) . ?
 N3 C60 1.56(2) . ?
 N3 C60A 1.60(2) . ?
 C2 C5 1.42(6) . ?
 C2 C19 1.38(5) . ?
 C19 C48 1.60(4) . ?
 C23 C56 1.49(3) . ?
 C34 C40 1.47(2) . ?
 C40 C50 1.53(2) . ?
 C43 C50 1.39(3) . ?
 C46 C54 1.43(3) . ?
 C47 C62 1.53(4) . ?
 C54 C62 1.65(4) . ?
 C56 C58 1.65(3) . ?
 C56 C58A 1.60(3) . ?
 C58 C60 1.94(3) . ?
 C58 C60A 1.53(3) . ?
 C58 C58A 1.56(4) . ?
 C60 C60A 0.90(4) . ?
 C60 C58A 1.57(3) . ?
 N4 C1 1.535(18) . ?
 N4 C4 1.54(3) . ?
 N4 C6 1.54(3) . ?
 N4 C10 1.55(2) . ?
 C1 C12 1.46(2) . ?
 C3 C18 1.42(3) . ?
 C4 C8 1.43(3) . ?
 C6 C27 1.59(3) . ?
 C8 C31 1.61(4) . ?
 C10 C45 1.61(3) . ?
 C12 C18 1.60(2) . ?
 C24 C25 1.65(6) . ?
 C24 C27 1.46(5) . ?
 C31 C53 1.62(4) . ?
 C45 C61 1.96(4) . ?
 C60A C58A 1.95(3) . ?

loop_
  _geom_angle_atom_site_label_1
  _geom_angle_atom_site_label_2
  _geom_angle_atom_site_label_3
  _geom_angle
  _geom_angle_site_symmetry_1
  _geom_angle_site_symmetry_3
  _geom_angle_publ_flag
 V27 V1 V27 127.75(10) 2_657 . ?
 O22 V1 V27 122.44(19) . 2_657 ?
 O22 V1 V27 38.82(19) . . ?
 O22 V1 V27 122.45(19) 2_657 . ?
 O22 V1 V27 38.82(19) 2_657 2_657 ?
 O22 V1 O22 148.0(4) . 2_657 ?
 O30 V1 V27 38.97(17) 2_657 2_657 ?
 O30 V1 V27 122.36(19) 2_657 . ?
 O30 V1 V27 38.97(17) . . ?
 O30 V1 V27 122.36(19) . 2_657 ?
 O30 V1 O22 77.1(2) . . ?
 O30 V1 O22 94.1(2) . 2_657 ?
 O30 V1 O22 77.1(2) 2_657 2_657 ?
 O30 V1 O22 94.1(2) 2_657 . ?
 O30 V1 O30 148.1(3) 2_657 . ?
 O67 V1 V27 116.13(5) . 2_657 ?
 O67 V1 V27 116.13(5) . . ?
 O67 V1 O22 105.99(19) . . ?
 O67 V1 O22 105.99(19) . 2_657 ?
 O67 V1 O30 105.96(17) . . ?
 O67 V1 O30 105.97(17) . 2_657 ?
 V27 V10 V14 73.63(7) 2_657 . ?
 O22 V10 V14 111.0(2) 2_657 . ?
 O22 V10 V27 40.5(2) 2_657 2_657 ?
 O22 V10 O54 80.7(3) 2_657 2_657 ?
 O22 V10 O58 136.9(3) 2_657 . ?
 O45 V10 V14 125.9(2) . . ?
 O45 V10 V27 128.3(2) . 2_657 ?
 O45 V10 O22 92.6(3) . 2_657 ?
 O45 V10 O54 154.0(3) . 2_657 ?
 O45 V10 O58 89.6(3) . . ?
 O54 V10 V14 38.66(19) 2_657 . ?
 O54 V10 V27 40.21(19) 2_657 2_657 ?
 O55 V10 V14 111.4(3) . . ?
 O55 V10 V27 112.3(3) . 2_657 ?
 O55 V10 O22 110.8(3) . 2_657 ?
 O55 V10 O45 103.3(4) . . ?
 O55 V10 O54 102.5(4) . 2_657 ?
 O55 V10 O58 110.4(3) . . ?
 O58 V10 V14 40.2(2) . . ?
 O58 V10 V27 110.3(2) . 2_657 ?
 O58 V10 O54 78.9(3) . 2_657 ?
 V23 V14 V10 73.56(7) . . ?
 O26 V14 V10 110.7(2) . . ?
 O26 V14 V23 40.3(2) . . ?
 O26 V14 O54 136.7(3) . 2_657 ?
 O26 V14 O58 80.5(3) . . ?
 O41 V14 V10 125.7(2) 2_657 . ?
 O41 V14 V23 128.6(2) 2_657 . ?
 O41 V14 O26 93.1(3) 2_657 . ?
 O41 V14 O54 89.6(3) 2_657 2_657 ?
 O41 V14 O58 153.9(3) 2_657 . ?
 O54 V14 V10 40.0(2) 2_657 . ?
 O54 V14 V23 110.1(2) 2_657 . ?
 O54 V14 O58 78.6(3) 2_657 . ?
 O58 V14 V10 38.59(19) . . ?
 O58 V14 V23 40.13(19) . . ?
 O59 V14 V10 111.1(4) . . ?
 O59 V14 V23 111.9(3) . . ?
 O59 V14 O26 110.9(3) . . ?
 O59 V14 O41 103.8(4) . 2_657 ?
 O59 V14 O54 110.4(3) . 2_657 ?
 O59 V14 O58 102.1(4) . . ?
 V23 V21 V23 127.84(10) . 2_657 ?
 O1 V21 V23 116.08(5) . . ?
 O1 V21 V23 116.08(5) . 2_657 ?
 O1 V21 O26 106.36(19) . . ?
 O1 V21 O26 106.36(19) . 2_657 ?
 O1 V21 O39 105.70(17) . 2_657 ?
 O1 V21 O39 105.70(18) . . ?
 O26 V21 V23 122.27(18) . 2_657 ?
 O26 V21 V23 38.60(19) 2_657 2_657 ?
 O26 V21 V23 122.27(18) 2_657 . ?
 O26 V21 V23 38.60(19) . . ?
 O26 V21 O26 147.3(4) . 2_657 ?
 O39 V21 V23 122.83(19) 2_657 . ?
 O39 V21 V23 38.73(17) . . ?
 O39 V21 V23 122.83(19) . 2_657 ?
 O39 V21 V23 38.73(17) 2_657 2_657 ?
 O39 V21 O26 76.7(2) . . ?
 O39 V21 O26 94.5(2) 2_657 . ?
 O39 V21 O26 76.7(3) 2_657 2_657 ?
 O39 V21 O26 94.5(2) . 2_657 ?
 O39 V21 O39 148.6(4) 2_657 . ?
 V14 V23 V21 75.03(6) . . ?
 V14 V23 V25 133.42(7) . . ?
 V25 V23 V21 74.75(5) . . ?
 O26 V23 V14 39.23(18) . . ?
 O26 V23 V21 41.13(18) . . ?
 O26 V23 V25 115.04(19) . . ?
 O26 V23 O39 81.2(3) . . ?
 O35 V23 V14 128.1(2) . . ?
 O35 V23 V21 115.0(2) . . ?
 O35 V23 V25 44.1(2) . . ?
 O35 V23 O26 146.3(3) . . ?
 O35 V23 O39 84.0(3) . . ?
 O35 V23 O58 94.0(3) . . ?
 O39 V23 V14 115.15(18) . . ?
 O39 V23 V21 40.78(17) . . ?
 O39 V23 V25 39.83(19) . . ?
 O57 V23 V14 113.6(4) . . ?
 O57 V23 V21 118.1(4) . . ?
 O57 V23 V25 111.7(4) . . ?
 O57 V23 O26 107.7(5) . . ?
 O57 V23 O35 105.4(5) . . ?
 O57 V23 O39 105.6(4) . . ?
 O57 V23 O58 107.2(4) . . ?
 O58 V23 V14 43.1(2) . . ?
 O58 V23 V21 114.2(2) . . ?
 O58 V23 V25 128.5(2) . . ?
 O58 V23 O26 82.3(3) . . ?
 O58 V23 O39 146.4(3) . . ?
 V23 V25 V26 71.97(6) . . ?
 O34 V25 V23 109.5(2) . . ?
 O34 V25 V26 40.6(2) . . ?
 O34 V25 O35 78.4(3) . . ?
 O35 V25 V23 39.2(2) . . ?
 O35 V25 V26 37.8(2) . . ?
 O39 V25 V23 40.64(18) . . ?
 O39 V25 V26 109.76(18) . . ?
 O39 V25 O34 137.5(3) . . ?
 O39 V25 O35 79.9(3) . . ?
 O41 V25 V23 129.2(2) . . ?
 O41 V25 V26 127.5(3) . . ?
 O41 V25 O34 91.0(3) . . ?
 O41 V25 O35 154.7(3) . . ?
 O41 V25 O39 93.4(3) . . ?
 O49 V25 V23 110.5(4) . . ?
 O49 V25 V26 111.1(3) . . ?
 O49 V25 O34 110.7(4) . . ?
 O49 V25 O35 101.3(4) . . ?
 O49 V25 O39 109.2(4) . . ?
 O49 V25 O41 103.9(4) . . ?
 V27 V26 V25 72.04(6) . . ?
 O6 V26 V25 110.9(3) . . ?
 O6 V26 V27 110.3(4) . . ?
 O6 V26 O30 109.4(4) . . ?
 O6 V26 O34 101.2(4) . . ?
 O6 V26 O35 110.5(4) . . ?
 O6 V26 O45 104.2(4) . . ?
 O30 V26 V25 109.73(18) . . ?
 O30 V26 V27 40.62(18) . . ?
 O30 V26 O34 80.1(3) . . ?
 O30 V26 O35 137.4(3) . . ?
 O34 V26 V25 37.5(2) . . ?
 O34 V26 V27 39.4(2) . . ?
 O35 V26 V25 40.5(2) . . ?
 O35 V26 V27 109.6(2) . . ?
 O35 V26 O34 78.1(3) . . ?
 O45 V26 V25 127.7(3) . . ?
 O45 V26 V27 129.0(2) . . ?
 O45 V26 O30 93.0(3) . . ?
 O45 V26 O34 154.6(3) . . ?
 O45 V26 O35 91.4(3) . . ?
 V10 V27 V1 75.16(6) 2_657 . ?
 V26 V27 V1 74.90(5) . . ?
 V26 V27 V10 133.63(7) . 2_657 ?
 O22 V27 V1 40.91(18) . . ?
 O22 V27 V10 39.75(18) . 2_657 ?
 O22 V27 V26 115.05(19) . . ?
 O22 V27 O30 81.1(3) . . ?
 O30 V27 V1 40.89(17) . . ?
 O30 V27 V10 115.33(18) . 2_657 ?
 O30 V27 V26 39.64(18) . . ?
 O34 V27 V1 115.1(2) . . ?
 O34 V27 V10 127.9(2) . 2_657 ?
 O34 V27 V26 44.3(2) . . ?
 O34 V27 O22 146.5(3) . . ?
 O34 V27 O30 83.9(3) . . ?
 O34 V27 O54 94.0(3) . . ?
 O54 V27 V1 114.2(2) . . ?
 O54 V27 V10 42.9(2) . 2_657 ?
 O54 V27 V26 128.8(2) . . ?
 O54 V27 O22 82.6(3) . . ?
 O54 V27 O30 146.4(3) . . ?
 O61 V27 V1 117.8(4) . . ?
 O61 V27 V10 112.4(4) . 2_657 ?
 O61 V27 V26 112.7(4) . . ?
 O61 V27 O22 106.5(5) . . ?
 O61 V27 O30 106.5(4) . . ?
 O61 V27 O34 106.4(5) . . ?
 O61 V27 O54 106.3(4) . . ?
 V10 O22 V1 136.3(3) 2_657 . ?
 V10 O22 V27 99.8(3) 2_657 . ?
 V27 O22 V1 100.3(3) . . ?
 V14 O26 V21 136.4(3) . . ?
 V14 O26 V23 100.4(3) . . ?
 V23 O26 V21 100.3(3) . . ?
 V26 O30 V1 135.9(3) . . ?
 V26 O30 V27 99.7(3) . . ?
 V27 O30 V1 100.1(3) . . ?
 V25 O34 V26 101.8(3) . . ?
 V27 O34 V25 137.8(4) . . ?
 V27 O34 V26 96.3(3) . . ?
 V23 O35 V25 96.6(3) . . ?
 V23 O35 V26 137.5(4) . . ?
 V26 O35 V25 101.7(3) . . ?
 V23 O39 V21 100.5(3) . . ?
 V25 O39 V21 135.1(3) . . ?
 V25 O39 V23 99.5(3) . . ?
 V25 O41 V14 132.5(4) . 2_657 ?
 V26 O45 V10 132.5(4) . . ?
 V14 O54 V10 101.3(3) 2_657 2_657 ?
 V27 O54 V10 96.9(3) . 2_657 ?
 V27 O54 V14 137.3(4) . 2_657 ?
 V10 O58 V14 101.2(3) . . ?
 V23 O58 V10 137.7(4) . . ?
 V23 O58 V14 96.8(3) . . ?
 V19 V6 V15 72.02(6) . . ?
 O38 V6 V15 40.9(2) 2_756 . ?
 O38 V6 V19 109.8(2) 2_756 . ?
 O38 V6 O66 78.9(3) 2_756 . ?
 O43 V6 V15 127.0(3) . . ?
 O43 V6 V19 129.4(2) . . ?
 O43 V6 O38 90.4(3) . 2_756 ?
 O43 V6 O50 93.7(3) . . ?
 O43 V6 O66 154.4(3) . . ?
 O50 V6 V15 109.70(18) . . ?
 O50 V6 V19 40.58(19) . . ?
 O50 V6 O38 137.5(2) . 2_756 ?
 O50 V6 O66 79.5(3) . . ?
 O66 V6 V15 38.03(19) . . ?
 O66 V6 V19 38.9(2) . . ?
 O68 V6 V15 111.3(3) . . ?
 O68 V6 V19 110.1(4) . . ?
 O68 V6 O38 111.0(4) . 2_756 ?
 O68 V6 O43 104.2(4) . . ?
 O68 V6 O50 108.9(4) . . ?
 O68 V6 O66 101.3(4) . . ?
 V28 V15 V6 72.02(6) 2_756 . ?
 O37 V15 V6 127.3(3) . . ?
 O37 V15 V28 129.5(2) . 2_756 ?
 O37 V15 O38 154.8(3) . 2_756 ?
 O37 V15 O42 93.8(3) . . ?
 O37 V15 O66 90.9(3) . . ?
 O38 V15 V6 37.9(2) 2_756 . ?
 O38 V15 V28 39.1(2) 2_756 2_756 ?
 O42 V15 V6 109.71(18) . . ?
 O42 V15 V28 40.52(18) . 2_756 ?
 O42 V15 O38 79.6(3) . 2_756 ?
 O42 V15 O66 137.2(2) . . ?
 O62 V15 V6 111.1(3) . . ?
 O62 V15 V28 110.7(4) . 2_756 ?
 O62 V15 O37 103.6(4) . . ?
 O62 V15 O38 101.5(4) . 2_756 ?
 O62 V15 O42 109.3(4) . . ?
 O62 V15 O66 110.7(3) . . ?
 O66 V15 V6 40.5(2) . . ?
 O66 V15 V28 109.4(2) . 2_756 ?
 O66 V15 O38 78.4(3) . 2_756 ?
 V19 V17 V28 127.80(7) . . ?
 O10 V17 V19 122.42(18) . . ?
 O10 V17 V28 38.99(19) . . ?
 O14 V17 V19 38.63(19) . . ?
 O14 V17 V28 122.44(17) . . ?
 O14 V17 O10 147.9(2) . . ?
 O18 V17 V19 116.0(2) . . ?
 O18 V17 V28 116.2(2) . . ?
 O18 V17 O10 106.0(3) . . ?
 O18 V17 O14 106.1(3) . . ?
 O18 V17 O42 105.8(2) . 2_756 ?
 O18 V17 O50 105.8(2) . . ?
 O42 V17 V19 122.89(19) 2_756 . ?
 O42 V17 V28 38.61(17) 2_756 . ?
 O42 V17 O10 76.9(3) 2_756 . ?
 O42 V17 O14 94.7(3) 2_756 . ?
 O42 V17 O50 148.5(2) 2_756 . ?
 O50 V17 V19 38.83(18) . . ?
 O50 V17 V28 122.62(19) . . ?
 O50 V17 O10 94.2(3) . . ?
 O50 V17 O14 76.8(3) . . ?
 V19 V18 V18 73.56(8) . 2_756 ?
 O14 V18 V18 110.7(2) . 2_756 ?
 O14 V18 V19 40.3(2) . . ?
 O14 V18 O47 80.4(3) . . ?
 O14 V18 O47 136.8(3) . 2_756 ?
 O37 V18 V18 125.7(2) 2_756 2_756 ?
 O37 V18 V19 128.6(2) 2_756 . ?
 O37 V18 O14 93.2(3) 2_756 . ?
 O37 V18 O47 154.0(3) 2_756 . ?
 O37 V18 O47 89.2(3) 2_756 2_756 ?
 O47 V18 V18 40.3(2) 2_756 2_756 ?
 O47 V18 V18 38.69(17) . 2_756 ?
 O47 V18 V19 110.4(2) 2_756 . ?
 O47 V18 V19 40.12(19) . . ?
 O47 V18 O47 79.0(3) 2_756 . ?
 O51 V18 V18 111.1(3) . 2_756 ?
 O51 V18 V19 112.1(3) . . ?
 O51 V18 O14 111.0(3) . . ?
 O51 V18 O37 103.7(4) . 2_756 ?
 O51 V18 O47 102.0(4) . . ?
 O51 V18 O47 110.2(3) . 2_756 ?
 V6 V19 V17 74.73(6) . . ?
 V6 V19 V18 133.53(7) . . ?
 V18 V19 V17 75.09(6) . . ?
 O14 V19 V6 114.9(2) . . ?
 O14 V19 V17 40.98(19) . . ?
 O14 V19 V18 39.58(18) . . ?
 O14 V19 O50 81.2(3) . . ?
 O47 V19 V6 128.7(2) . . ?
 O47 V19 V17 114.5(2) . . ?
 O47 V19 V18 43.2(2) . . ?
 O47 V19 O14 82.8(3) . . ?
 O47 V19 O50 146.6(3) . . ?
 O50 V19 V6 39.50(18) . . ?
 O50 V19 V17 40.96(17) . . ?
 O50 V19 V18 115.36(18) . . ?
 O63 V19 V6 111.4(4) . . ?
 O63 V19 V17 118.3(4) . . ?
 O63 V19 V18 113.8(4) . . ?
 O63 V19 O14 107.8(5) . . ?
 O63 V19 O47 107.0(4) . . ?
 O63 V19 O50 105.7(4) . . ?
 O63 V19 O66 105.2(5) . . ?
 O66 V19 V6 44.0(2) . . ?
 O66 V19 V17 114.8(2) . . ?
 O66 V19 V18 128.11(18) . . ?
 O66 V19 O14 146.3(3) . . ?
 O66 V19 O47 94.1(3) . . ?
 O66 V19 O50 83.5(3) . . ?
 V28 V22 V22 73.53(8) . 2_756 ?
 O10 V22 V22 111.1(2) . 2_756 ?
 O10 V22 V28 40.7(2) . . ?
 O10 V22 O53 80.8(3) . . ?
 O10 V22 O53 136.9(3) . 2_756 ?
 O43 V22 V22 125.3(2) . 2_756 ?
 O43 V22 V28 128.4(2) . . ?
 O43 V22 O10 92.8(3) . . ?
 O43 V22 O53 89.2(3) . 2_756 ?
 O43 V22 O53 153.7(3) . . ?
 O46 V22 V22 111.6(4) . 2_756 ?
 O46 V22 V28 112.7(3) . . ?
 O46 V22 O10 111.0(3) . . ?
 O46 V22 O43 103.3(4) . . ?
 O46 V22 O53 102.8(4) . . ?
 O46 V22 O53 110.3(4) . 2_756 ?
 O53 V22 V22 40.1(2) 2_756 2_756 ?
 O53 V22 V22 38.71(18) . 2_756 ?
 O53 V22 V28 110.1(2) 2_756 . ?
 O53 V22 V28 40.1(2) . . ?
 O53 V22 O53 78.8(3) 2_756 . ?
 V15 V28 V17 74.85(6) 2_756 . ?
 V15 V28 V22 133.64(7) 2_756 . ?
 V22 V28 V17 75.04(6) . . ?
 O10 V28 V15 115.1(2) . 2_756 ?
 O10 V28 V17 41.06(19) . . ?
 O10 V28 V22 39.44(18) . . ?
 O38 V28 V15 44.6(2) . 2_756 ?
 O38 V28 V17 115.5(2) . . ?
 O38 V28 V22 128.1(2) . . ?
 O38 V28 O10 146.9(3) . . ?
 O38 V28 O42 84.5(3) . 2_756 ?
 O38 V28 O53 94.0(3) . . ?
 O42 V28 V15 39.95(17) 2_756 2_756 ?
 O42 V28 V17 40.77(17) 2_756 . ?
 O42 V28 V22 115.19(18) 2_756 . ?
 O42 V28 O10 81.1(3) 2_756 . ?
 O53 V28 V15 129.0(2) . 2_756 ?
 O53 V28 V17 114.2(2) . . ?
 O53 V28 V22 43.0(2) . . ?
 O53 V28 O10 82.4(3) . . ?
 O53 V28 O42 146.7(3) . 2_756 ?
 O65 V28 V15 111.9(4) . 2_756 ?
 O65 V28 V17 118.2(4) . . ?
 O65 V28 V22 113.2(4) . . ?
 O65 V28 O10 107.3(5) . . ?
 O65 V28 O38 105.2(5) . . ?
 O65 V28 O42 105.8(4) . 2_756 ?
 O65 V28 O53 106.6(4) . . ?
 V22 O10 V17 136.4(3) . . ?
 V22 O10 V28 99.9(3) . . ?
 V28 O10 V17 100.0(3) . . ?
 V18 O14 V17 136.1(3) . . ?
 V18 O14 V19 100.1(3) . . ?
 V19 O14 V17 100.4(3) . . ?
 V15 O37 V18 132.4(4) . 2_756 ?
 V6 O38 V15 101.2(3) 2_756 2_756 ?
 V28 O38 V6 137.9(4) . 2_756 ?
 V28 O38 V15 96.3(3) . 2_756 ?
 V15 O42 V17 135.0(3) . 2_756 ?
 V15 O42 V28 99.5(3) . 2_756 ?
 V15 O42 Mg17 135.0(3) . 2_756 ?
 V28 O42 V17 100.6(3) 2_756 2_756 ?
 V28 O42 Mg17 100.6(3) 2_756 2_756 ?
 Mg17 O42 V17 0.00(11) 2_756 2_756 ?
 V6 O43 V22 133.0(4) . . ?
 V18 O47 V18 101.0(3) 2_756 . ?
 V19 O47 V18 137.5(4) . 2_756 ?
 V19 O47 V18 96.7(3) . . ?
 V6 O50 V17 135.4(3) . . ?
 V6 O50 V19 99.9(3) . . ?
 V19 O50 V17 100.2(3) . . ?
 V22 O53 V22 101.2(3) 2_756 . ?
 V28 O53 V22 96.9(3) . . ?
 V28 O53 V22 137.3(4) . 2_756 ?
 V15 O66 V6 101.5(3) . . ?
 V19 O66 V6 97.0(3) . . ?
 V19 O66 V15 137.7(3) . . ?
 C16 N1 C26 111.5(16) . . ?
 C16 N1 C28 106.0(11) . . ?
 C28 N1 C26 108.5(17) . . ?
 C37 N1 C16 114.6(18) . . ?
 C37 N1 C26 105.0(12) . . ?
 C37 N1 C28 111.3(19) . . ?
 C16 C14 C20 110.1(13) . . ?
 C14 C16 N1 115.3(12) . . ?
 C22 C20 C14 112.9(16) . . ?
 C30 C26 N1 112.2(14) . . ?
 N1 C28 C57 111.1(16) . . ?
 C26 C30 C51 110.0(17) . . ?
 C57 C32 C7 108(2) . . ?
 C39 C33 C13 109(2) . . ?
 N1 C37 C39 116.2(17) . . ?
 C33 C39 C37 113.9(18) . . ?
 C49 C51 C30 116(2) . . ?
 C32 C57 C28 110.5(19) . . ?
 C36 N2 C42 112.1(14) . . ?
 C44 N2 C36 111.6(17) . . ?
 C44 N2 C42 106.8(11) . . ?
 C44 N2 C59 112.6(19) . . ?
 C59 N2 C36 106.3(10) . . ?
 C59 N2 C42 107.5(18) . . ?
 C29 C15 C59 110.8(19) . . ?
 C29 C15 C63 53.3(11) . . ?
 C59 C15 C63 120.1(17) . . ?
 C21 C17 C35 116(2) . . ?
 C15 C29 C63 75.0(19) . . ?
 C42 C35 C17 108.7(16) . . ?
 C38 C36 N2 116.0(10) . . ?
 C36 C38 C52 109.3(12) . . ?
 C64 C41 C44 114.8(18) . . ?
 C35 C42 N2 112.3(13) . . ?
 N2 C44 C41 116.5(16) . . ?
 C11 C52 C38 114.6(15) . . ?
 N2 C59 C15 119.1(11) . . ?
 C41 C64 C9 116(2) . . ?
 C34 N3 C46 110.6(14) . . ?
 C34 N3 C60 106.3(12) . . ?
 C34 N3 C60A 104.0(12) . . ?
 C46 N3 C60A 95.8(15) . . ?
 C48 N3 C34 115.2(17) . . ?
 C48 N3 C46 106.6(11) . . ?
 C48 N3 C60 94.5(17) . . ?
 C48 N3 C60A 122.8(16) . . ?
 C60 N3 C46 123.1(14) . . ?
 C60 N3 C60A 32.9(16) . . ?
 C19 C2 C5 107(3) . . ?
 C2 C19 C48 115.7(18) . . ?
 C40 C34 N3 114.9(11) . . ?
 C34 C40 C50 109.4(12) . . ?
 C54 C46 N3 111.8(13) . . ?
 N3 C48 C19 116.8(16) . . ?
 C43 C50 C40 114.3(16) . . ?
 C46 C54 C62 108.5(15) . . ?
 C23 C56 C58 63.5(14) . . ?
 C23 C56 C58A 120.6(18) . . ?
 C58A C56 C58 57.3(15) . . ?
 C23 C58 C60 125.2(17) . . ?
 C56 C58 C23 53.5(13) . . ?
 C56 C58 C60 87.5(13) . . ?
 C60A C58 C23 125.3(18) . . ?
 C60A C58 C56 108.1(16) . . ?
 C60A C58 C60 26.9(14) . . ?
 C60A C58 C58A 78.2(13) . . ?
 C58A C58 C23 113.2(15) . . ?
 C58A C58 C56 59.8(9) . . ?
 C58A C58 C60 51.9(12) . . ?
 N3 C60 C58 103.8(14) . . ?
 N3 C60 C58A 113.1(19) . . ?
 C60A C60 N3 75.8(13) . . ?
 C60A C60 C58 50.6(16) . . ?
 C60A C60 C58A 101(2) . . ?
 C58A C60 C58 51.6(14) . . ?
 C47 C62 C54 116.1(19) . . ?
 C1 N4 C4 112.9(15) . . ?
 C1 N4 C6 111.6(17) . . ?
 C1 N4 C10 105.1(11) . . ?
 C4 N4 C10 105.4(18) . . ?
 C6 N4 C4 107.5(11) . . ?
 C6 N4 C10 114.2(19) . . ?
 C12 C1 N4 114.1(11) . . ?
 C8 C4 N4 112.0(14) . . ?
 N4 C6 C27 115.7(16) . . ?
 C4 C8 C31 108.1(16) . . ?
 N4 C10 C45 117.1(15) . . ?
 C1 C12 C18 108.3(12) . . ?
 C3 C18 C12 112.7(15) . . ?
 C27 C24 C25 108(2) . . ?
 C24 C27 C6 110.9(18) . . ?
 C8 C31 C53 115.9(19) . . ?
 C10 C45 C61 104(2) . . ?
 N3 C60A C58A 94.1(14) . . ?
 C58 C60A N3 123.9(14) . . ?
 C58 C60A C58A 51.6(15) . . ?
 C60 C60A N3 71.3(14) . . ?
 C60 C60A C58 103(2) . . ?
 C60 C60A C58A 52.0(18) . . ?
 C56 C58A C60A 92.4(13) . . ?
 C58 C58A C56 62.9(10) . . ?
 C58 C58A C60 76.5(13) . . ?
 C58 C58A C60A 50.2(11) . . ?
 C60 C58A C56 103.5(16) . . ?
 C60 C58A C60A 26.8(13) . . ?

loop_
  _geom_torsion_atom_site_label_1
  _geom_torsion_atom_site_label_2
  _geom_torsion_atom_site_label_3
  _geom_torsion_atom_site_label_4
  _geom_torsion
  _geom_torsion_site_symmetry_1
  _geom_torsion_site_symmetry_2
  _geom_torsion_site_symmetry_3
  _geom_torsion_site_symmetry_4
  _geom_torsion_publ_flag
 V1 V27 O22 V10 140.9(4) . . . 2_657 ?
 V1 V27 O30 V26 -140.4(4) . . . . ?
 V1 V27 O34 V25 -88.8(6) . . . . ?
 V1 V27 O34 V26 26.7(3) . . . . ?
 V1 V27 O54 V10 -26.1(3) . . . 2_657 ?
 V1 V27 O54 V14 88.9(6) . . . 2_657 ?
 V10 V14 V23 V21 131.32(6) . . . . ?
 V10 V14 V23 V25 80.21(11) . . . . ?
 V10 V14 V23 O26 156.5(3) . . . . ?
 V10 V14 V23 O35 21.1(3) . . . . ?
 V10 V14 V23 O39 123.8(2) . . . . ?
 V10 V14 V23 O57 -114.2(4) . . . . ?
 V10 V14 V23 O58 -23.9(3) . . . . ?
 V10 V14 O26 V21 93.0(5) . . . . ?
 V10 V14 O26 V23 -24.2(3) . . . . ?
 V10 V14 O58 V23 141.5(4) . . . . ?
 V10 V27 O22 V1 -140.9(4) 2_657 . . . ?
 V10 V27 O30 V1 11.7(3) 2_657 . . . ?
 V10 V27 O30 V26 -128.71(18) 2_657 . . . ?
 V10 V27 O34 V25 1.6(7) 2_657 . . . ?
 V10 V27 O34 V26 117.0(2) 2_657 . . . ?
 V10 V27 O54 V14 115.0(6) 2_657 . . 2_657 ?
 V14 V10 O45 V26 -49.2(7) . . . . ?
 V14 V10 O58 V23 -113.3(6) . . . . ?
 V14 V23 V25 V26 -80.45(11) . . . . ?
 V14 V23 V25 O34 -64.7(3) . . . . ?
 V14 V23 V25 O35 -104.2(3) . . . . ?
 V14 V23 V25 O39 77.2(3) . . . . ?
 V14 V23 V25 O41 43.6(4) . . . . ?
 V14 V23 V25 O49 173.1(3) . . . . ?
 V14 V23 O26 V21 -141.4(4) . . . . ?
 V14 V23 O35 V25 116.5(2) . . . . ?
 V14 V23 O35 V26 1.2(7) . . . . ?
 V14 V23 O39 V21 11.1(3) . . . . ?
 V14 V23 O39 V25 -128.50(18) . . . . ?
 V14 V23 O58 V10 114.9(6) . . . . ?
 V21 V23 V25 V26 -131.65(6) . . . . ?
 V21 V23 V25 O34 -115.9(2) . . . . ?
 V21 V23 V25 O35 -155.4(3) . . . . ?
 V21 V23 V25 O39 26.0(3) . . . . ?
 V21 V23 V25 O41 -7.6(3) . . . . ?
 V21 V23 V25 O49 121.9(3) . . . . ?
 V21 V23 O26 V14 141.4(4) . . . . ?
 V21 V23 O35 V25 26.3(3) . . . . ?
 V21 V23 O35 V26 -89.0(5) . . . . ?
 V21 V23 O39 V25 -139.6(4) . . . . ?
 V21 V23 O58 V10 88.5(6) . . . . ?
 V21 V23 O58 V14 -26.4(3) . . . . ?
 V23 V14 O26 V21 117.1(6) . . . . ?
 V23 V14 O58 V10 -141.5(4) . . . . ?
 V23 V21 V23 V14 -72.22(4) 2_657 . . . ?
 V23 V21 V23 V25 71.90(5) 2_657 . . . ?
 V23 V21 V23 O26 -96.4(3) 2_657 . . . ?
 V23 V21 V23 O35 53.2(2) 2_657 . . . ?
 V23 V21 V23 O39 97.4(3) 2_657 . . . ?
 V23 V21 V23 O57 178.7(4) 2_657 . . . ?
 V23 V21 V23 O58 -53.9(2) 2_657 . . . ?
 V23 V21 O26 V14 -5.3(6) 2_657 . . . ?
 V23 V21 O26 V14 -117.2(6) . . . . ?
 V23 V21 O26 V23 111.8(2) 2_657 . . . ?
 V23 V21 O39 V23 -111.3(2) 2_657 . . . ?
 V23 V21 O39 V25 3.8(5) 2_657 . . . ?
 V23 V21 O39 V25 115.1(5) . . . . ?
 V23 V25 V26 V27 132.43(6) . . . . ?
 V23 V25 V26 O6 -122.1(4) . . . . ?
 V23 V25 V26 O30 117.0(2) . . . . ?
 V23 V25 V26 O34 156.9(3) . . . . ?
 V23 V25 V26 O35 -24.5(3) . . . . ?
 V23 V25 V26 O45 6.6(3) . . . . ?
 V23 V25 O34 V26 -23.4(3) . . . . ?
 V23 V25 O34 V27 90.1(6) . . . . ?
 V23 V25 O35 V26 141.4(4) . . . . ?
 V23 V25 O39 V21 -115.5(5) . . . . ?
 V23 V25 O41 V14 -48.2(7) . . . 2_657 ?
 V25 V23 O26 V14 128.85(19) . . . . ?
 V25 V23 O26 V21 -12.5(3) . . . . ?
 V25 V23 O35 V26 -115.3(6) . . . . ?
 V25 V23 O39 V21 139.6(4) . . . . ?
 V25 V23 O58 V10 -0.9(7) . . . . ?
 V25 V23 O58 V14 -115.8(3) . . . . ?
 V25 V26 V27 V1 -131.75(6) . . . . ?
 V25 V26 V27 V10 -80.32(11) . . . 2_657 ?
 V25 V26 V27 O22 -123.7(2) . . . . ?
 V25 V26 V27 O30 -157.4(3) . . . . ?
 V25 V26 V27 O34 23.4(3) . . . . ?
 V25 V26 V27 O54 -22.6(3) . . . . ?
 V25 V26 V27 O61 114.0(4) . . . . ?
 V25 V26 O30 V1 -92.8(4) . . . . ?
 V25 V26 O30 V27 22.9(3) . . . . ?
 V25 V26 O34 V27 -141.7(4) . . . . ?
 V25 V26 O35 V23 113.5(6) . . . . ?
 V25 V26 O45 V10 48.2(6) . . . . ?
 V26 V25 O34 V27 113.5(6) . . . . ?
 V26 V25 O35 V23 -141.4(4) . . . . ?
 V26 V25 O39 V21 -92.9(4) . . . . ?
 V26 V25 O39 V23 22.6(3) . . . . ?
 V26 V25 O41 V14 48.8(7) . . . 2_657 ?
 V26 V27 O22 V1 -11.9(3) . . . . ?
 V26 V27 O22 V10 128.99(19) . . . 2_657 ?
 V26 V27 O30 V1 140.4(4) . . . . ?
 V26 V27 O34 V25 -115.4(6) . . . . ?
 V26 V27 O54 V10 -115.8(3) . . . 2_657 ?
 V26 V27 O54 V14 -0.8(7) . . . 2_657 ?
 V27 V1 V27 V10 -72.25(4) 2_657 . . 2_657 ?
 V27 V1 V27 V26 71.93(5) 2_657 . . . ?
 V27 V1 V27 O22 -96.9(3) 2_657 . . . ?
 V27 V1 V27 O30 96.8(3) 2_657 . . . ?
 V27 V1 V27 O34 53.0(2) 2_657 . . . ?
 V27 V1 V27 O54 -54.2(2) 2_657 . . . ?
 V27 V1 V27 O61 179.9(4) 2_657 . . . ?
 V27 V1 O22 V10 -116.0(6) . . . 2_657 ?
 V27 V1 O22 V10 -4.5(6) 2_657 . . 2_657 ?
 V27 V1 O22 V27 111.5(2) 2_657 . . . ?
 V27 V1 O30 V26 3.9(5) 2_657 . . . ?
 V27 V1 O30 V26 115.5(5) . . . . ?
 V27 V1 O30 V27 -111.7(2) 2_657 . . . ?
 V27 V10 V14 V23 -130.52(6) 2_657 . . . ?
 V27 V10 V14 O26 -114.5(2) 2_657 . . . ?
 V27 V10 V14 O41 -4.5(3) 2_657 . . 2_657 ?
 V27 V10 V14 O54 24.9(3) 2_657 . . 2_657 ?
 V27 V10 V14 O58 -155.2(3) 2_657 . . . ?
 V27 V10 V14 O59 121.8(3) 2_657 . . . ?
 V27 V10 O45 V26 48.1(7) 2_657 . . . ?
 V27 V10 O58 V14 25.4(3) 2_657 . . . ?
 V27 V10 O58 V23 -88.0(6) 2_657 . . . ?
 V27 V26 O30 V1 -115.7(5) . . . . ?
 V27 V26 O34 V25 141.7(4) . . . . ?
 V27 V26 O35 V23 90.3(5) . . . . ?
 V27 V26 O35 V25 -23.3(3) . . . . ?
 V27 V26 O45 V10 -48.9(7) . . . . ?
 O1 V21 V23 V14 107.78(4) . . . . ?
 O1 V21 V23 V25 -108.10(5) . . . . ?
 O1 V21 V23 O26 83.6(3) . . . . ?
 O1 V21 V23 O35 -126.8(2) . . . . ?
 O1 V21 V23 O39 -82.6(3) . . . . ?
 O1 V21 V23 O57 -1.3(4) . . . . ?
 O1 V21 V23 O58 126.1(2) . . . . ?
 O1 V21 O26 V14 131.3(5) . . . . ?
 O1 V21 O26 V23 -111.5(2) . . . . ?
 O1 V21 O39 V23 112.3(2) . . . . ?
 O1 V21 O39 V25 -132.6(4) . . . . ?
 O6 V26 V27 V1 122.0(3) . . . . ?
 O6 V26 V27 V10 173.4(3) . . . 2_657 ?
 O6 V26 V27 O22 130.1(4) . . . . ?
 O6 V26 V27 O30 96.4(4) . . . . ?
 O6 V26 V27 O34 -82.9(4) . . . . ?
 O6 V26 V27 O54 -128.8(4) . . . . ?
 O6 V26 V27 O61 7.7(5) . . . . ?
 O6 V26 O30 V1 145.4(5) . . . . ?
 O6 V26 O30 V27 -98.9(4) . . . . ?
 O6 V26 O34 V25 -109.8(4) . . . . ?
 O6 V26 O34 V27 108.5(4) . . . . ?
 O6 V26 O35 V23 -148.0(6) . . . . ?
 O6 V26 O35 V25 98.5(5) . . . . ?
 O6 V26 O45 V10 179.5(6) . . . . ?
 O22 V1 V27 V10 -119.8(2) 2_657 . . 2_657 ?
 O22 V1 V27 V10 24.6(3) . . . 2_657 ?
 O22 V1 V27 V26 24.4(2) 2_657 . . . ?
 O22 V1 V27 V26 168.8(3) . . . . ?
 O22 V1 V27 O22 -144.4(4) 2_657 . . . ?
 O22 V1 V27 O30 -166.3(4) . . . . ?
 O22 V1 V27 O30 49.3(3) 2_657 . . . ?
 O22 V1 V27 O34 149.9(4) . . . . ?
 O22 V1 V27 O34 5.5(3) 2_657 . . . ?
 O22 V1 V27 O54 42.7(4) . . . . ?
 O22 V1 V27 O54 -101.7(3) 2_657 . . . ?
 O22 V1 V27 O61 132.4(5) 2_657 . . . ?
 O22 V1 V27 O61 -83.2(5) . . . . ?
 O22 V1 O22 V10 -48.0(5) 2_657 . . 2_657 ?
 O22 V1 O22 V27 68.0(2) 2_657 . . . ?
 O22 V1 O30 V26 -24.5(5) 2_657 . . . ?
 O22 V1 O30 V26 124.3(5) . . . . ?
 O22 V1 O30 V27 8.8(3) . . . . ?
 O22 V1 O30 V27 -140.1(3) 2_657 . . . ?
 O22 V10 V14 V23 -114.6(2) 2_657 . . . ?
 O22 V10 V14 O26 -98.5(3) 2_657 . . . ?
 O22 V10 V14 O41 11.5(4) 2_657 . . 2_657 ?
 O22 V10 V14 O54 40.9(4) 2_657 . . 2_657 ?
 O22 V10 V14 O58 -139.3(4) 2_657 . . . ?
 O22 V10 V14 O59 137.8(4) 2_657 . . . ?
 O22 V10 O45 V26 69.2(6) 2_657 . . . ?
 O22 V10 O58 V14 63.1(5) 2_657 . . . ?
 O22 V10 O58 V23 -50.3(8) 2_657 . . . ?
 O22 V27 O30 V1 -9.1(3) . . . . ?
 O22 V27 O30 V26 -149.4(3) . . . . ?
 O22 V27 O34 V25 -52.2(9) . . . . ?
 O22 V27 O34 V26 63.2(6) . . . . ?
 O22 V27 O54 V10 0.5(3) . . . 2_657 ?
 O22 V27 O54 V14 115.5(6) . . . 2_657 ?
 O26 V14 V23 V21 -25.2(3) . . . . ?
 O26 V14 V23 V25 -76.3(3) . . . . ?
 O26 V14 V23 O35 -135.4(4) . . . . ?
 O26 V14 V23 O39 -32.6(3) . . . . ?
 O26 V14 V23 O57 89.4(5) . . . . ?
 O26 V14 V23 O58 179.7(4) . . . . ?
 O26 V14 O58 V10 -141.7(3) . . . . ?
 O26 V14 O58 V23 -0.2(3) . . . . ?
 O26 V21 V23 V14 24.1(3) . . . . ?
 O26 V21 V23 V14 -119.4(2) 2_657 . . . ?
 O26 V21 V23 V25 168.3(3) . . . . ?
 O26 V21 V23 V25 24.7(2) 2_657 . . . ?
 O26 V21 V23 O26 -143.5(4) 2_657 . . . ?
 O26 V21 V23 O35 149.6(4) . . . . ?
 O26 V21 V23 O35 6.1(3) 2_657 . . . ?
 O26 V21 V23 O39 50.2(3) 2_657 . . . ?
 O26 V21 V23 O39 -166.3(4) . . . . ?
 O26 V21 V23 O57 -85.0(5) . . . . ?
 O26 V21 V23 O57 131.5(5) 2_657 . . . ?
 O26 V21 V23 O58 -101.1(3) 2_657 . . . ?
 O26 V21 V23 O58 42.5(4) . . . . ?
 O26 V21 O26 V14 -48.7(5) 2_657 . . . ?
 O26 V21 O26 V23 68.5(2) 2_657 . . . ?
 O26 V21 O39 V23 8.8(3) . . . . ?
 O26 V21 O39 V23 -139.3(3) 2_657 . . . ?
 O26 V21 O39 V25 -24.2(5) 2_657 . . . ?
 O26 V21 O39 V25 123.9(5) . . . . ?
 O26 V23 V25 V26 -123.2(2) . . . . ?
 O26 V23 V25 O34 -107.4(3) . . . . ?
 O26 V23 V25 O35 -146.9(3) . . . . ?
 O26 V23 V25 O39 34.5(3) . . . . ?
 O26 V23 V25 O41 0.9(4) . . . . ?
 O26 V23 V25 O49 130.4(4) . . . . ?
 O26 V23 O35 V25 63.3(6) . . . . ?
 O26 V23 O35 V26 -52.1(8) . . . . ?
 O26 V23 O39 V21 -9.1(3) . . . . ?
 O26 V23 O39 V25 -148.7(3) . . . . ?
 O26 V23 O58 V10 115.1(6) . . . . ?
 O26 V23 O58 V14 0.2(2) . . . . ?
 O30 V1 V27 V10 -24.6(2) 2_657 . . 2_657 ?
 O30 V1 V27 V10 -169.1(3) . . . 2_657 ?
 O30 V1 V27 V26 119.6(2) 2_657 . . . ?
 O30 V1 V27 V26 -24.9(3) . . . . ?
 O30 V1 V27 O22 166.3(4) . . . . ?
 O30 V1 V27 O22 -49.2(3) 2_657 . . . ?
 O30 V1 V27 O30 144.5(4) 2_657 . . . ?
 O30 V1 V27 O34 100.7(3) 2_657 . . . ?
 O30 V1 V27 O34 -43.8(3) . . . . ?
 O30 V1 V27 O54 -6.5(3) 2_657 . . . ?
 O30 V1 V27 O54 -151.1(4) . . . . ?
 O30 V1 V27 O61 -132.4(5) 2_657 . . . ?
 O30 V1 V27 O61 83.1(5) . . . . ?
 O30 V1 O22 V10 -124.8(5) . . . 2_657 ?
 O30 V1 O22 V10 24.1(5) 2_657 . . 2_657 ?
 O30 V1 O22 V27 140.1(3) 2_657 . . . ?
 O30 V1 O22 V27 -8.8(3) . . . . ?
 O30 V1 O30 V26 47.5(4) 2_657 . . . ?
 O30 V1 O30 V27 -68.0(2) 2_657 . . . ?
 O30 V26 V27 V1 25.6(3) . . . . ?
 O30 V26 V27 V10 77.0(3) . . . 2_657 ?
 O30 V26 V27 O22 33.7(3) . . . . ?
 O30 V26 V27 O34 -179.3(4) . . . . ?
 O30 V26 V27 O54 134.8(4) . . . . ?
 O30 V26 V27 O61 -88.7(5) . . . . ?
 O30 V26 O34 V25 142.2(3) . . . . ?
 O30 V26 O34 V27 0.5(2) . . . . ?
 O30 V26 O35 V23 53.7(8) . . . . ?
 O30 V26 O35 V25 -59.8(5) . . . . ?
 O30 V26 O45 V10 -69.7(6) . . . . ?
 O30 V27 O22 V1 9.1(3) . . . . ?
 O30 V27 O22 V10 150.0(3) . . . 2_657 ?
 O30 V27 O34 V25 -115.9(6) . . . . ?
 O30 V27 O34 V26 -0.5(2) . . . . ?
 O30 V27 O54 V10 -61.0(6) . . . 2_657 ?
 O30 V27 O54 V14 54.0(9) . . . 2_657 ?
 O34 V25 V26 V27 -24.4(3) . . . . ?
 O34 V25 V26 O6 81.0(5) . . . . ?
 O34 V25 V26 O30 -39.9(3) . . . . ?
 O34 V25 V26 O35 178.6(4) . . . . ?
 O34 V25 V26 O45 -150.2(4) . . . . ?
 O34 V25 O35 V23 -142.3(3) . . . . ?
 O34 V25 O35 V26 -0.9(3) . . . . ?
 O34 V25 O39 V21 -56.2(7) . . . . ?
 O34 V25 O39 V23 59.3(5) . . . . ?
 O34 V25 O41 V14 68.3(6) . . . 2_657 ?
 O34 V26 V27 V1 -155.1(3) . . . . ?
 O34 V26 V27 V10 -103.7(3) . . . 2_657 ?
 O34 V26 V27 O22 -147.1(3) . . . . ?
 O34 V26 V27 O30 179.3(4) . . . . ?
 O34 V26 V27 O54 -45.9(4) . . . . ?
 O34 V26 V27 O61 90.6(5) . . . . ?
 O34 V26 O30 V1 -116.2(5) . . . . ?
 O34 V26 O30 V27 -0.5(2) . . . . ?
 O34 V26 O35 V23 114.4(5) . . . . ?
 O34 V26 O35 V25 0.9(3) . . . . ?
 O34 V26 O45 V10 3.4(11) . . . . ?
 O34 V27 O22 V1 -55.4(6) . . . . ?
 O34 V27 O22 V10 85.6(5) . . . 2_657 ?
 O34 V27 O30 V1 140.9(3) . . . . ?
 O34 V27 O30 V26 0.5(3) . . . . ?
 O34 V27 O54 V10 -146.0(3) . . . 2_657 ?
 O34 V27 O54 V14 -31.0(6) . . . 2_657 ?
 O35 V23 V25 V26 23.7(3) . . . . ?
 O35 V23 V25 O34 39.5(3) . . . . ?
 O35 V23 V25 O39 -178.6(4) . . . . ?
 O35 V23 V25 O41 147.8(4) . . . . ?
 O35 V23 V25 O49 -82.7(4) . . . . ?
 O35 V23 O26 V14 85.5(5) . . . . ?
 O35 V23 O26 V21 -55.9(6) . . . . ?
 O35 V23 O39 V21 140.6(3) . . . . ?
 O35 V23 O39 V25 1.0(3) . . . . ?
 O35 V23 O58 V10 -31.2(6) . . . . ?
 O35 V23 O58 V14 -146.1(3) . . . . ?
 O35 V25 V26 V27 157.0(3) . . . . ?
 O35 V25 V26 O6 -97.6(5) . . . . ?
 O35 V25 V26 O30 141.5(4) . . . . ?
 O35 V25 V26 O34 -178.6(4) . . . . ?
 O35 V25 V26 O45 31.1(4) . . . . ?
 O35 V25 O34 V26 0.9(3) . . . . ?
 O35 V25 O34 V27 114.3(6) . . . . ?
 O35 V25 O39 V21 -116.3(4) . . . . ?
 O35 V25 O39 V23 -0.9(2) . . . . ?
 O35 V25 O41 V14 4.0(12) . . . 2_657 ?
 O35 V26 V27 V1 -116.1(2) . . . . ?
 O35 V26 V27 V10 -64.7(3) . . . 2_657 ?
 O35 V26 V27 O22 -108.0(3) . . . . ?
 O35 V26 V27 O30 -141.7(3) . . . . ?
 O35 V26 V27 O34 39.0(3) . . . . ?
 O35 V26 V27 O54 -6.9(4) . . . . ?
 O35 V26 V27 O61 129.6(5) . . . . ?
 O35 V26 O30 V1 -56.1(7) . . . . ?
 O35 V26 O30 V27 59.5(5) . . . . ?
 O35 V26 O34 V25 -0.9(3) . . . . ?
 O35 V26 O34 V27 -142.7(3) . . . . ?
 O35 V26 O45 V10 67.9(6) . . . . ?
 O39 V21 V23 V14 -169.6(3) . . . . ?
 O39 V21 V23 V14 -24.6(2) 2_657 . . . ?
 O39 V21 V23 V25 -25.5(3) . . . . ?
 O39 V21 V23 V25 119.5(2) 2_657 . . . ?
 O39 V21 V23 O26 -48.8(3) 2_657 . . . ?
 O39 V21 V23 O26 166.3(4) . . . . ?
 O39 V21 V23 O35 100.8(3) 2_657 . . . ?
 O39 V21 V23 O35 -44.2(4) . . . . ?
 O39 V21 V23 O39 145.0(4) 2_657 . . . ?
 O39 V21 V23 O57 -133.7(5) 2_657 . . . ?
 O39 V21 V23 O57 81.3(5) . . . . ?
 O39 V21 V23 O58 -6.3(3) 2_657 . . . ?
 O39 V21 V23 O58 -151.3(4) . . . . ?
 O39 V21 O26 V14 23.5(6) 2_657 . . . ?
 O39 V21 O26 V14 -126.0(5) . . . . ?
 O39 V21 O26 V23 140.7(3) 2_657 . . . ?
 O39 V21 O26 V23 -8.8(3) . . . . ?
 O39 V21 O39 V23 -67.7(2) 2_657 . . . ?
 O39 V21 O39 V25 47.4(4) 2_657 . . . ?
 O39 V23 V25 V26 -157.7(3) . . . . ?
 O39 V23 V25 O34 -141.9(3) . . . . ?
 O39 V23 V25 O35 178.6(4) . . . . ?
 O39 V23 V25 O41 -33.6(4) . . . . ?
 O39 V23 V25 O49 95.9(4) . . . . ?
 O39 V23 O26 V14 150.4(3) . . . . ?
 O39 V23 O26 V21 9.0(3) . . . . ?
 O39 V23 O35 V25 -0.9(2) . . . . ?
 O39 V23 O35 V26 -116.2(5) . . . . ?
 O39 V23 O58 V10 53.9(9) . . . . ?
 O39 V23 O58 V14 -61.0(6) . . . . ?
 O39 V25 V26 V27 117.2(2) . . . . ?
 O39 V25 V26 O6 -137.3(5) . . . . ?
 O39 V25 V26 O30 101.8(3) . . . . ?
 O39 V25 V26 O34 141.6(4) . . . . ?
 O39 V25 V26 O35 -39.8(3) . . . . ?
 O39 V25 V26 O45 -8.6(4) . . . . ?
 O39 V25 O34 V26 -59.8(5) . . . . ?
 O39 V25 O34 V27 53.7(8) . . . . ?
 O39 V25 O35 V23 0.9(3) . . . . ?
 O39 V25 O35 V26 142.3(3) . . . . ?
 O39 V25 O41 V14 -69.4(6) . . . 2_657 ?
 O41 V14 V23 V21 8.4(3) 2_657 . . . ?
 O41 V14 V23 V25 -42.7(3) 2_657 . . . ?
 O41 V14 V23 O26 33.5(4) 2_657 . . . ?
 O41 V14 V23 O35 -101.8(4) 2_657 . . . ?
 O41 V14 V23 O39 0.9(4) 2_657 . . . ?
 O41 V14 V23 O57 122.9(5) 2_657 . . . ?
 O41 V14 V23 O58 -146.8(4) 2_657 . . . ?
 O41 V14 O26 V21 -37.3(5) 2_657 . . . ?
 O41 V14 O26 V23 -154.4(3) 2_657 . . . ?
 O41 V14 O58 V10 -64.5(8) 2_657 . . . ?
 O41 V14 O58 V23 77.0(7) 2_657 . . . ?
 O41 V25 V26 V27 6.4(3) . . . . ?
 O41 V25 V26 O6 111.8(5) . . . . ?
 O41 V25 V26 O30 -9.1(3) . . . . ?
 O41 V25 V26 O34 30.8(4) . . . . ?
 O41 V25 V26 O35 -150.6(4) . . . . ?
 O41 V25 V26 O45 -119.5(4) . . . . ?
 O41 V25 O34 V26 -156.0(3) . . . . ?
 O41 V25 O34 V27 -42.5(6) . . . . ?
 O41 V25 O35 V23 -75.5(8) . . . . ?
 O41 V25 O35 V26 65.9(8) . . . . ?
 O41 V25 O39 V21 39.1(5) . . . . ?
 O41 V25 O39 V23 154.6(3) . . . . ?
 O45 V10 V14 V23 -4.8(3) . . . . ?
 O45 V10 V14 O26 11.2(4) . . . . ?
 O45 V10 V14 O41 121.3(4) . . . 2_657 ?
 O45 V10 V14 O54 150.7(4) . . . 2_657 ?
 O45 V10 V14 O58 -29.5(4) . . . . ?
 O45 V10 V14 O59 -112.4(4) . . . . ?
 O45 V10 O58 V14 156.5(3) . . . . ?
 O45 V10 O58 V23 43.1(6) . . . . ?
 O45 V26 V27 V1 -7.4(3) . . . . ?
 O45 V26 V27 V10 44.0(4) . . . 2_657 ?
 O45 V26 V27 O22 0.7(4) . . . . ?
 O45 V26 V27 O30 -33.0(4) . . . . ?
 O45 V26 V27 O34 147.7(4) . . . . ?
 O45 V26 V27 O54 101.8(4) . . . . ?
 O45 V26 V27 O61 -121.7(5) . . . . ?
 O45 V26 O30 V1 39.2(5) . . . . ?
 O45 V26 O30 V27 154.9(3) . . . . ?
 O45 V26 O34 V25 66.3(8) . . . . ?
 O45 V26 O34 V27 -75.4(8) . . . . ?
 O45 V26 O35 V23 -42.3(6) . . . . ?
 O45 V26 O35 V25 -155.8(3) . . . . ?
 O49 V25 V26 V27 -121.9(4) . . . . ?
 O49 V25 V26 O6 -16.5(6) . . . . ?
 O49 V25 V26 O30 -137.4(5) . . . . ?
 O49 V25 V26 O34 -97.5(5) . . . . ?
 O49 V25 V26 O35 81.1(5) . . . . ?
 O49 V25 V26 O45 112.3(5) . . . . ?
 O49 V25 O34 V26 98.7(4) . . . . ?
 O49 V25 O34 V27 -147.8(6) . . . . ?
 O49 V25 O35 V23 108.7(4) . . . . ?
 O49 V25 O35 V26 -110.0(4) . . . . ?
 O49 V25 O39 V21 145.1(5) . . . . ?
 O49 V25 O39 V23 -99.5(4) . . . . ?
 O49 V25 O41 V14 179.8(6) . . . 2_657 ?
 O54 V10 V14 V23 -155.4(3) 2_657 . . . ?
 O54 V10 V14 O26 -139.4(4) 2_657 . . . ?
 O54 V10 V14 O41 -29.4(4) 2_657 . . 2_657 ?
 O54 V10 V14 O58 179.8(4) 2_657 . . . ?
 O54 V10 V14 O59 96.9(5) 2_657 . . . ?
 O54 V10 O45 V26 -4.9(11) 2_657 . . . ?
 O54 V10 O58 V14 -0.1(3) 2_657 . . . ?
 O54 V10 O58 V23 -113.4(6) 2_657 . . . ?
 O54 V14 V23 V21 114.8(2) 2_657 . . . ?
 O54 V14 V23 V25 63.7(3) 2_657 . . . ?
 O54 V14 V23 O26 139.9(4) 2_657 . . . ?
 O54 V14 V23 O35 4.6(4) 2_657 . . . ?
 O54 V14 V23 O39 107.3(3) 2_657 . . . ?
 O54 V14 V23 O57 -130.7(4) 2_657 . . . ?
 O54 V14 V23 O58 -40.4(4) 2_657 . . . ?
 O54 V14 O26 V21 55.4(7) 2_657 . . . ?
 O54 V14 O26 V23 -61.8(5) 2_657 . . . ?
 O54 V14 O58 V10 0.1(3) 2_657 . . . ?
 O54 V14 O58 V23 141.6(3) 2_657 . . . ?
 O54 V27 O22 V1 -141.4(3) . . . . ?
 O54 V27 O22 V10 -0.5(3) . . . 2_657 ?
 O54 V27 O30 V1 52.8(6) . . . . ?
 O54 V27 O30 V26 -87.5(6) . . . . ?
 O54 V27 O34 V25 30.4(6) . . . . ?
 O54 V27 O34 V26 145.8(3) . . . . ?
 O55 V10 V14 V23 121.4(3) . . . . ?
 O55 V10 V14 O26 137.4(4) . . . . ?
 O55 V10 V14 O41 -112.6(4) . . . 2_657 ?
 O55 V10 V14 O54 -83.2(4) . . . 2_657 ?
 O55 V10 V14 O58 96.7(4) . . . . ?
 O55 V10 V14 O59 13.8(5) . . . . ?
 O55 V10 O45 V26 -178.7(5) . . . . ?
 O55 V10 O58 V14 -99.4(4) . . . . ?
 O55 V10 O58 V23 147.2(6) . . . . ?
 O57 V23 V25 V26 113.7(4) . . . . ?
 O57 V23 V25 O34 129.5(5) . . . . ?
 O57 V23 V25 O35 90.0(5) . . . . ?
 O57 V23 V25 O39 -88.6(5) . . . . ?
 O57 V23 V25 O41 -122.2(5) . . . . ?
 O57 V23 V25 O49 7.3(5) . . . . ?
 O57 V23 O26 V14 -105.9(4) . . . . ?
 O57 V23 O26 V21 112.7(4) . . . . ?
 O57 V23 O35 V25 -105.5(4) . . . . ?
 O57 V23 O35 V26 139.2(6) . . . . ?
 O57 V23 O39 V21 -115.1(5) . . . . ?
 O57 V23 O39 V25 105.3(5) . . . . ?
 O57 V23 O58 V10 -138.6(6) . . . . ?
 O57 V23 O58 V14 106.4(5) . . . . ?
 O58 V10 V14 V23 24.7(3) . . . . ?
 O58 V10 V14 O26 40.7(3) . . . . ?
 O58 V10 V14 O41 150.8(4) . . . 2_657 ?
 O58 V10 V14 O54 -179.8(4) . . . 2_657 ?
 O58 V10 V14 O59 -82.9(4) . . . . ?
 O58 V10 O45 V26 -67.8(6) . . . . ?
 O58 V14 V23 V21 155.2(3) . . . . ?
 O58 V14 V23 V25 104.1(3) . . . . ?
 O58 V14 V23 O26 -179.7(4) . . . . ?
 O58 V14 V23 O35 45.0(4) . . . . ?
 O58 V14 V23 O39 147.7(3) . . . . ?
 O58 V14 V23 O57 -90.3(5) . . . . ?
 O58 V14 O26 V21 117.3(5) . . . . ?
 O58 V14 O26 V23 0.2(3) . . . . ?
 O58 V23 V25 V26 -22.6(3) . . . . ?
 O58 V23 V25 O34 -6.8(4) . . . . ?
 O58 V23 V25 O35 -46.3(4) . . . . ?
 O58 V23 V25 O39 135.1(4) . . . . ?
 O58 V23 V25 O41 101.5(4) . . . . ?
 O58 V23 V25 O49 -129.0(4) . . . . ?
 O58 V23 O26 V14 -0.2(3) . . . . ?
 O58 V23 O26 V21 -141.6(3) . . . . ?
 O58 V23 O35 V25 145.5(3) . . . . ?
 O58 V23 O35 V26 30.1(6) . . . . ?
 O58 V23 O39 V21 52.4(7) . . . . ?
 O58 V23 O39 V25 -87.2(6) . . . . ?
 O59 V14 V23 V21 -122.1(4) . . . . ?
 O59 V14 V23 V25 -173.2(4) . . . . ?
 O59 V14 V23 O26 -96.9(5) . . . . ?
 O59 V14 V23 O35 127.7(4) . . . . ?
 O59 V14 V23 O39 -129.5(4) . . . . ?
 O59 V14 V23 O57 -7.5(5) . . . . ?
 O59 V14 V23 O58 82.8(5) . . . . ?
 O59 V14 O26 V21 -143.2(6) . . . . ?
 O59 V14 O26 V23 99.6(5) . . . . ?
 O59 V14 O58 V10 108.8(4) . . . . ?
 O59 V14 O58 V23 -109.7(4) . . . . ?
 O61 V27 O22 V1 113.7(4) . . . . ?
 O61 V27 O22 V10 -105.4(4) . . . 2_657 ?
 O61 V27 O30 V1 -113.7(5) . . . . ?
 O61 V27 O30 V26 105.9(5) . . . . ?
 O61 V27 O34 V25 138.7(6) . . . . ?
 O61 V27 O34 V26 -105.9(4) . . . . ?
 O61 V27 O54 V10 105.6(5) . . . 2_657 ?
 O61 V27 O54 V14 -139.4(6) . . . 2_657 ?
 O67 V1 V27 V10 107.75(4) . . . 2_657 ?
 O67 V1 V27 V26 -108.07(5) . . . . ?
 O67 V1 V27 O22 83.1(3) . . . . ?
 O67 V1 V27 O30 -83.2(3) . . . . ?
 O67 V1 V27 O34 -127.0(2) . . . . ?
 O67 V1 V27 O54 125.8(2) . . . . ?
 O67 V1 V27 O61 -0.1(4) . . . . ?
 O67 V1 O22 V10 132.0(5) . . . 2_657 ?
 O67 V1 O22 V27 -112.0(2) . . . . ?
 O67 V1 O30 V26 -132.5(4) . . . . ?
 O67 V1 O30 V27 112.00(19) . . . . ?
 V6 V15 O37 V18 49.5(6) . . . 2_756 ?
 V6 V15 O42 V17 -93.1(4) . . . 2_756 ?
 V6 V15 O42 V28 22.5(3) . . . 2_756 ?
 V6 V15 O42 Mg17 -93.1(4) . . . 2_756 ?
 V6 V15 O66 V19 114.2(6) . . . . ?
 V6 V19 O14 V17 -12.0(3) . . . . ?
 V6 V19 O14 V18 129.0(2) . . . . ?
 V6 V19 O47 V18 -115.8(2) . . . . ?
 V6 V19 O47 V18 -1.5(7) . . . 2_756 ?
 V6 V19 O50 V17 140.0(4) . . . . ?
 V6 V19 O66 V15 -115.8(6) . . . . ?
 V15 V6 V19 V17 -131.56(6) . . . . ?
 V15 V6 V19 V18 -80.40(10) . . . . ?
 V15 V6 V19 O14 -123.46(19) . . . . ?
 V15 V6 V19 O47 -22.2(3) . . . . ?
 V15 V6 V19 O50 -157.5(3) . . . . ?
 V15 V6 V19 O63 113.6(4) . . . . ?
 V15 V6 V19 O66 23.6(2) . . . . ?
 V15 V6 O43 V22 49.5(6) . . . . ?
 V15 V6 O50 V17 -92.9(4) . . . . ?
 V15 V6 O50 V19 22.8(3) . . . . ?
 V15 V6 O66 V19 -141.8(4) . . . . ?
 V15 V28 O10 V17 -11.9(3) 2_756 . . . ?
 V15 V28 O10 V22 129.0(2) 2_756 . . . ?
 V15 V28 O38 V6 -114.4(6) 2_756 . . 2_756 ?
 V15 V28 O53 V22 -115.7(2) 2_756 . . . ?
 V15 V28 O53 V22 -0.9(7) 2_756 . . 2_756 ?
 V17 V19 O14 V18 141.0(4) . . . . ?
 V17 V19 O47 V18 -26.2(3) . . . . ?
 V17 V19 O47 V18 88.1(6) . . . 2_756 ?
 V17 V19 O50 V6 -140.0(4) . . . . ?
 V17 V19 O66 V6 26.5(3) . . . . ?
 V17 V19 O66 V15 -89.3(6) . . . . ?
 V17 V28 O10 V22 141.0(4) . . . . ?
 V17 V28 O38 V6 -88.0(6) . . . 2_756 ?
 V17 V28 O38 V15 26.4(3) . . . 2_756 ?
 V17 V28 O53 V22 88.9(6) . . . 2_756 ?
 V17 V28 O53 V22 -26.0(3) . . . . ?
 V18 V18 V19 V6 80.28(10) 2_756 . . . ?
 V18 V18 V19 V17 131.32(5) 2_756 . . . ?
 V18 V18 V19 O14 156.6(3) 2_756 . . . ?
 V18 V18 V19 O47 -24.1(3) 2_756 . . . ?
 V18 V18 V19 O50 123.6(2) 2_756 . . . ?
 V18 V18 V19 O63 -114.0(4) 2_756 . . . ?
 V18 V18 V19 O66 21.3(3) 2_756 . . . ?
 V18 V18 O14 V17 92.7(5) 2_756 . . . ?
 V18 V18 O14 V19 -24.0(3) 2_756 . . . ?
 V18 V18 O47 V19 141.2(4) 2_756 . . . ?
 V18 V19 O14 V17 -141.0(4) . . . . ?
 V18 V19 O47 V18 114.3(6) . . . 2_756 ?
 V18 V19 O50 V6 -128.57(19) . . . . ?
 V18 V19 O50 V17 11.4(3) . . . . ?
 V18 V19 O66 V6 116.6(2) . . . . ?
 V18 V19 O66 V15 0.9(7) . . . . ?
 V19 V6 V15 V28 132.48(6) . . . 2_756 ?
 V19 V6 V15 O37 6.1(3) . . . . ?
 V19 V6 V15 O38 156.9(3) . . . 2_756 ?
 V19 V6 V15 O42 117.3(2) . . . . ?
 V19 V6 V15 O62 -121.7(4) . . . . ?
 V19 V6 V15 O66 -24.1(3) . . . . ?
 V19 V6 O43 V22 -47.4(7) . . . . ?
 V19 V6 O50 V17 -115.7(5) . . . . ?
 V19 V6 O66 V15 141.8(4) . . . . ?
 V19 V17 V28 V15 71.91(10) . . . 2_756 ?
 V19 V17 V28 V22 -72.43(10) . . . . ?
 V19 V17 V28 O10 -96.9(3) . . . . ?
 V19 V17 V28 O38 53.0(2) . . . . ?
 V19 V17 V28 O42 97.5(3) . . . 2_756 ?
 V19 V17 V28 O53 -54.4(3) . . . . ?
 V19 V17 V28 O65 178.9(4) . . . . ?
 V19 V17 O10 V22 -4.2(6) . . . . ?
 V19 V17 O10 V28 111.7(2) . . . . ?
 V19 V17 O14 V18 -116.7(6) . . . . ?
 V19 V17 O50 V6 115.6(5) . . . . ?
 V19 V18 O14 V17 116.7(6) . . . . ?
 V19 V18 O47 V18 -141.2(4) . . . 2_756 ?
 V22 V22 V28 V15 80.35(10) 2_756 . . 2_756 ?
 V22 V22 V28 V17 131.39(5) 2_756 . . . ?
 V22 V22 V28 O10 156.7(3) 2_756 . . . ?
 V22 V22 V28 O38 20.5(3) 2_756 . . . ?
 V22 V22 V28 O42 124.1(2) 2_756 . . 2_756 ?
 V22 V22 V28 O53 -24.2(3) 2_756 . . . ?
 V22 V22 V28 O65 -113.9(4) 2_756 . . . ?
 V22 V22 O10 V17 92.0(5) 2_756 . . . ?
 V22 V22 O10 V28 -23.9(3) 2_756 . . . ?
 V22 V22 O43 V6 -50.4(7) 2_756 . . . ?
 V22 V22 O53 V28 141.1(4) 2_756 . . . ?
 V22 V28 O10 V17 -141.0(4) . . . . ?
 V22 V28 O38 V6 2.5(7) . . . 2_756 ?
 V22 V28 O38 V15 117.0(2) . . . 2_756 ?
 V22 V28 O53 V22 114.9(6) . . . 2_756 ?
 V28 V15 O37 V18 -47.7(7) 2_756 . . 2_756 ?
 V28 V15 O42 V17 -115.6(5) 2_756 . . 2_756 ?
 V28 V15 O42 Mg17 -115.6(5) 2_756 . . 2_756 ?
 V28 V15 O66 V6 -23.6(3) 2_756 . . . ?
 V28 V15 O66 V19 90.6(6) 2_756 . . . ?
 V28 V17 V19 V6 72.06(9) . . . . ?
 V28 V17 V19 V18 -72.18(10) . . . . ?
 V28 V17 V19 O14 -96.7(3) . . . . ?
 V28 V17 V19 O47 -54.0(3) . . . . ?
 V28 V17 V19 O50 97.1(3) . . . . ?
 V28 V17 V19 O63 178.5(4) . . . . ?
 V28 V17 V19 O66 53.3(2) . . . . ?
 V28 V17 O10 V22 -115.9(6) . . . . ?
 V28 V17 O14 V18 -5.1(6) . . . . ?
 V28 V17 O14 V19 111.6(2) . . . . ?
 V28 V17 O50 V6 4.1(5) . . . . ?
 V28 V17 O50 V19 -111.4(2) . . . . ?
 V28 V22 O10 V17 115.9(6) . . . . ?
 V28 V22 O43 V6 46.4(7) . . . . ?
 V28 V22 O53 V22 -141.1(4) . . . 2_756 ?
 O10 V17 V19 V6 24.3(2) . . . . ?
 O10 V17 V19 V18 -119.9(2) . . . . ?
 O10 V17 V19 O14 -144.4(3) . . . . ?
 O10 V17 V19 O47 -101.7(3) . . . . ?
 O10 V17 V19 O50 49.4(3) . . . . ?
 O10 V17 V19 O63 130.8(5) . . . . ?
 O10 V17 V19 O66 5.6(3) . . . . ?
 O10 V17 V28 V15 168.8(3) . . . 2_756 ?
 O10 V17 V28 V22 24.5(3) . . . . ?
 O10 V17 V28 O38 149.9(3) . . . . ?
 O10 V17 V28 O42 -165.6(4) . . . 2_756 ?
 O10 V17 V28 O53 42.5(3) . . . . ?
 O10 V17 V28 O65 -84.2(5) . . . . ?
 O10 V17 O14 V18 -49.0(8) . . . . ?
 O10 V17 O14 V19 67.7(5) . . . . ?
 O10 V17 O50 V6 -24.4(5) . . . . ?
 O10 V17 O50 V19 -140.0(3) . . . . ?
 O10 V22 V28 V15 -76.4(3) . . . 2_756 ?
 O10 V22 V28 V17 -25.3(3) . . . . ?
 O10 V22 V28 O38 -136.2(4) . . . . ?
 O10 V22 V28 O42 -32.6(3) . . . 2_756 ?
 O10 V22 V28 O53 179.1(4) . . . . ?
 O10 V22 V28 O65 89.4(5) . . . . ?
 O10 V22 O43 V6 68.1(6) . . . . ?
 O10 V22 O53 V22 -141.7(3) . . . 2_756 ?
 O10 V22 O53 V28 -0.6(3) . . . . ?
 O10 V28 O38 V6 -51.0(9) . . . 2_756 ?
 O10 V28 O38 V15 63.4(5) . . . 2_756 ?
 O10 V28 O53 V22 115.5(6) . . . 2_756 ?
 O10 V28 O53 V22 0.6(3) . . . . ?
 O14 V17 V19 V6 168.8(3) . . . . ?
 O14 V17 V19 V18 24.5(2) . . . . ?
 O14 V17 V19 O47 42.7(3) . . . . ?
 O14 V17 V19 O50 -166.2(4) . . . . ?
 O14 V17 V19 O63 -84.8(5) . . . . ?
 O14 V17 V19 O66 150.0(3) . . . . ?
 O14 V17 V28 V15 24.6(2) . . . 2_756 ?
 O14 V17 V28 V22 -119.7(2) . . . . ?
 O14 V17 V28 O10 -144.2(3) . . . . ?
 O14 V17 V28 O38 5.8(3) . . . . ?
 O14 V17 V28 O42 50.2(3) . . . 2_756 ?
 O14 V17 V28 O53 -101.7(3) . . . . ?
 O14 V17 V28 O65 131.6(5) . . . . ?
 O14 V17 O10 V22 -47.4(8) . . . . ?
 O14 V17 O10 V28 68.5(5) . . . . ?
 O14 V17 O50 V6 124.4(5) . . . . ?
 O14 V17 O50 V19 8.8(2) . . . . ?
 O14 V18 V19 V6 -76.3(3) . . . . ?
 O14 V18 V19 V17 -25.3(3) . . . . ?
 O14 V18 V19 O47 179.3(4) . . . . ?
 O14 V18 V19 O50 -33.0(3) . . . . ?
 O14 V18 V19 O63 89.4(5) . . . . ?
 O14 V18 V19 O66 -135.3(4) . . . . ?
 O14 V18 O47 V18 -141.7(3) . . . 2_756 ?
 O14 V18 O47 V19 -0.5(3) . . . . ?
 O14 V19 O47 V18 0.5(3) . . . . ?
 O14 V19 O47 V18 114.8(6) . . . 2_756 ?
 O14 V19 O50 V6 -149.1(3) . . . . ?
 O14 V19 O50 V17 -9.1(2) . . . . ?
 O14 V19 O66 V6 62.8(5) . . . . ?
 O14 V19 O66 V15 -53.0(9) . . . . ?
 O18 V17 V19 V6 -108.0(2) . . . . ?
 O18 V17 V19 V18 107.8(2) . . . . ?
 O18 V17 V19 O14 83.3(3) . . . . ?
 O18 V17 V19 O47 126.0(3) . . . . ?
 O18 V17 V19 O50 -82.9(3) . . . . ?
 O18 V17 V19 O63 -1.5(5) . . . . ?
 O18 V17 V19 O66 -126.7(3) . . . . ?
 O18 V17 V28 V15 -108.1(2) . . . 2_756 ?
 O18 V17 V28 V22 107.6(2) . . . . ?
 O18 V17 V28 O10 83.1(3) . . . . ?
 O18 V17 V28 O38 -126.9(3) . . . . ?
 O18 V17 V28 O42 -82.5(3) . . . 2_756 ?
 O18 V17 V28 O53 125.6(3) . . . . ?
 O18 V17 V28 O65 -1.1(5) . . . . ?
 O18 V17 O10 V22 132.1(5) . . . . ?
 O18 V17 O10 V28 -112.1(3) . . . . ?
 O18 V17 O14 V18 131.6(5) . . . . ?
 O18 V17 O14 V19 -111.8(3) . . . . ?
 O18 V17 O50 V6 -132.3(4) . . . . ?
 O18 V17 O50 V19 112.1(3) . . . . ?
 O37 V15 O42 V17 38.9(5) . . . 2_756 ?
 O37 V15 O42 V28 154.6(3) . . . 2_756 ?
 O37 V15 O42 Mg17 38.9(5) . . . 2_756 ?
 O37 V15 O66 V6 -156.4(3) . . . . ?
 O37 V15 O66 V19 -42.2(6) . . . . ?
 O37 V18 V19 V6 -42.5(3) 2_756 . . . ?
 O37 V18 V19 V17 8.5(3) 2_756 . . . ?
 O37 V18 V19 O14 33.8(4) 2_756 . . . ?
 O37 V18 V19 O47 -146.9(4) 2_756 . . . ?
 O37 V18 V19 O50 0.8(3) 2_756 . . . ?
 O37 V18 V19 O63 123.2(5) 2_756 . . . ?
 O37 V18 V19 O66 -101.6(4) 2_756 . . . ?
 O37 V18 O14 V17 -37.5(5) 2_756 . . . ?
 O37 V18 O14 V19 -154.2(3) 2_756 . . . ?
 O37 V18 O47 V18 -64.2(8) 2_756 . . 2_756 ?
 O37 V18 O47 V19 77.0(7) 2_756 . . . ?
 O38 V6 V15 V28 -24.4(3) 2_756 . . 2_756 ?
 O38 V6 V15 O37 -150.8(4) 2_756 . . . ?
 O38 V6 V15 O42 -39.6(3) 2_756 . . . ?
 O38 V6 V15 O62 81.4(5) 2_756 . . . ?
 O38 V6 V15 O66 179.0(4) 2_756 . . . ?
 O38 V6 V19 V17 -115.7(2) 2_756 . . . ?
 O38 V6 V19 V18 -64.6(2) 2_756 . . . ?
 O38 V6 V19 O14 -107.6(3) 2_756 . . . ?
 O38 V6 V19 O47 -6.4(4) 2_756 . . . ?
 O38 V6 V19 O50 -141.6(4) 2_756 . . . ?
 O38 V6 V19 O63 129.4(5) 2_756 . . . ?
 O38 V6 V19 O66 39.5(3) 2_756 . . . ?
 O38 V6 O43 V22 69.0(6) 2_756 . . . ?
 O38 V6 O50 V17 -55.9(7) 2_756 . . . ?
 O38 V6 O50 V19 59.8(5) 2_756 . . . ?
 O38 V6 O66 V15 -0.6(3) 2_756 . . . ?
 O38 V6 O66 V19 -142.4(3) 2_756 . . . ?
 O38 V15 O37 V18 4.7(11) 2_756 . . 2_756 ?
 O38 V15 O42 V17 -116.5(4) 2_756 . . 2_756 ?
 O38 V15 O42 V28 -0.9(2) 2_756 . . 2_756 ?
 O38 V15 O42 Mg17 -116.5(4) 2_756 . . 2_756 ?
 O38 V15 O66 V6 0.6(2) 2_756 . . . ?
 O38 V15 O66 V19 114.8(6) 2_756 . . . ?
 O38 V28 O10 V17 -55.8(6) . . . . ?
 O38 V28 O10 V22 85.1(6) . . . . ?
 O38 V28 O53 V22 -31.4(6) . . . 2_756 ?
 O38 V28 O53 V22 -146.3(3) . . . . ?
 O42 V15 O37 V18 -68.9(5) . . . 2_756 ?
 O42 V15 O66 V6 -59.8(5) . . . . ?
 O42 V15 O66 V19 54.4(8) . . . . ?
 O42 V17 V19 V6 119.5(2) 2_756 . . . ?
 O42 V17 V19 V18 -24.7(2) 2_756 . . . ?
 O42 V17 V19 O14 -49.2(3) 2_756 . . . ?
 O42 V17 V19 O47 -6.5(3) 2_756 . . . ?
 O42 V17 V19 O50 144.6(3) 2_756 . . . ?
 O42 V17 V19 O63 -134.1(5) 2_756 . . . ?
 O42 V17 V19 O66 100.8(3) 2_756 . . . ?
 O42 V17 V28 V15 -25.6(3) 2_756 . . 2_756 ?
 O42 V17 V28 V22 -169.9(3) 2_756 . . . ?
 O42 V17 V28 O10 165.6(4) 2_756 . . . ?
 O42 V17 V28 O38 -44.4(3) 2_756 . . . ?
 O42 V17 V28 O53 -151.9(4) 2_756 . . . ?
 O42 V17 V28 O65 81.4(5) 2_756 . . . ?
 O42 V17 O10 V22 -125.0(5) 2_756 . . . ?
 O42 V17 O10 V28 -9.1(2) 2_756 . . . ?
 O42 V17 O14 V18 23.7(5) 2_756 . . . ?
 O42 V17 O14 V19 140.3(2) 2_756 . . . ?
 O42 V17 O50 V6 47.2(8) 2_756 . . . ?
 O42 V17 O50 V19 -68.4(6) 2_756 . . . ?
 O42 V28 O10 V17 9.4(2) 2_756 . . . ?
 O42 V28 O10 V22 150.4(3) 2_756 . . . ?
 O42 V28 O38 V6 -115.4(6) 2_756 . . 2_756 ?
 O42 V28 O38 V15 -0.9(2) 2_756 . . 2_756 ?
 O42 V28 O53 V22 54.8(9) 2_756 . . 2_756 ?
 O42 V28 O53 V22 -60.1(6) 2_756 . . . ?
 O43 V6 V15 V28 6.3(3) . . . 2_756 ?
 O43 V6 V15 O37 -120.1(4) . . . . ?
 O43 V6 V15 O38 30.7(4) . . . 2_756 ?
 O43 V6 V15 O42 -8.9(4) . . . . ?
 O43 V6 V15 O62 112.1(5) . . . . ?
 O43 V6 V15 O66 -150.3(4) . . . . ?
 O43 V6 V19 V17 -8.0(3) . . . . ?
 O43 V6 V19 V18 43.2(4) . . . . ?
 O43 V6 V19 O14 0.1(4) . . . . ?
 O43 V6 V19 O47 101.4(4) . . . . ?
 O43 V6 V19 O50 -33.9(4) . . . . ?
 O43 V6 V19 O63 -122.8(5) . . . . ?
 O43 V6 V19 O66 147.2(4) . . . . ?
 O43 V6 O50 V17 38.7(5) . . . . ?
 O43 V6 O50 V19 154.4(3) . . . . ?
 O43 V6 O66 V15 66.1(8) . . . . ?
 O43 V6 O66 V19 -75.7(8) . . . . ?
 O43 V22 V28 V15 -42.0(3) . . . 2_756 ?
 O43 V22 V28 V17 9.0(3) . . . . ?
 O43 V22 V28 O10 34.4(4) . . . . ?
 O43 V22 V28 O38 -101.8(4) . . . . ?
 O43 V22 V28 O42 1.8(4) . . . 2_756 ?
 O43 V22 V28 O53 -146.5(4) . . . . ?
 O43 V22 V28 O65 123.7(5) . . . . ?
 O43 V22 O10 V17 -37.8(5) . . . . ?
 O43 V22 O10 V28 -153.7(3) . . . . ?
 O43 V22 O53 V22 -64.1(8) . . . 2_756 ?
 O43 V22 O53 V28 77.0(7) . . . . ?
 O46 V22 V28 V15 -172.6(4) . . . 2_756 ?
 O46 V22 V28 V17 -121.6(4) . . . . ?
 O46 V22 V28 O10 -96.2(5) . . . . ?
 O46 V22 V28 O38 127.6(5) . . . . ?
 O46 V22 V28 O42 -128.8(4) . . . 2_756 ?
 O46 V22 V28 O53 82.9(5) . . . . ?
 O46 V22 V28 O65 -6.9(5) . . . . ?
 O46 V22 O10 V17 -143.2(6) . . . . ?
 O46 V22 O10 V28 100.9(5) . . . . ?
 O46 V22 O43 V6 -179.6(6) . . . . ?
 O46 V22 O53 V22 108.7(4) . . . 2_756 ?
 O46 V22 O53 V28 -110.2(4) . . . . ?
 O47 V18 V19 V6 104.4(3) . . . . ?
 O47 V18 V19 V6 63.6(3) 2_756 . . . ?
 O47 V18 V19 V17 155.4(3) . . . . ?
 O47 V18 V19 V17 114.6(2) 2_756 . . . ?
 O47 V18 V19 O14 139.9(4) 2_756 . . . ?
 O47 V18 V19 O14 -179.3(4) . . . . ?
 O47 V18 V19 O47 -40.8(2) 2_756 . . . ?
 O47 V18 V19 O50 147.7(3) . . . . ?
 O47 V18 V19 O50 106.9(3) 2_756 . . . ?
 O47 V18 V19 O63 -89.9(5) . . . . ?
 O47 V18 V19 O63 -130.7(5) 2_756 . . . ?
 O47 V18 V19 O66 45.4(4) . . . . ?
 O47 V18 V19 O66 4.6(4) 2_756 . . . ?
 O47 V18 O14 V17 117.2(5) . . . . ?
 O47 V18 O14 V17 54.8(7) 2_756 . . . ?
 O47 V18 O14 V19 -62.0(5) 2_756 . . . ?
 O47 V18 O14 V19 0.5(3) . . . . ?
 O47 V18 O47 V18 0.2(4) 2_756 . . 2_756 ?
 O47 V18 O47 V19 141.38(14) 2_756 . . . ?
 O47 V19 O14 V17 -141.5(3) . . . . ?
 O47 V19 O14 V18 -0.5(3) . . . . ?
 O47 V19 O50 V6 -86.9(6) . . . . ?
 O47 V19 O50 V17 53.1(6) . . . . ?
 O47 V19 O66 V6 145.9(3) . . . . ?
 O47 V19 O66 V15 30.1(6) . . . . ?
 O50 V6 V15 V28 117.1(2) . . . 2_756 ?
 O50 V6 V15 O37 -9.3(4) . . . . ?
 O50 V6 V15 O38 141.5(4) . . . 2_756 ?
 O50 V6 V15 O42 102.0(3) . . . . ?
 O50 V6 V15 O62 -137.1(5) . . . . ?
 O50 V6 V15 O66 -39.5(3) . . . . ?
 O50 V6 V19 V17 25.9(3) . . . . ?
 O50 V6 V19 V18 77.1(3) . . . . ?
 O50 V6 V19 O14 34.0(3) . . . . ?
 O50 V6 V19 O47 135.2(4) . . . . ?
 O50 V6 V19 O63 -88.9(5) . . . . ?
 O50 V6 V19 O66 -178.9(4) . . . . ?
 O50 V6 O43 V22 -68.7(6) . . . . ?
 O50 V6 O66 V15 142.5(3) . . . . ?
 O50 V6 O66 V19 0.7(2) . . . . ?
 O50 V17 V19 V6 -25.1(3) . . . . ?
 O50 V17 V19 V18 -169.3(3) . . . . ?
 O50 V17 V19 O14 166.2(4) . . . . ?
 O50 V17 V19 O47 -151.1(4) . . . . ?
 O50 V17 V19 O63 81.3(5) . . . . ?
 O50 V17 V19 O66 -43.8(3) . . . . ?
 O50 V17 V28 V15 119.5(2) . . . 2_756 ?
 O50 V17 V28 V22 -24.8(2) . . . . ?
 O50 V17 V28 O10 -49.3(3) . . . . ?
 O50 V17 V28 O38 100.7(3) . . . . ?
 O50 V17 V28 O42 145.1(3) . . . 2_756 ?
 O50 V17 V28 O53 -6.8(3) . . . . ?
 O50 V17 V28 O65 -133.5(5) . . . . ?
 O50 V17 O10 V22 24.3(5) . . . . ?
 O50 V17 O10 V28 140.2(2) . . . . ?
 O50 V17 O14 V18 -125.5(5) . . . . ?
 O50 V17 O14 V19 -8.9(2) . . . . ?
 O50 V19 O14 V17 9.1(2) . . . . ?
 O50 V19 O14 V18 150.1(3) . . . . ?
 O50 V19 O47 V18 53.0(9) . . . 2_756 ?
 O50 V19 O47 V18 -61.4(6) . . . . ?
 O50 V19 O66 V6 -0.7(2) . . . . ?
 O50 V19 O66 V15 -116.5(6) . . . . ?
 O51 V18 V19 V6 -173.2(4) . . . . ?
 O51 V18 V19 V17 -122.1(4) . . . . ?
 O51 V18 V19 O14 -96.8(5) . . . . ?
 O51 V18 V19 O47 82.4(4) . . . . ?
 O51 V18 V19 O50 -129.9(4) . . . . ?
 O51 V18 V19 O63 -7.4(5) . . . . ?
 O51 V18 V19 O66 127.8(5) . . . . ?
 O51 V18 O14 V17 -143.5(6) . . . . ?
 O51 V18 O14 V19 99.8(5) . . . . ?
 O51 V18 O47 V18 108.8(4) . . . 2_756 ?
 O51 V18 O47 V19 -110.0(3) . . . . ?
 O53 V22 V28 V15 63.7(3) 2_756 . . 2_756 ?
 O53 V22 V28 V15 104.5(3) . . . 2_756 ?
 O53 V22 V28 V17 114.7(2) 2_756 . . . ?
 O53 V22 V28 V17 155.6(3) . . . . ?
 O53 V22 V28 O10 140.1(4) 2_756 . . . ?
 O53 V22 V28 O10 -179.1(4) . . . . ?
 O53 V22 V28 O38 3.9(4) 2_756 . . . ?
 O53 V22 V28 O38 44.7(4) . . . . ?
 O53 V22 V28 O42 148.3(3) . . . 2_756 ?
 O53 V22 V28 O42 107.5(3) 2_756 . . 2_756 ?
 O53 V22 V28 O53 -40.8(2) 2_756 . . . ?
 O53 V22 V28 O65 -89.7(5) . . . . ?
 O53 V22 V28 O65 -130.6(5) 2_756 . . . ?
 O53 V22 O10 V17 116.5(5) . . . . ?
 O53 V22 O10 V17 54.0(7) 2_756 . . . ?
 O53 V22 O10 V28 0.6(3) . . . . ?
 O53 V22 O10 V28 -61.9(5) 2_756 . . . ?
 O53 V22 O43 V6 -68.9(6) 2_756 . . . ?
 O53 V22 O43 V6 -6.8(11) . . . . ?
 O53 V22 O53 V22 0.1(4) 2_756 . . 2_756 ?
 O53 V22 O53 V28 141.26(14) 2_756 . . . ?
 O53 V28 O10 V17 -141.6(3) . . . . ?
 O53 V28 O10 V22 -0.6(3) . . . . ?
 O53 V28 O38 V6 31.3(6) . . . 2_756 ?
 O53 V28 O38 V15 145.7(3) . . . 2_756 ?
 O62 V15 O37 V18 -179.9(5) . . . 2_756 ?
 O62 V15 O42 V17 144.8(5) . . . 2_756 ?
 O62 V15 O42 V28 -99.5(4) . . . 2_756 ?
 O62 V15 O42 Mg17 144.8(5) . . . 2_756 ?
 O62 V15 O66 V6 98.6(4) . . . . ?
 O62 V15 O66 V19 -147.2(6) . . . . ?
 O63 V19 O14 V17 112.9(4) . . . . ?
 O63 V19 O14 V18 -106.1(4) . . . . ?
 O63 V19 O47 V18 106.9(5) . . . . ?
 O63 V19 O47 V18 -138.8(6) . . . 2_756 ?
 O63 V19 O50 V6 104.8(5) . . . . ?
 O63 V19 O50 V17 -115.2(5) . . . . ?
 O63 V19 O66 V6 -105.3(4) . . . . ?
 O63 V19 O66 V15 139.0(6) . . . . ?
 O65 V28 O10 V17 113.3(4) . . . . ?
 O65 V28 O10 V22 -105.7(4) . . . . ?
 O65 V28 O38 V6 139.7(6) . . . 2_756 ?
 O65 V28 O38 V15 -105.9(4) . . . 2_756 ?
 O65 V28 O53 V22 -138.6(6) . . . 2_756 ?
 O65 V28 O53 V22 106.5(5) . . . . ?
 O66 V6 V15 V28 156.6(3) . . . 2_756 ?
 O66 V6 V15 O37 30.2(4) . . . . ?
 O66 V6 V15 O38 -179.0(4) . . . 2_756 ?
 O66 V6 V15 O42 141.4(3) . . . . ?
 O66 V6 V15 O62 -97.6(5) . . . . ?
 O66 V6 V19 V17 -155.2(2) . . . . ?
 O66 V6 V19 V18 -104.0(3) . . . . ?
 O66 V6 V19 O14 -147.1(3) . . . . ?
 O66 V6 V19 O47 -45.8(4) . . . . ?
 O66 V6 V19 O50 178.9(4) . . . . ?
 O66 V6 V19 O63 90.0(5) . . . . ?
 O66 V6 O43 V22 4.6(11) . . . . ?
 O66 V6 O50 V17 -116.4(4) . . . . ?
 O66 V6 O50 V19 -0.7(2) . . . . ?
 O66 V15 O37 V18 68.5(5) . . . 2_756 ?
 O66 V15 O42 V17 -56.5(6) . . . 2_756 ?
 O66 V15 O42 V28 59.1(5) . . . 2_756 ?
 O66 V15 O42 Mg17 -56.5(6) . . . 2_756 ?
 O66 V19 O14 V17 -54.9(5) . . . . ?
 O66 V19 O14 V18 86.0(5) . . . . ?
 O66 V19 O47 V18 -145.8(3) . . . . ?
 O66 V19 O47 V18 -31.5(6) . . . 2_756 ?
 O66 V19 O50 V6 0.8(3) . . . . ?
 O66 V19 O50 V17 140.7(3) . . . . ?
 O68 V6 V15 V28 -122.3(4) . . . 2_756 ?
 O68 V6 V15 O37 111.3(5) . . . . ?
 O68 V6 V15 O38 -98.0(5) . . . 2_756 ?
 O68 V6 V15 O42 -137.5(5) . . . . ?
 O68 V6 V15 O62 -16.5(6) . . . . ?
 O68 V6 V15 O66 81.1(5) . . . . ?
 O68 V6 V19 V17 121.8(3) . . . . ?
 O68 V6 V19 V18 172.9(3) . . . . ?
 O68 V6 V19 O14 129.9(3) . . . . ?
 O68 V6 V19 O47 -128.9(4) . . . . ?
 O68 V6 V19 O50 95.9(4) . . . . ?
 O68 V6 V19 O63 6.9(5) . . . . ?
 O68 V6 V19 O66 -83.1(4) . . . . ?
 O68 V6 O43 V22 -179.2(6) . . . . ?
 O68 V6 O50 V17 145.1(5) . . . . ?
 O68 V6 O50 V19 -99.2(4) . . . . ?
 O68 V6 O66 V15 -110.1(4) . . . . ?
 O68 V6 O66 V19 108.1(4) . . . . ?
 N1 C26 C30 C51 -175.4(19) . . . . ?
 N1 C28 C57 C32 -178(2) . . . . ?
 N1 C37 C39 C33 -175(3) . . . . ?
 C7 C32 C57 C28 -74(3) . . . . ?
 C13 C33 C39 C37 -66(4) . . . . ?
 C16 N1 C26 C30 55(2) . . . . ?
 C16 N1 C28 C57 165(2) . . . . ?
 C16 N1 C37 C39 -56(3) . . . . ?
 C16 C14 C20 C22 65(2) . . . . ?
 C20 C14 C16 N1 -174.2(17) . . . . ?
 C26 N1 C16 C14 65(2) . . . . ?
 C26 N1 C28 C57 -75(3) . . . . ?
 C26 N1 C37 C39 -178(2) . . . . ?
 C26 C30 C51 C49 72(3) . . . . ?
 C28 N1 C16 C14 -177(2) . . . . ?
 C28 N1 C26 C30 -61(2) . . . . ?
 C28 N1 C37 C39 64(3) . . . . ?
 C37 N1 C16 C14 -54(2) . . . . ?
 C37 N1 C26 C30 179.5(18) . . . . ?
 C37 N1 C28 C57 40(3) . . . . ?
 N2 C36 C38 C52 -171.2(17) . . . . ?
 C17 C35 C42 N2 -175.1(18) . . . . ?
 C21 C17 C35 C42 69(3) . . . . ?
 C29 C15 C59 N2 -147(3) . . . . ?
 C36 N2 C42 C35 58(2) . . . . ?
 C36 N2 C44 C41 -58(2) . . . . ?
 C36 N2 C59 C15 -167(3) . . . . ?
 C36 C38 C52 C11 70(2) . . . . ?
 C42 N2 C36 C38 62(2) . . . . ?
 C42 N2 C44 C41 179(2) . . . . ?
 C42 N2 C59 C15 -47(3) . . . . ?
 C44 N2 C36 C38 -58(2) . . . . ?
 C44 N2 C42 C35 -179.6(19) . . . . ?
 C44 N2 C59 C15 70(3) . . . . ?
 C44 C41 C64 C9 -59(4) . . . . ?
 C59 N2 C36 C38 179(2) . . . . ?
 C59 N2 C42 C35 -59(2) . . . . ?
 C59 N2 C44 C41 62(3) . . . . ?
 C59 C15 C29 C63 -113(3) . . . . ?
 C63 C15 C59 N2 154(2) . . . . ?
 C64 C41 C44 N2 179(3) . . . . ?
 N3 C34 C40 C50 -174.4(16) . . . . ?
 N3 C46 C54 C62 -173.9(17) . . . . ?
 N3 C60 C60A C58 -121.8(14) . . . . ?
 N3 C60 C60A C58A -111.2(18) . . . . ?
 N3 C60 C58A C56 147.0(19) . . . . ?
 N3 C60 C58A C58 89.7(18) . . . . ?
 N3 C60 C58A C60A 79.2(18) . . . . ?
 N3 C60A C58A C56 -178.0(16) . . . . ?
 N3 C60A C58A C58 131.0(18) . . . . ?
 N3 C60A C58A C60 -62.3(19) . . . . ?
 C2 C19 C48 N3 -173(3) . . . . ?
 C5 C2 C19 C48 -72(4) . . . . ?
 C23 C56 C58 C60 -139(2) . . . . ?
 C23 C56 C58 C60A -121(2) . . . . ?
 C23 C56 C58 C58A 175(2) . . . . ?
 C23 C56 C58A C58 -5(2) . . . . ?
 C23 C56 C58A C60 -72(3) . . . . ?
 C23 C56 C58A C60A -47(3) . . . . ?
 C23 C58 C60 N3 158(2) . . . . ?
 C23 C58 C60 C60A 100(3) . . . . ?
 C23 C58 C60 C58A -93(2) . . . . ?
 C23 C58 C60A N3 -175(2) . . . . ?
 C23 C58 C60A C60 -100(3) . . . . ?
 C23 C58 C60A C58A -110(2) . . . . ?
 C23 C58 C58A C56 4.3(18) . . . . ?
 C23 C58 C58A C60 117.4(19) . . . . ?
 C23 C58 C58A C60A 124(2) . . . . ?
 C34 N3 C46 C54 56(2) . . . . ?
 C34 N3 C48 C19 -54(3) . . . . ?
 C34 N3 C60 C58 -133.1(17) . . . . ?
 C34 N3 C60 C60A -91(2) . . . . ?
 C34 N3 C60 C58A 173.0(19) . . . . ?
 C34 N3 C60A C58 -169(2) . . . . ?
 C34 N3 C60A C60 99(2) . . . . ?
 C34 N3 C60A C58A 145.9(15) . . . . ?
 C34 C40 C50 C43 67(2) . . . . ?
 C46 N3 C34 C40 66(2) . . . . ?
 C46 N3 C48 C19 -177(2) . . . . ?
 C46 N3 C60 C58 -4(3) . . . . ?
 C46 N3 C60 C60A 38(3) . . . . ?
 C46 N3 C60 C58A -58(3) . . . . ?
 C46 N3 C60A C58 -56(3) . . . . ?
 C46 N3 C60A C60 -148(2) . . . . ?
 C46 N3 C60A C58A -101.1(15) . . . . ?
 C46 C54 C62 C47 70(3) . . . . ?
 C48 N3 C34 C40 -55(2) . . . . ?
 C48 N3 C46 C54 -178.6(18) . . . . ?
 C48 N3 C60 C58 109.0(17) . . . . ?
 C48 N3 C60 C60A 152(2) . . . . ?
 C48 N3 C60 C58A 55(2) . . . . ?
 C48 N3 C60A C58 58(3) . . . . ?
 C48 N3 C60A C60 -34(3) . . . . ?
 C48 N3 C60A C58A 13(2) . . . . ?
 C56 C23 C58 C60 54(2) . . . . ?
 C56 C23 C58 C60A 87(3) . . . . ?
 C56 C23 C58 C58A -4.6(19) . . . . ?
 C56 C58 C60 N3 -161.4(18) . . . . ?
 C56 C58 C60 C60A 141(2) . . . . ?
 C56 C58 C60 C58A -52.7(12) . . . . ?
 C56 C58 C60A N3 -118(2) . . . . ?
 C56 C58 C60A C60 -42(3) . . . . ?
 C56 C58 C60A C58A -52.5(12) . . . . ?
 C56 C58 C58A C60 113.1(16) . . . . ?
 C56 C58 C58A C60A 119.2(15) . . . . ?
 C58 C56 C58A C60 -66.9(14) . . . . ?
 C58 C56 C58A C60A -42.2(12) . . . . ?
 C58 C60 C60A N3 121.8(14) . . . . ?
 C58 C60 C60A C58A 11(2) . . . . ?
 C58 C60 C58A C56 57.3(12) . . . . ?
 C58 C60 C58A C60A -10(2) . . . . ?
 C58 C60A C58A C56 51.0(13) . . . . ?
 C58 C60A C58A C60 167(3) . . . . ?
 C60 N3 C34 C40 -158.1(18) . . . . ?
 C60 N3 C46 C54 -72(2) . . . . ?
 C60 N3 C48 C19 57(2) . . . . ?
 C60 N3 C60A C58 93(3) . . . . ?
 C60 N3 C60A C58A 47(2) . . . . ?
 C60 C58 C60A N3 -76(2) . . . . ?
 C60 C58 C60A C58A -11(2) . . . . ?
 C60 C58 C58A C56 -113.1(16) . . . . ?
 C60 C58 C58A C60A 6.1(12) . . . . ?
 C60 C60A C58A C56 -116(3) . . . . ?
 C60 C60A C58A C58 -167(3) . . . . ?
 N4 C1 C12 C18 -170.0(16) . . . . ?
 N4 C4 C8 C31 -176.4(18) . . . . ?
 N4 C6 C27 C24 -176(3) . . . . ?
 N4 C10 C45 C61 151(2) . . . . ?
 C1 N4 C4 C8 60(2) . . . . ?
 C1 N4 C6 C27 -54(3) . . . . ?
 C1 N4 C10 C45 172(3) . . . . ?
 C1 C12 C18 C3 74(2) . . . . ?
 C4 N4 C1 C12 61(2) . . . . ?
 C4 N4 C6 C27 -178(2) . . . . ?
 C4 N4 C10 C45 -69(3) . . . . ?
 C4 C8 C31 C53 71(3) . . . . ?
 C6 N4 C1 C12 -60(2) . . . . ?
 C6 N4 C4 C8 -176.5(18) . . . . ?
 C6 N4 C10 C45 49(4) . . . . ?
 C10 N4 C1 C12 176(2) . . . . ?
 C10 N4 C4 C8 -54(2) . . . . ?
 C10 N4 C6 C27 65(3) . . . . ?
 C25 C24 C27 C6 -68(4) . . . . ?
 C60A N3 C34 C40 167.8(18) . . . . ?
 C60A N3 C46 C54 -51.8(19) . . . . ?
 C60A N3 C48 C19 75(3) . . . . ?
 C60A N3 C60 C58 -42.5(16) . . . . ?
 C60A N3 C60 C58A -96(2) . . . . ?
 C60A C58 C60 N3 58.1(15) . . . . ?
 C60A C58 C60 C58A 167(3) . . . . ?
 C60A C58 C58A C56 -119.2(15) . . . . ?
 C60A C58 C58A C60 -6.1(12) . . . . ?
 C60A C60 C58A C56 68(2) . . . . ?
 C60A C60 C58A C58 10(2) . . . . ?
 C58A C56 C58 C23 -175(2) . . . . ?
 C58A C56 C58 C60 46.4(13) . . . . ?
 C58A C56 C58 C60A 64.0(15) . . . . ?
 C58A C58 C60 N3 -109(2) . . . . ?
 C58A C58 C60 C60A -167(3) . . . . ?
 C58A C58 C60A N3 -65(2) . . . . ?
 C58A C58 C60A C60 11(2) . . . . ?
 C58A C60 C60A N3 111.2(18) . . . . ?
 C58A C60 C60A C58 -11(2) . . . . ?

loop_
  _diffrn_refln_index_h
  _diffrn_refln_index_k
  _diffrn_refln_index_l
  _diffrn_refln_intensity_net
  _diffrn_refln_intensity_u
 4 0 0 620.34 52.09
 -4 0 0 596.74 51.99
 -4 0 0 523.75 51.89
 4 0 0 516.55 51.89
 6 0 0 6112.89 565.34
 -6 0 0 6077.49 565.44
 -8 0 0 293.57 27.4
 -8 0 0 291.97 27.5
 8 0 0 263.17 27.4
 8 0 0 323.57 27.7
 -10 0 0 26.4 3.7
 10 0 0 19.3 3.4
 10 0 0 23.7 4.9
 -10 0 0 17.7 3.2
 -12 0 0 346.87 30.9
 12 0 0 327.97 31.2
 12 0 0 325.27 30.9
 -12 0 0 299.77 30.9
 14 0 0 1170.18 102.89
 14 0 0 1096.49 103.19
 -14 0 0 1157.68 102.89
 -14 0 0 1011.1 102.89
 16 0 0 1014.8 86.59
 -16 0 0 961.3 86.39
 -16 0 0 821.62 86.29
 16 0 0 908.21 86.69
 18 0 0 15.9 4.4
 -18 0 0 13.2 3.8
 -18 0 0 21.9 4.3
 18 0 0 10.1 4
 -20 0 0 34.2 6.1
 20 0 0 41.9 7
 -20 0 0 37 6.4
 20 0 0 51.69 7.5
 -22 0 0 48.4 7.5
 -22 0 0 40.3 6.9
 -22 0 0 38.3 6.8
 22 0 0 61.59 9
 22 0 0 37.1 7.2
 -24 0 0 58.59 9.9
 -24 0 0 48.2 9.2
 24 0 0 78.69 12.1
 -24 0 0 98.09 13.5
 24 0 0 79.19 10.8
 -24 0 0 79.09 9.8
 -26 0 0 11.9 4.3
 26 0 0 13.7 4.9
 -26 0 0 4.1 4.9
 26 0 0 14.7 6.7
 -26 0 0 11.2 4.5
 -26 0 0 14.8 7.1
 -28 0 0 -2.7 6.3
 -28 0 0 2 3.8
 28 0 0 -4.1 5.8
 -28 0 0 3.8 4.8
 -28 0 0 0.1 3.8
 -3 -1 0 217.08 23.1
 3 -1 0 243.48 23.2
 3 -1 0 272.27 23.3
 -3 1 0 251.37 23.2
 -3 1 0 276.07 23.3
 5 -1 0 11 1.7
 -5 -1 0 16.2 2.2
 -5 -1 0 10.5 1.5
 5 -1 0 10.7 1.6
 -5 -1 0 12.5 1.9
 5 1 0 14.4 1.9
 -5 1 0 10 1.8
 5 1 0 12.4 2
 -5 1 0 11.9 1.7
 7 -1 0 3600.44 343.07
 -7 -1 0 3635.14 341.57
 -7 1 0 3445.26 342.07
 7 1 0 3899.21 342.27
 9 -1 0 192.68 21.1
 9 -1 0 244.18 21.6
 -9 -1 0 230.78 21.5
 -9 -1 0 237.78 21.5
 -9 1 0 209.18 21.4
 9 1 0 257.47 21.7
 -9 1 0 208.98 21.2
 11 -1 0 2.8 1.8
 -11 -1 0 4 2.1
 -11 -1 0 6.8 2.5
 11 -1 0 2.4 2.1
 -11 1 0 4.1 1.9
 11 1 0 2.8 2.2
 -11 1 0 2.4 2
 11 1 0 3.8 2.1
 -13 -1 0 8.9 2.9
 -13 -1 0 16.8 3.2
 13 -1 0 12 2.7
 13 -1 0 11.2 3.1
 13 1 0 17.5 3.5
 13 1 0 11.9 3.1
 -13 1 0 13.7 2.8
 -13 1 0 9.7 2.9
 15 -1 0 167.88 18.5
 -15 -1 0 182.78 18.4
 15 -1 0 171.48 18.1
 -15 -1 0 192.78 18.5
 15 1 0 203.78 18.7
 -15 1 0 183.28 18.1
 15 1 0 196.78 18.8
 -15 1 0 160.88 18.2
 -17 -1 0 323.47 30.2
 17 -1 0 288.37 30.4
 17 -1 0 334.37 30.1
 -17 -1 0 300.67 30.1
 -17 1 0 313.47 29.8
 17 1 0 318.67 30.5
 -17 1 0 284.07 30
 19 -1 0 145.69 20.7
 -19 -1 0 205.68 20.2
 -19 -1 0 191.78 20.9
 19 -1 0 216.58 20.4
 19 1 0 229.48 20.8
 -19 1 0 199.28 19.9
 -19 1 0 183.18 20.5
 -19 1 0 183.88 20.6
 19 1 0 209.28 21.9
 -21 -1 0 37.1 6.5
 -21 -1 0 53.19 7.2
 21 -1 0 29 6.6
 21 -1 0 40.2 6.8
 -21 1 0 38.6 6.6
 21 1 0 56.19 8.2
 21 1 0 36.7 6.9
 -21 1 0 44.2 6.5
 -21 1 0 32.9 6.2
 -23 -1 0 293.47 29.6
 -23 -1 0 308.57 29.8
 -23 -1 0 273.97 29.6
 23 -1 0 358.86 30.6
 -23 -1 0 340.07 31.9
 23 -1 0 259.17 30
 23 1 0 291.47 30.3
 -23 1 0 269.87 29.6
 -23 1 0 339.97 32.2
 -23 1 0 275.37 29.5
 -23 1 0 277.07 29.2
 -25 -1 0 94.19 14
 -25 -1 0 77.79 10.7
 -25 -1 0 66.19 11.1
 -25 -1 0 79.89 10.8
 25 -1 0 79.79 11.4
 25 -1 0 83.59 12
 -25 1 0 77.49 10.6
 -25 1 0 99.09 14.6
 -25 1 0 70.89 10.7
 -25 1 0 70.99 10.1
 25 1 0 89.69 13
 -27 -1 0 -3.4 3.7
 27 -1 0 -1.9 3.9
 27 -1 0 1.1 6
 -27 -1 0 7.3 5
 -27 -1 0 1.6 4.1
 -27 -1 0 -8 5.8
 -27 1 0 -5.9 6.7
 27 1 0 -1.4 6.2
 -27 1 0 -0.1 4.3
 -27 1 0 2.2 3.4
 -27 1 0 -1.3 3.6
 2 -2 0 60.29 6.9
 2 -2 0 73.89 6.8
 -2 -2 0 73.89 6.9
 2 -2 0 71.09 6.8
 -2 2 0 73.39 6.8
 2 2 0 74.99 7.1
 -2 2 0 72.79 6.8
 2 2 0 72.49 6.9
 -4 -2 0 196.68 19.2
 4 -2 0 213.78 19.3
 4 -2 0 210.48 19.1
 4 2 0 197.58 19.2
 -4 2 0 203.38 19.3
 -4 2 0 214.98 19.2
 -6 2 0 1073.89 98.79
 8 -2 0 13.4 2.3
 -8 -2 0 12.1 2
 8 -2 0 9.7 1.8
 -8 -2 0 13.5 2.3
 -8 -2 0 16.6 2.8
 -8 2 0 12.1 2.2
 8 2 0 14 2.6
 -8 2 0 14.6 2.2
 -8 2 0 10.5 2
 -10 -2 0 119.29 10.9
 10 -2 0 96.79 10.3
 10 -2 0 120.59 10.9
 -10 -2 0 93.89 9.9
 10 2 0 131.59 11.2
 -10 2 0 89.99 10
 -10 2 0 100.99 10.7
 -10 2 0 116.79 10.5
 -12 -2 0 167.58 14.8
 12 -2 0 143.09 14.3
 12 -2 0 155.68 14.8
 -12 2 0 132.79 13.6
 -12 2 0 145.49 14.6
 -12 2 0 142.59 14.3
 14 -2 0 108.29 13.5
 -14 -2 0 128.79 13.6
 14 -2 0 130.09 13.1
 -14 -2 0 150.98 13.8
 -14 2 0 133.19 13
 -14 2 0 114.59 13.3
 14 2 0 157.98 14
 -14 2 0 110.89 13.4
 14 2 0 135.29 13.9
 -16 -2 0 144.69 15.3
 16 -2 0 144.19 15.5
 16 -2 0 150.08 14.9
 -16 -2 0 158.38 15.5
 16 2 0 168.38 15.9
 16 2 0 158.08 15.7
 -16 2 0 121.19 14.9
 -16 2 0 143.69 14.8
 -16 2 0 135.79 15.1
 -18 -2 0 171.78 17.6
 18 -2 0 167.28 17.4
 18 -2 0 156.08 17.8
 -18 -2 0 204.18 18.1
 18 2 0 184.88 18.1
 18 2 0 209.98 18.5
 -18 2 0 158.48 17.1
 -18 2 0 148.89 17.3
 -18 2 0 143.39 17.2
 -20 -2 0 66.89 9.6
 20 -2 0 54.69 9.4
 -20 -2 0 87.69 9.8
 20 -2 0 89.99 9.7
 20 2 0 70.29 9.9
 -20 2 0 67.39 9.2
 -20 2 0 82.89 9
 -20 2 0 65.49 9.3
 -22 -2 0 17.2 5
 -22 -2 0 14.5 4.4
 22 -2 0 14.4 4.9
 22 -2 0 23.6 5.6
 -22 -2 0 18.5 6.5
 -22 2 0 18 4.9
 22 2 0 23.3 6.3
 -22 2 0 11.1 4.1
 -22 2 0 21.3 4.3
 -24 -2 0 14.5 5.2
 -24 -2 0 10.4 5.1
 -24 -2 0 16.7 4.8
 24 -2 0 18.8 5.2
 24 -2 0 26 6.3
 -24 -2 0 20.1 7
 -24 2 0 27 7.3
 -24 2 0 18 4.5
 -24 2 0 12.1 4.2
 -24 2 0 20 5.6
 24 2 0 11.1 6.7
 26 -2 0 0.5 3.9
 -26 -2 0 2.1 3.7
 -26 -2 0 -1.7 5.8
 -26 -2 0 3.7 4.7
 26 -2 0 0.6 5.2
 -26 -2 0 -3.8 3.6
 -26 2 0 2.4 3.1
 26 2 0 -0.8 5.7
 -26 2 0 6.2 3.7
 -26 2 0 0.7 4.5
 -26 2 0 -2.6 6.1
 28 -2 0 8.5 6.7
 -28 -2 0 -0.1 6.5
 -28 -2 0 11.8 4.9
 -28 -2 0 7.5 5.1
 -28 -2 0 7.1 4.9
 28 -2 0 1 4.2
 -28 2 0 -2.4 7.2
 -28 2 0 13.1 5.2
 -28 2 0 6.2 4.4
 28 2 0 7.3 6.7
 -1 -3 0 232.38 19.3
 -1 -3 0 212.58 18.8
 1 -3 0 193.78 18.8
 1 -3 0 205.78 18.9
 1 3 0 207.28 19.2
 -1 3 0 193.58 19.1
 1 3 0 215.08 18.8
 -1 3 0 204.08 18.9
 1 3 0 172.58 19.2
 -1 3 0 200.08 18.8
 3 -3 0 1.1 0.7
 -3 -3 0 1.9 1.4
 3 -3 0 1.4 0.7
 3 -3 0 -0.6 1.4
 -3 -3 0 1.2 1.2
 -3 3 0 2.1 1.3
 3 3 0 2.8 1.5
 -3 3 0 0.5 0.7
 -3 3 0 0.9 0.6
 3 3 0 2.2 1.4
 5 -3 0 24.4 3
 5 -3 0 27.4 2.7
 5 -3 0 20.4 3.5
 -5 -3 0 22.3 3.2
 -5 3 0 24.6 3
 -5 3 0 26.2 3
 -5 3 0 20.3 3.3
 5 3 0 36.7 4
 5 3 0 24.5 3.3
 7 -3 0 20.4 2.8
 -7 -3 0 18.5 2.8
 7 -3 0 16.8 2.3
 -7 -3 0 18.5 2.8
 -7 -3 0 24.1 3.4
 -7 3 0 22.8 3.1
 7 3 0 13 2.8
 -7 3 0 18.2 2.9
 9 -3 0 156.28 14.2
 -9 -3 0 138.39 13.7
 9 -3 0 129.39 13.7
 9 3 0 142.29 13.8
 -9 3 0 157.68 14.1
 -9 3 0 127.49 13.7
 -9 3 0 158.38 13.8
 -9 3 0 150.58 14.1
 11 -3 0 438.26 40.1
 -11 -3 0 497.35 40.2
 11 -3 0 373.16 39.5
 -11 -3 0 454.25 39.4
 -11 3 0 375.06 39.3
 -11 3 0 439.16 39.9
 -11 3 0 436.56 39.6
 -11 3 0 396.66 39.8
 -13 -3 0 3.8 2.8
 -13 -3 0 0.3 1.9
 13 -3 0 3.9 1.7
 13 -3 0 1.9 2.1
 -13 -3 0 -1.7 1.5
 13 3 0 5 2.9
 -13 3 0 2.6 2
 -13 3 0 1.9 2
 -13 3 0 1.2 1.9
 15 -3 0 117.49 12.7
 15 -3 0 109.79 12
 -15 3 0 124.69 12.6
 -15 3 0 119.09 12
 -15 3 0 116.89 12.5
 -17 -3 0 13.1 3.4
 -17 -3 0 15.6 4.3
 17 -3 0 5.8 3.4
 17 -3 0 10.5 3.1
 -17 3 0 9.4 3.4
 17 3 0 8.9 4.2
 -17 3 0 7.7 3
 -17 3 0 7.1 2.6
 -19 -3 0 54.59 10.6
 19 -3 0 52.79 8.3
 19 -3 0 47.9 7.8
 -19 -3 0 74.39 9
 -19 3 0 56.79 7.9
 19 3 0 79.89 9.6
 -19 3 0 56.19 7.3
 21 -3 0 0.3 3.3
 -21 -3 0 -2.5 4.8
 21 -3 0 6.6 4
 -21 -3 0 6.6 3.8
 -21 -3 0 6.4 3.5
 -21 3 0 1.7 3.1
 -21 3 0 1.9 3.1
 -21 3 0 2.8 2.6
 21 3 0 1.8 4.3
 -23 -3 0 -5.9 5.6
 23 -3 0 7.2 4.1
 -23 -3 0 1.6 4
 -23 -3 0 5.5 3.8
 23 -3 0 9.1 4.5
 -23 3 0 4 3.2
 -23 3 0 10.8 3.7
 23 3 0 1.2 5.7
 -23 3 0 6.7 3.9
 25 -3 0 -4.1 4
 -25 -3 0 -2.4 4.1
 -25 -3 0 -0.9 3.4
 -25 -3 0 -12.2 5.3
 25 -3 0 -4.8 3.1
 -25 -3 0 -3.1 4
 -25 3 0 -2.6 3.5
 -25 3 0 1.9 6.2
 25 3 0 -6.8 5.4
 -25 3 0 2 3.3
 27 -3 0 8 4.9
 -27 -3 0 0.3 4.4
 27 -3 0 7.1 5.8
 -27 -3 0 4.8 4.8
 -27 -3 0 -2.5 5.7
 -27 -3 0 7.6 4.7
 27 3 0 4.1 6.7
 -27 3 0 7.3 4.9
 -27 3 0 -4.9 6.9
 -27 3 0 3.9 4
 0 -4 0 339.07 33.1
 0 4 0 396.26 32.6
 0 4 0 320.07 33.1
 -2 -4 0 199.98 17.7
 2 -4 0 177.48 17.2
 -2 -4 0 207.88 17.2
 -2 -4 0 180.48 17.6
 2 -4 0 191.48 17.2
 -2 4 0 182.78 17.2
 2 4 0 156.28 17.6
 2 4 0 201.48 17.9
 -2 4 0 172.48 17.6
 -2 4 0 181.38 17.2
 4 -4 0 856.11 88.39
 -4 4 0 1058.69 88.39
 6 -4 0 871.81 79.99
 -6 -4 0 896.31 79.99
 6 4 0 893.41 79.99
 -6 4 0 813.82 79.89
 -6 4 0 853.81 79.89
 8 -4 0 19 2.7
 8 -4 0 18.6 3.1
 -8 -4 0 25.1 3.5
 -8 -4 0 29 4.2
 -8 -4 0 20.5 3.2
 -8 4 0 20.7 3.1
 8 4 0 20.9 3.4
 -8 4 0 18.9 2.9
 -8 4 0 18 3.3
 8 4 0 31.4 4.3
 10 -4 0 459.55 40.6
 -10 -4 0 470.95 40.2
 10 -4 0 398.46 40
 -10 4 0 449.76 40.4
 -10 4 0 380.56 40.1
 -10 4 0 408.06 40.3
 10 4 0 449.76 40.1
 12 -4 0 210.08 23.2
 -12 -4 0 259.37 23.3
 12 -4 0 249.08 23.9
 -12 4 0 251.47 23.7
 12 4 0 274.77 23.3
 -12 4 0 252.57 23.7
 -12 4 0 225.58 23.2
 -14 -4 0 14.6 3.4
 14 -4 0 8.6 2.4
 -14 -4 0 18.1 4.2
 -14 -4 0 14.3 2.6
 14 -4 0 8.7 3.2
 -14 4 0 13.9 3.3
 -14 4 0 10.7 2.5
 -14 4 0 8.1 2.9
 -14 4 0 11.3 2.8
 14 4 0 16.6 4.3
 -16 -4 0 4.3 2.7
 -16 -4 0 6.6 3.6
 16 -4 0 4.5 2.2
 16 -4 0 8.2 3.1
 16 4 0 4.4 4
 -16 4 0 2 1.8
 -16 4 0 2.4 2.5
 -16 4 0 4.2 2.1
 -16 4 0 4.6 2.5
 -18 -4 0 -4.6 4.1
 18 -4 0 -0.4 2.9
 -18 -4 0 10.5 4
 18 -4 0 1.5 2.7
 -18 -4 0 -3 2.7
 -18 4 0 -1 2.6
 18 4 0 7.6 4.4
 -18 4 0 6.1 2.5
 -18 4 0 3 3.3
 -20 -4 0 20.8 4.9
 -20 -4 0 16.8 5.8
 20 -4 0 15.9 4.9
 -20 -4 0 29.6 5.8
 20 -4 0 17.8 4.6
 -20 4 0 17 4.4
 -20 4 0 15.1 4.2
 20 4 0 28.4 6.4
 -22 -4 0 14 6.6
 -22 -4 0 29.8 6.5
 22 -4 0 39.9 6.2
 -22 -4 0 29.6 5.8
 22 -4 0 28.8 6
 -22 4 0 21.9 5.1
 22 4 0 37.7 7.8
 -22 4 0 26.1 5.2
 -24 -4 0 0.4 4
 24 -4 0 2.9 3.6
 24 -4 0 11.4 4.6
 -24 -4 0 1.1 3.3
 -24 4 0 5 6.4
 24 4 0 -0.8 5.7
 -24 4 0 0.4 3.7
 -24 4 0 2.2 3.1
 -26 -4 0 17.9 5.8
 -26 -4 0 26.4 5.9
 -26 -4 0 11.6 6.4
 -26 -4 0 32.6 7
 26 -4 0 8.5 5
 26 -4 0 18.4 6.1
 -26 4 0 13.7 7.8
 26 4 0 19.4 7.8
 -26 4 0 18.5 9
 -26 4 0 15.5 4.8
 28 -4 0 7.2 4.6
 -28 -4 0 0.5 5.9
 28 -4 0 1.7 5.8
 -28 -4 0 -1.9 5
 -28 -4 0 0.4 4.4
 -28 -4 0 1.3 5.2
 -28 4 0 4.8 4.6
 -28 4 0 0.4 3.6
 -28 4 0 -1.2 7.2
 28 4 0 11.8 7.6
 -1 -5 0 6.2 2.2
 1 -5 0 6 1.1
 1 -5 0 12.6 2.8
 1 -5 0 6.8 1.1
 1 -5 0 7.1 2.8
 -1 -5 0 8.6 1.2
 -1 -5 0 2.6 2.5
 -1 5 0 8.3 1.2
 1 5 0 1.5 2.4
 1 5 0 6.7 1
 -1 5 0 9.3 2.7
 1 5 0 9.3 2.7
 -3 -5 0 26.3 2.6
 -3 -5 0 25.6 3.8
 3 -5 0 20.4 2.7
 3 -5 0 23.5 2.7
 -3 -5 0 19.2 3.8
 3 5 0 31.4 4.4
 3 5 0 27 4.3
 -3 5 0 21.4 2.7
 -3 5 0 22.5 2.7
 5 -5 0 -1.8 0.8
 -5 -5 0 -2.6 1.5
 5 -5 0 -3.2 2.2
 5 5 0 -0.3 1.9
 5 5 0 -4.1 2
 -5 5 0 -0.6 0.7
 -5 5 0 -1.4 0.9
 -5 5 0 -2.2 2
 7 -5 0 -0.6 1.1
 -7 -5 0 -1.3 1.8
 7 -5 0 1.8 0.9
 -7 5 0 -0.8 1
 7 5 0 -2.1 2.1
 -7 5 0 -0.3 1.2
 -7 5 0 -3.6 2.1
 9 -5 0 605.04 55.09
 9 -5 0 574.34 54.69
 -9 -5 0 645.04 54.99
 -9 5 0 615.84 54.99
 9 5 0 598.04 54.99
 -9 5 0 514.75 54.89
 -9 5 0 586.34 54.89
 -11 -5 0 39.8 5
 11 -5 0 29.4 3.9
 -11 -5 0 27.6 4.9
 11 -5 0 25.5 4.4
 11 5 0 32.5 4.8
 -11 5 0 34.5 4.5
 -11 5 0 36.9 4.6
 11 5 0 44.8 6
 -11 5 0 26.1 4.7
 -13 -5 0 28.2 4.4
 13 -5 0 23.8 4.4
 -13 -5 0 46.1 6
 -13 -5 0 31.8 4.2
 -13 5 0 28.5 4.3
 -13 5 0 31.8 4.5
 -13 5 0 19.2 4.1
 13 5 0 24.3 4.3
 -15 -5 0 47.4 6.9
 15 -5 0 31.1 4.7
 -15 -5 0 41.6 4.7
 15 -5 0 37 5.7
 -15 -5 0 34.7 5.5
 -15 5 0 40.6 5.7
 -15 5 0 33.2 5.1
 15 5 0 54.09 7.4
 -15 5 0 27.8 4.7
 -17 -5 0 25.5 5.3
 17 -5 0 15.2 3.3
 -17 -5 0 14.8 4
 -17 -5 0 14.5 4.6
 17 -5 0 13.7 4
 -17 5 0 18.4 3.8
 -17 5 0 12.8 3.7
 17 5 0 17.5 5.5
 -17 5 0 18 3.2
 -19 -5 0 12.1 4.4
 19 -5 0 14.5 4.6
 -19 -5 0 38.6 6.4
 -19 -5 0 23.4 5.9
 19 -5 0 19.5 4.2
 19 5 0 27.3 6.6
 -19 5 0 26.1 4.9
 -19 5 0 19.8 4.5
 -21 -5 0 31 7.2
 21 -5 0 35.6 6.6
 -21 -5 0 48.8 7.7
 -21 -5 0 35.5 6.5
 21 -5 0 49.7 6.8
 21 5 0 56.29 8.7
 -21 5 0 27.8 5.8
 -21 5 0 29.6 5.7
 -23 -5 0 25.3 6.4
 23 -5 0 16.9 4.9
 -23 -5 0 17 4.9
 -23 -5 0 13.4 6.1
 23 -5 0 10.6 4.5
 -23 5 0 23.2 5
 -23 5 0 20 4.8
 23 5 0 19.1 7.4
 25 -5 0 4.5 4.1
 -25 -5 0 -5.9 4.7
 -25 -5 0 -1.8 3.6
 -25 -5 0 3.6 5
 25 -5 0 8.7 4.4
 -25 5 0 13.2 7.1
 -25 5 0 5.6 4.1
 25 5 0 -2.3 5.6
 -25 5 0 4.9 3.4
 -27 -5 0 14.1 6.1
 -27 -5 0 24.2 7.1
 27 -5 0 24.7 6.6
 -27 -5 0 6.6 5.7
 27 -5 0 9.4 5.2
 -27 -5 0 6 5.1
 -27 5 0 28.5 8.7
 -27 5 0 13.2 5
 -27 5 0 7.3 4.2
 27 5 0 25 8.4
 0 -6 0 3552.04 337.87
 0 6 0 3678.93 338.97
 2 6 0 1189.98 110.29
 4 -6 0 781.92 76.49
 4 -6 0 808.02 76.49
 -4 -6 0 847.62 76.99
 4 6 0 916.41 77.09
 -4 6 0 800.02 76.49
 -4 6 0 819.22 76.49
 4 6 0 835.82 77.39
 6 -6 0 502.95 47
 6 -6 0 476.45 46.9
 -6 -6 0 501.05 47.2
 6 6 0 549.85 47.4
 -6 6 0 513.15 46.9
 -6 6 0 462.55 46.8
 6 6 0 531.55 47.8
 8 -6 0 632.64 59.19
 -8 -6 0 686.13 59.69
 8 -6 0 617.84 59.49
 8 -6 0 646.54 59.89
 8 6 0 692.23 59.79
 -8 6 0 591.54 59.69
 -8 6 0 630.44 59.39
 -8 6 0 623.24 59.39
 -10 -6 0 130.49 13.2
 10 -6 0 125.89 12.4
 -10 -6 0 161.98 13.4
 10 -6 0 115.49 13.4
 10 -6 0 129.99 13
 -10 6 0 129.09 12.8
 -10 6 0 126.19 12.8
 -10 6 0 118.89 13.6
 10 6 0 129.29 13.2
 -12 -6 0 112.29 12.4
 12 -6 0 123.69 12.7
 12 -6 0 107.69 11.9
 -12 -6 0 129.49 12.8
 -12 6 0 117.19 12.3
 12 6 0 125.59 12.6
 -12 6 0 142.39 13.1
 -12 6 0 117.39 12.4
 -14 -6 0 6.8 3.1
 -14 -6 0 4 4.6
 -14 -6 0 12.2 3.3
 14 -6 0 6.3 2.9
 14 -6 0 12.5 2.5
 -14 -6 0 13.6 4.1
 14 6 0 16.3 4.7
 -14 6 0 13.8 3.7
 14 6 0 5.9 3.5
 -14 6 0 10.2 3
 -14 6 0 7.3 2.7
 -16 -6 0 66.59 8.1
 -16 -6 0 50.09 6.1
 16 -6 0 33 6.3
 -16 -6 0 51.09 7
 16 6 0 74.29 9.1
 -16 6 0 43.7 6.6
 -16 6 0 45.1 6.1
 -16 6 0 43.8 6.5
 18 -6 0 291.67 31.9
 -18 6 0 370.26 32.7
 -18 6 0 335.07 31.5
 -18 6 0 355.46 32.6
 20 -6 0 178.18 20.7
 -20 -6 0 242.18 21.1
 20 -6 0 182.28 19.8
 -20 6 0 188.58 20.1
 -20 6 0 212.88 20.3
 -22 -6 0 32.8 6.3
 -22 -6 0 42.9 7.8
 22 -6 0 53.29 6.8
 -22 -6 0 27.4 6.5
 22 -6 0 32.1 6.6
 -22 6 0 33.8 6
 22 6 0 46.5 8.9
 -22 6 0 30.9 5.9
 -24 -6 0 25.2 5.7
 24 -6 0 20.6 5.6
 24 -6 0 25 5.4
 -24 -6 0 31.5 7.3
 -24 -6 0 17 5.6
 24 6 0 30.3 8
 -24 6 0 18.2 4.7
 -24 6 0 17.1 5
 26 -6 0 38.2 7.3
 -26 -6 0 37 7.7
 -26 -6 0 50.49 9.2
 -26 6 0 31.2 8.8
 -26 6 0 41.2 7.6
 26 6 0 64.59 11.3
 28 -6 0 2.4 4.6
 -28 -6 0 -2.1 4.1
 -28 -6 0 -7 5.4
 -28 -6 0 -3.9 4.5
 -28 -6 0 6.1 5.7
 28 -6 0 6.3 5.3
 -28 6 0 23.5 11.3
 28 6 0 8.3 8.3
 -28 6 0 9.1 4.2
 -1 7 0 697.53 73.69
 1 7 0 890.11 73.99
 -3 -7 0 19.1 3.7
 3 -7 0 21.1 2.5
 3 -7 0 8.2 4.7
 -3 -7 0 12.3 4.1
 -3 -7 0 19.4 2.3
 3 -7 0 16.6 2.3
 -3 7 0 16.9 2.4
 3 7 0 17.2 4.4
 3 7 0 19.1 4.4
 -3 7 0 21.6 2.5
 5 -7 0 -9.6 4.8
 -5 -7 0 -1.2 2
 5 -7 0 -0.6 0.9
 5 7 0 -1.1 2.4
 5 7 0 -4 2.9
 -5 7 0 -0.2 1.1
 -5 7 0 -1 2.5
 -5 7 0 -0.5 0.8
 7 -7 0 -0.7 1.4
 7 -7 0 -1 1.2
 -7 -7 0 -4 2.7
 -7 -7 0 0.9 2.3
 -7 7 0 -0.4 1.3
 -7 7 0 0.6 2.8
 -7 7 0 -0.9 1.1
 7 7 0 -0.9 2.8
 7 7 0 1.4 3
 9 -7 0 13.1 5.4
 -9 -7 0 18.7 2.2
 -9 -7 0 18.8 4.3
 9 -7 0 13.1 2.8
 9 -7 0 16.6 2.5
 -9 -7 0 14.4 1.9
 -9 -7 0 20.8 4
 -9 7 0 17.2 3
 -9 7 0 11.3 3.9
 -9 7 0 10.8 2.5
 9 7 0 20 4.6
 9 7 0 20.9 4.4
 11 -7 0 467.25 49
 11 -7 0 458.95 48.4
 -11 -7 0 542.25 49.2
 -11 -7 0 600.64 48.5
 -11 -7 0 570.74 49.3
 -11 7 0 454.75 48.7
 11 7 0 611.94 50.29
 -11 7 0 474.95 48.7
 11 7 0 529.75 49.2
 13 -7 0 244.08 26.2
 -13 -7 0 287.37 26.1
 13 -7 0 235.38 25.7
 -13 -7 0 329.47 26.6
 13 7 0 314.67 27.6
 -13 7 0 235.98 26
 -13 7 0 270.47 26
 -13 7 0 263.27 25.9
 15 -7 0 22.6 4.6
 -15 -7 0 26.8 5.3
 -15 -7 0 26.5 4.9
 -15 -7 0 48.9 6.9
 15 -7 0 30.3 4.2
 -15 -7 0 24.4 5
 -15 7 0 38.1 5.4
 15 7 0 28.3 6.7
 -15 7 0 27.3 4.5
 15 7 0 45.3 7.2
 -15 7 0 25.3 4.8
 -17 -7 0 28.3 6.8
 17 7 0 37.4 7.7
 -17 7 0 43.6 6
 19 -7 0 84.49 9.1
 19 -7 0 83.99 10.3
 -19 -7 0 83.69 10.8
 -19 -7 0 57.19 9.6
 -19 -7 0 82.99 11.1
 -19 7 0 60.59 9.3
 -19 7 0 81.29 9.5
 19 7 0 80.79 11.8
 -21 -7 0 2 3.4
 -21 -7 0 5.2 4.6
 21 -7 0 13.3 3.3
 21 -7 0 5.3 3.6
 -21 7 0 1.8 2.9
 21 7 0 5.4 5.4
 -21 7 0 4.8 3.2
 -23 -7 0 -2.1 4.5
 -23 -7 0 -3.1 3.5
 23 -7 0 0.8 3
 -23 -7 0 0.4 3.6
 23 -7 0 3.2 3.4
 -23 7 0 1.4 3.4
 23 7 0 -1.2 5.7
 -23 7 0 3.6 3
 -25 -7 0 26.1 6.2
 -25 -7 0 26.7 5.8
 -25 -7 0 34.7 8.3
 25 -7 0 25.4 6.3
 25 7 0 42.5 9.8
 -25 7 0 45.3 9.9
 -25 7 0 24.4 5.5
 -25 7 0 31.9 6.8
 -27 -7 0 46.7 9.9
 27 -7 0 35.3 8.5
 -27 -7 0 76.19 10.3
 -27 -7 0 45.1 8.8
 -27 7 0 75.39 20.2
 -27 7 0 40.2 7.8
 -27 7 0 70.59 9.6
 0 -8 0 206.98 18.4
 0 -8 0 170.58 19.5
 0 -8 0 181.88 19.4
 0 8 0 204.18 19.5
 0 8 0 211.78 18.4
 2 -8 0 12.7 2
 2 -8 0 20.8 3.8
 2 -8 0 13 1.9
 -2 -8 0 13.3 1.9
 -2 -8 0 11.4 3.3
 -2 8 0 11 3.9
 2 8 0 9.4 3.9
 -2 8 0 17 2.2
 2 8 0 11.5 4.2
 2 8 0 13.1 2
 4 -8 0 15.2 2.2
 -4 -8 0 20.4 4.4
 -4 -8 0 16 2.3
 4 -8 0 14.2 2.3
 4 -8 0 11.7 4.1
 -4 -8 0 21.1 4
 4 8 0 12.5 2.3
 -4 8 0 13.6 2.2
 -4 8 0 14.1 2.2
 -4 8 0 10.5 3.8
 4 8 0 17.8 4.5
 4 8 0 26.4 4.8
 6 -8 0 615.44 60.99
 -6 -8 0 709.83 60.99
 -6 -8 0 710.73 61.79
 6 -8 0 615.44 61.09
 -6 8 0 617.54 60.99
 -6 8 0 570.14 60.89
 6 8 0 731.23 61.99
 6 8 0 707.73 62.39
 8 -8 0 78.99 10.7
 -8 -8 0 97.89 10.5
 8 -8 0 86.59 9.7
 8 -8 0 95.79 9.8
 -8 8 0 95.89 9.6
 -8 8 0 86.89 9.5
 8 8 0 105.39 10.7
 8 8 0 110.69 11.6
 10 -8 0 7.7 4.6
 10 -8 0 5.3 2.1
 10 -8 0 6.4 1.6
 -10 -8 0 1.4 3.9
 -10 -8 0 3.3 3
 -10 8 0 2.5 2
 -10 8 0 10.6 4
 10 8 0 4.5 3.8
 10 8 0 2.2 3.8
 -10 8 0 1.9 1.7
 -12 -8 0 13.1 3.1
 12 -8 0 14.8 3.1
 -12 -8 0 2.6 4.3
 -12 -8 0 12.7 4.4
 12 8 0 17.3 4.7
 -12 8 0 9.1 2.6
 -12 8 0 9.7 2.9
 12 8 0 16.7 5
 14 -8 0 63.49 7.9
 14 -8 0 66.09 7.3
 -14 -8 0 71.69 8.5
 -14 -8 0 81.89 8.3
 -14 -8 0 65.89 7.1
 -14 8 0 63.09 7.4
 14 8 0 53.29 8.1
 -14 8 0 51.89 7.4
 -14 8 0 56.49 8
 -16 -8 0 341.77 31.2
 16 -8 0 267.77 28.7
 16 -8 0 253.37 27.8
 -16 8 0 291.67 28.3
 -16 8 0 284.67 28.4
 16 8 0 324.67 28.5
 18 -8 0 634.34 61.49
 18 -8 0 604.44 60.39
 -18 8 0 683.63 60.99
 -18 8 0 675.23 60.99
 -18 8 0 644.64 60.59
 20 -8 0 170.48 18.1
 20 -8 0 179.98 19.4
 -20 8 0 200.88 18.9
 -20 8 0 161.08 18.9
 -20 8 0 211.18 19
 -22 -8 0 -1 4.3
 -22 -8 0 0.8 3.2
 -22 -8 0 0.2 3
 22 -8 0 -1.3 2.9
 22 -8 0 3.4 2.7
 22 8 0 -5.7 5.2
 -22 8 0 -3.2 2.7
 -22 8 0 -1.1 2.3
 -22 8 0 -0.5 2.6
 -24 -8 0 28.7 7.2
 -24 -8 0 15.7 5.2
 24 -8 0 13 4.9
 24 -8 0 14.7 4.3
 -24 -8 0 14.2 4.3
 -24 8 0 16.1 4.8
 -24 8 0 13.3 4.2
 24 8 0 26.2 8.2
 -26 -8 0 -0.9 4.3
 26 -8 0 13.9 4.8
 26 -8 0 10 4.9
 -26 -8 0 2.1 6.3
 26 8 0 14.3 8.2
 -26 8 0 3 3.7
 -26 8 0 7.4 4.3
 -26 8 0 29.7 8.8
 -1 -9 0 181.28 15.7
 1 -9 0 173.68 15.8
 -1 -9 0 156.88 17.1
 1 -9 0 151.58 17
 -1 -9 0 141.59 16.8
 1 -9 0 171.78 17.3
 -1 9 0 143.39 16.8
 -1 9 0 181.48 15.7
 1 9 0 173.98 15.7
 -3 -9 0 145.69 15
 3 -9 0 140.39 13.4
 3 -9 0 134.39 13.5
 3 -9 0 131.39 14.8
 -3 -9 0 121.19 14.5
 3 -9 0 150.78 15.2
 -3 -9 0 152.78 13.6
 3 9 0 136.29 13.3
 3 9 0 128.09 15.3
 3 9 0 153.98 15
 -3 9 0 134.49 13.4
 5 -9 0 559.54 53.09
 5 -9 0 539.35 53.09
 -5 -9 0 575.64 53.99
 -5 -9 0 605.64 52.99
 -5 -9 0 555.74 53.99
 -5 9 0 545.05 52.99
 -5 9 0 535.85 53.09
 5 9 0 627.34 54.79
 5 9 0 569.44 52.59
 5 9 0 621.74 54.19
 7 -9 0 10.1 2.6
 7 -9 0 19.3 5.1
 -7 -9 0 16 4
 -7 -9 0 19.5 4.7
 -7 -9 0 15.8 2.7
 7 -9 0 16.8 3
 -7 9 0 10.8 4.2
 -7 9 0 19.7 3
 -7 9 0 12.4 2.4
 7 9 0 22 5.2
 7 9 0 18.9 5
 9 -9 0 0.9 1.9
 9 -9 0 -0.7 1.5
 9 -9 0 3.1 4.4
 -9 -9 0 -0.9 2.7
 -9 -9 0 -4.4 3.5
 -9 9 0 2.2 3.4
 -9 9 0 -0.4 1.6
 9 9 0 4.9 4
 -9 9 0 -1.6 1.3
 9 9 0 0.2 3.5
 -11 -9 0 365.26 32.3
 -11 -9 0 349.77 32.6
 11 -9 0 310.67 31.5
 11 -9 0 315.47 31
 11 9 0 359.86 32.2
 -11 9 0 301.47 31.2
 -11 9 0 309.97 31.3
 13 -9 0 313.77 32.9
 -13 -9 0 369.36 33.3
 -13 -9 0 400.06 33.3
 -13 9 0 307.47 33
 -13 9 0 317.27 32.6
 -13 9 0 332.47 32.6
 13 9 0 368.56 33.3
 -15 -9 0 56.99 7
 15 -9 0 59.29 8
 -15 -9 0 49.9 6.6
 -15 -9 0 86.79 8.7
 15 -9 0 71.89 7.1
 -15 -9 0 87.69 9.9
 -15 -9 0 61.39 8.9
 -15 9 0 63.69 8.6
 -15 9 0 65.79 8
 15 9 0 67.29 8.8
 -15 9 0 62.49 7.5
 -17 -9 0 29.1 6.7
 -17 -9 0 27.7 6.2
 -17 -9 0 22.6 4.1
 -17 -9 0 29.9 5.6
 17 -9 0 31 5.4
 -17 9 0 32.2 5.3
 -17 9 0 29.6 7.1
 17 9 0 55.19 9.2
 19 -9 0 76.69 10.8
 -19 -9 0 110.09 11.4
 -19 -9 0 93.19 12.7
 19 -9 0 86.69 9.6
 -19 -9 0 96.49 13.6
 -19 9 0 84.39 10.2
 -19 9 0 88.39 10.3
 -19 9 0 79.49 10.1
 21 -9 0 11.1 4.3
 -21 -9 0 17.3 6.3
 -21 -9 0 23.6 3.9
 21 -9 0 16.6 3.6
 -21 -9 0 10.1 4.3
 -21 9 0 17 4.5
 -21 9 0 14.4 4.5
 21 9 0 24.7 7.5
 -21 9 0 20.4 4.3
 23 -9 0 -0.2 3.1
 23 -9 0 -1.5 2.4
 -23 -9 0 -0.6 3.3
 -23 -9 0 -1.9 4.8
 -23 -9 0 -2.1 2.8
 -23 9 0 4.2 3.7
 23 9 0 -1.2 5.9
 -23 9 0 -2.2 2.4
 -23 9 0 5.4 3.2
 25 -9 0 7.8 6.8
 25 -9 0 12.5 4.3
 -25 -9 0 11.5 3.2
 -25 -9 0 28.2 7.8
 -25 -9 0 13.3 4
 25 9 0 21.2 8.8
 -25 9 0 11.3 4.8
 -25 9 0 15.5 5
 -25 9 0 15.4 8.1
 -27 -9 0 8.3 3
 27 -9 0 6.2 4.7
 -27 -9 0 -6.8 6
 -27 -9 0 9 3.9
 27 -9 0 10.3 4.9
 -27 -9 0 6.4 5
 -27 9 0 16.1 7.5
 -27 9 0 19 8.3
 27 9 0 0.1 8
 -27 9 0 2.6 3.9
 0 -10 0 28.5 5.6
 0 -10 0 16.7 2.6
 0 10 0 18.9 2.9
 2 -10 0 82.29 8.3
 2 -10 0 83.99 8.4
 -2 -10 0 83.59 8.2
 -2 -10 0 97.59 10.1
 2 -10 0 61.29 10.3
 2 10 0 105.49 11.3
 2 10 0 86.19 8.2
 -2 10 0 80.19 8.3
 -4 -10 0 370.76 39.1
 -4 -10 0 380.16 39.4
 4 -10 0 362.56 39.6
 -4 -10 0 414.56 38
 4 -10 0 413.66 38.1
 4 -10 0 416.86 38.2
 -4 10 0 417.26 38.1
 4 10 0 445.06 39.5
 4 10 0 415.86 38.1
 -4 10 0 434.76 39.3
 4 10 0 405.56 40
 -6 -10 0 153.88 14.2
 6 -10 0 116.99 12.5
 6 -10 0 118.79 12.6
 -6 -10 0 118.69 14.3
 -6 -10 0 126.09 12.4
 -6 10 0 133.29 13.9
 -6 10 0 119.19 12.5
 6 10 0 145.49 14.3
 6 10 0 158.88 15.3
 -6 10 0 113.39 12.4
 -8 -10 0 3.4 3.3
 8 -10 0 3.9 1.8
 8 -10 0 3.3 2
 8 -10 0 13.4 5.6
 -8 -10 0 7.2 4.6
 -8 10 0 1.3 1.8
 -8 10 0 3 1.7
 8 10 0 10.3 4.3
 8 10 0 13.5 4.8
 10 -10 0 822.02 76.39
 10 -10 0 777.32 76.19
 10 -10 0 741.63 77.19
 10 10 0 940.01 78.19
 -10 10 0 760.92 75.89
 -10 10 0 811.32 75.99
 -10 10 0 782.72 76.69
 10 10 0 936.91 76.99
 -12 -10 0 548.45 46.4
 12 -10 0 426.46 45.3
 12 -10 0 403.46 46.4
 12 -10 0 464.45 45.7
 -12 10 0 476.05 46
 12 10 0 566.04 46.4
 -12 10 0 479.35 45.3
 -12 10 0 496.85 45.4
 -14 -10 0 132.79 13.2
 -14 -10 0 112.29 12.2
 14 -10 0 93.79 10.2
 14 -10 0 103.39 11.3
 -14 -10 0 98.19 11.4
 -14 10 0 95.99 10.7
 14 10 0 104.19 12.1
 -14 10 0 81.59 10.7
 -16 -10 0 -2.6 5.2
 -16 -10 0 -3.2 4
 -16 -10 0 -1.3 3.9
 16 -10 0 2.5 1.6
 16 10 0 3 5.3
 -16 10 0 -1.9 3
 -16 10 0 6.4 4.4
 16 10 0 -4.9 4.3
 -16 10 0 2.4 2.3
 -18 -10 0 1.6 4.3
 18 -10 0 1.7 1.9
 -18 -10 0 1.7 3.3
 -18 -10 0 1.7 1.9
 18 -10 0 5.6 3.1
 -18 -10 0 1 1.5
 -18 -10 0 3.9 4.8
 -18 10 0 -1.7 2.3
 18 10 0 0.4 5.4
 18 10 0 4 4.4
 -18 10 0 6.1 4.4
 -18 10 0 -0.3 2.8
 -20 -10 0 -1.4 1.7
 -20 -10 0 2 3.8
 -20 -10 0 -2.4 4.5
 20 -10 0 2.2 3.1
 -20 -10 0 -2.8 2.9
 -20 -10 0 2.1 2.2
 20 -10 0 2.5 2.1
 -20 10 0 -1 2.9
 20 10 0 -2.7 5.7
 -20 10 0 -0.5 2.5
 -20 10 0 6.6 4.1
 -22 -10 0 -8.9 4.4
 22 -10 0 1.9 3.2
 -22 -10 0 1.1 3.5
 22 -10 0 1.6 2.3
 -22 -10 0 -1.1 3.3
 -22 10 0 1.7 3.3
 -22 10 0 3.4 2.9
 -22 10 0 0.8 3.4
 22 10 0 0.5 6.5
 -24 -10 0 6.6 4.4
 -24 -10 0 9.9 3.1
 24 -10 0 7.5 4.2
 -24 -10 0 20.4 7.2
 -24 -10 0 5.6 2.7
 24 -10 0 13.9 3.7
 -24 10 0 6.6 3.8
 24 10 0 11.7 8
 -24 10 0 8.2 4.2
 -24 10 0 12 4.7
 26 -10 0 38.5 9.4
 -26 -10 0 96.49 13.6
 -26 -10 0 75.09 8.9
 -26 -10 0 64.19 10.3
 26 -10 0 69.39 9.3
 -26 -10 0 59.39 8.2
 -26 10 0 111.29 17
 -26 10 0 47.4 8.8
 -26 10 0 77.99 10.5
 26 10 0 123.89 16.9
 1 -11 0 14.4 4.1
 1 -11 0 5.7 1.6
 -1 -11 0 1.4 4.2
 1 -11 0 4.2 4.7
 -1 -11 0 6.4 1.5
 -1 -11 0 5.4 3.6
 1 -11 0 3.2 1.5
 -1 11 0 3 1.5
 -1 11 0 4.2 3.9
 1 11 0 7.3 1.7
 1 11 0 13.5 5.1
 -3 -11 0 377.26 33.8
 3 -11 0 370.76 33.8
 3 -11 0 379.26 34
 -3 -11 0 319.17 35
 3 -11 0 332.37 35.1
 -3 -11 0 323.07 35.3
 -3 11 0 412.06 35.4
 3 11 0 340.87 35.9
 3 11 0 348.77 34.3
 3 11 0 376.06 33.8
 3 11 0 371.56 35.3
 -3 11 0 376.06 33.8
 -5 -11 0 33.1 4
 5 -11 0 28.9 4.1
 -5 -11 0 30 6.6
 5 -11 0 30.3 7.1
 5 -11 0 32.8 6.2
 5 -11 0 31.3 4.2
 -5 -11 0 33.3 6
 5 11 0 35.7 7.7
 -5 11 0 35.9 6.9
 -5 11 0 32.9 4.1
 5 11 0 43.1 7.2
 -5 11 0 31.7 4.2
 5 11 0 25.9 4.1
 -7 -11 0 447.26 42.8
 7 -11 0 454.85 43
 -7 -11 0 512.75 44.4
 -7 -11 0 529.25 44.4
 7 -11 0 449.46 43.1
 -7 11 0 408.46 43.9
 -7 11 0 436.06 42.9
 -7 11 0 455.35 42.9
 9 -11 0 307.87 31.2
 9 -11 0 316.97 31.1
 -9 -11 0 322.57 30.8
 -9 -11 0 381.36 32.7
 -9 -11 0 371.56 32.5
 -9 11 0 303.77 32
 -9 11 0 307.97 30.9
 -9 11 0 304.57 30.9
 9 11 0 351.26 33.4
 -11 -11 0 -0.6 3.6
 11 -11 0 1 2
 11 -11 0 0.8 6.4
 -11 -11 0 0.4 4.9
 11 11 0 0.5 5.3
 -11 11 0 2.8 2
 -11 11 0 -0.9 2.2
 -11 11 0 2.6 4.6
 11 11 0 11.5 5.4
 13 -11 0 -0.6 2.1
 -13 -11 0 -4.7 4.2
 13 -11 0 2.8 1.7
 -13 -11 0 -2.7 3.7
 13 -11 0 -6 5
 13 11 0 -3.1 4.6
 13 11 0 -5.8 4.8
 -13 11 0 -1.3 2.2
 -13 11 0 -6.4 4.4
 -13 11 0 -0.1 1.9
 15 -11 0 32.3 4.5
 15 -11 0 27.7 5.7
 -15 -11 0 24.1 5.7
 -15 -11 0 43.9 7.6
 -15 -11 0 37.2 7.4
 15 11 0 45.7 7.6
 -15 11 0 38.9 7.4
 -15 11 0 29.2 5
 15 11 0 45.9 8.8
 -15 11 0 36.7 5.7
 -17 -11 0 12.1 5.1
 17 -11 0 10.3 2.5
 -17 -11 0 6.3 3.8
 -17 -11 0 7.7 5.1
 17 -11 0 4.8 3.3
 17 11 0 18.9 6.8
 17 11 0 8 5.3
 -17 11 0 13.1 4.8
 -17 11 0 7.1 3.1
 -17 11 0 8.9 3.3
 -19 -11 0 84.19 10.7
 -19 -11 0 95.59 10.9
 19 -11 0 64.89 10.2
 19 -11 0 67.59 8.8
 -19 -11 0 115.39 12.9
 -19 11 0 75.89 10
 19 11 0 93.29 10.7
 -19 11 0 71.19 9.7
 19 11 0 125.99 15
 -19 11 0 74.29 10.1
 21 -11 0 1.5 3.1
 -21 -11 0 3.6 1.4
 21 -11 0 4.7 2.3
 -21 -11 0 -2.6 5.2
 -21 -11 0 2.2 3.6
 -21 11 0 3.4 3.4
 21 11 0 2.1 6.6
 -21 11 0 1.4 4.1
 -21 11 0 1.6 2.7
 -23 -11 0 44.6 7.4
 23 -11 0 41.7 5.7
 23 -11 0 23.4 5.9
 -23 -11 0 24.9 4.5
 -23 -11 0 26.1 4.3
 -23 -11 0 49.99 9.3
 -23 11 0 27.5 5.6
 23 11 0 46.4 10.4
 -23 11 0 40.2 6.6
 -23 11 0 35.3 5.9
 25 -11 0 56.49 6.7
 -25 -11 0 52.39 10
 -25 -11 0 37.2 6
 -25 -11 0 24.9 6.9
 25 -11 0 22.9 6.5
 -25 11 0 38.9 6.4
 -25 11 0 31.8 6.4
 -25 11 0 32.3 6.6
 25 11 0 32.7 10.3
 0 -12 0 208.08 22.3
 0 -12 0 232.18 20.9
 0 12 0 217.68 20.8
 2 -12 0 122.79 12
 -2 -12 0 123.69 11.9
 2 -12 0 137.29 14.2
 2 -12 0 126.99 12.2
 2 -12 0 104.09 14.2
 -2 -12 0 129.49 13.9
 -2 -12 0 115.29 14.3
 -2 12 0 123.79 12
 2 12 0 113.39 11.9
 -2 12 0 137.39 14
 2 12 0 127.79 14.1
 4 -12 0 225.68 22.5
 -4 -12 0 252.87 24.5
 4 -12 0 244.98 22.4
 4 -12 0 213.38 23.8
 -4 -12 0 197.88 23.6
 -4 -12 0 231.28 22.3
 4 12 0 250.47 25.2
 4 12 0 259.97 24.2
 4 12 0 228.88 22.8
 -4 12 0 252.97 22.4
 -6 -12 0 112.79 11.3
 -6 -12 0 138.19 13.4
 6 -12 0 114.99 11.6
 6 -12 0 113.09 11.5
 6 -12 0 86.69 13.6
 -6 12 0 141.99 13.7
 -6 12 0 121.89 11.5
 6 12 0 109.79 10.9
 -6 12 0 104.19 11.5
 -8 -12 0 63.99 10.6
 8 12 0 83.49 10.7
 10 -12 0 482.35 48.5
 10 -12 0 459.05 48.4
 -10 -12 0 607.64 49.99
 -10 -12 0 523.25 48.2
 -10 -12 0 516.35 49.5
 10 -12 0 506.75 50.19
 -10 12 0 486.45 48.3
 10 12 0 576.04 49.9
 -10 12 0 482.55 48.3
 10 12 0 537.75 50.79
 12 -12 0 275.97 28
 -12 12 0 290.67 27.7
 -12 12 0 244.28 28.5
 12 12 0 294.47 30.5
 12 12 0 339.77 29.3
 -12 12 0 291.67 27.7
 -14 -12 0 28.7 6.6
 -14 -12 0 32.7 6.7
 14 -12 0 23.4 3.7
 -14 -12 0 15.7 4.6
 14 -12 0 20.1 4.4
 -14 12 0 24.2 4.4
 -14 12 0 23.9 4.1
 14 12 0 21.9 6.9
 -14 12 0 29.6 6.7
 14 12 0 35.2 8.2
 16 -12 0 35.7 6.6
 -16 -12 0 65.39 8.8
 -16 -12 0 27.8 6.6
 -16 -12 0 63.69 9.1
 16 -12 0 41.2 5.7
 16 12 0 66.49 11
 -16 12 0 57.19 8.5
 16 12 0 60.09 9.1
 -16 12 0 45.6 6.6
 -16 12 0 43.5 6.6
 18 -12 0 94.09 11.4
 18 -12 0 86.99 12.7
 -18 -12 0 133.19 13.8
 -18 -12 0 147.99 15.2
 -18 -12 0 120.89 13.3
 18 12 0 128.29 13.6
 -18 12 0 103.99 13.1
 -18 12 0 106.89 12.2
 -18 12 0 97.99 12.4
 18 12 0 150.58 16.6
 20 -12 0 20.4 3.7
 -20 -12 0 27.3 7.3
 20 -12 0 14.4 4.6
 -20 -12 0 23.6 5.6
 -20 12 0 22.4 4.8
 20 12 0 36 9.3
 -20 12 0 35.5 6.7
 20 12 0 23.6 6.2
 -20 12 0 20.8 4.4
 -22 -12 0 1.4 3.6
 -22 -12 0 -6.1 4.8
 22 -12 0 2.5 3.3
 22 -12 0 0.2 1.9
 -22 12 0 0.5 2.8
 22 12 0 -12.6 6.2
 -22 12 0 -1.4 3.2
 -22 12 0 -2.6 4
 24 -12 0 24.3 4.6
 -24 -12 0 33.8 8.6
 24 -12 0 27.1 9.9
 -24 -12 0 26.2 6.6
 24 12 0 45.5 11.1
 -24 12 0 25 5.8
 -24 12 0 28.1 10.2
 26 -12 0 48.9 10.2
 -26 -12 0 98.39 21.4
 -26 -12 0 99.99 12.4
 26 -12 0 89.09 11
 -26 12 0 73.29 9.1
 26 12 0 101.29 19.5
 -26 12 0 76.39 10.6
 1 -13 0 5.2 1.7
 -1 -13 0 9 1.8
 -1 -13 0 10.2 4.3
 1 -13 0 5.2 5.2
 -1 -13 0 5 5.3
 1 -13 0 7 2
 1 -13 0 8.3 4.3
 -1 13 0 7.9 2
 1 13 0 8.2 1.9
 -1 13 0 12.2 5.2
 1 13 0 10.8 5.1
 3 -13 0 17 5.7
 3 -13 0 3.4 1.7
 -3 -13 0 9.5 3.9
 -3 -13 0 8.5 5
 3 -13 0 19.3 4.9
 3 -13 0 6.7 1.7
 -3 13 0 3.6 1.7
 -3 13 0 9.7 5
 3 13 0 3.9 1.6
 3 13 0 8.5 3.1
 3 13 0 13.1 5.3
 5 -13 0 32.5 6.2
 -5 -13 0 23.6 6.6
 -5 -13 0 20.3 3.3
 5 -13 0 17.8 6.6
 -5 -13 0 17.8 5.3
 5 -13 0 22 3.5
 5 -13 0 21.4 3.4
 5 13 0 23.7 3.4
 5 13 0 29.8 7.8
 5 13 0 23.8 6.6
 -5 13 0 22.2 3.3
 7 -13 0 247.58 23.4
 7 -13 0 237.08 25.8
 -7 -13 0 272.97 25.7
 -7 -13 0 250.97 23.2
 7 -13 0 249.28 23.5
 -7 -13 0 220.98 24.6
 7 -13 0 204.18 24.6
 7 13 0 252.27 26.5
 -7 13 0 250.87 23.4
 -7 13 0 252.27 23.3
 7 13 0 276.57 25.5
 -7 13 0 203.68 24.7
 9 -13 0 319.97 32.2
 -9 -13 0 346.47 31.9
 -9 -13 0 333.67 33.5
 9 -13 0 316.17 32.2
 9 13 0 404.06 35.3
 9 13 0 381.46 34
 -9 13 0 317.87 32
 -9 13 0 311.97 31.9
 -11 -13 0 -1.9 5.1
 11 -13 0 -4.4 6.2
 -11 -13 0 0.3 2.1
 11 -13 0 1.4 2.1
 -11 -13 0 3.4 4
 11 -13 0 -1.9 2.5
 -11 13 0 -1.1 4.8
 -11 13 0 2 1.9
 11 13 0 -1.3 5.3
 11 13 0 1.1 5.1
 -11 13 0 0.2 2.3
 -13 -13 0 -3.6 3.6
 13 -13 0 -2.1 2.2
 -13 -13 0 -4.7 1.9
 -13 -13 0 -4.2 4.6
 13 -13 0 1.3 1.7
 -13 13 0 -1.2 2.3
 13 13 0 -5.2 5.6
 -13 13 0 -6.4 4.7
 -13 13 0 0.5 2.1
 -15 -13 0 23.7 6.1
 15 -13 0 15.8 3.3
 15 -13 0 23 4.6
 -15 -13 0 10.5 4.3
 -15 -13 0 23.7 6.2
 15 13 0 25.5 6.9
 -15 13 0 28.3 4.8
 -15 13 0 21.3 4.1
 15 13 0 24.2 7.9
 -17 -13 0 2.6 4.4
 -17 -13 0 1.1 3.4
 17 -13 0 -3.5 2.5
 17 -13 0 0.6 1.8
 -17 -13 0 1.9 5.4
 17 13 0 2.9 5.5
 17 13 0 1.1 5.9
 -17 13 0 7.8 4.8
 -17 13 0 -0.1 2.4
 -17 13 0 2.4 3
 -19 -13 0 7.2 5.1
 -19 -13 0 1.6 3.6
 -19 -13 0 1.1 5
 19 -13 0 5.8 3.3
 19 -13 0 4.7 2.1
 -19 13 0 3.9 2.7
 -19 13 0 8.7 4.9
 19 13 0 0.5 5.2
 19 13 0 7.3 7.1
 -19 13 0 -0.2 3.1
 -21 -13 0 -1.6 3.6
 -21 -13 0 -3 4.3
 21 -13 0 -1.2 2.8
 -21 -13 0 -7.9 5.1
 21 -13 0 1.4 1.9
 -21 13 0 0.3 3.3
 -21 13 0 -3.5 4.1
 -21 13 0 -0.8 2.4
 21 13 0 -10.1 5.8
 23 -13 0 5.2 2.7
 -23 -13 0 15.1 7.2
 23 -13 0 9.5 4.5
 23 13 0 14.9 8.3
 -23 13 0 2 3.4
 -23 13 0 9 4.9
 -25 -13 0 1.3 4.9
 25 -13 0 6.1 4.2
 -25 -13 0 -1.6 11.3
 -25 13 0 17.1 4.8
 25 13 0 13.6 13.6
 -25 13 0 28.2 9
 -25 13 0 8.2 4
 -25 13 0 9.6 5
 0 -14 0 749.33 72.89
 0 -14 0 797.52 71.49
 0 14 0 767.12 71.39
 2 -14 0 101.79 9.7
 -2 -14 0 113.19 11.9
 2 -14 0 96.19 9.5
 -2 -14 0 90.49 9.3
 -2 14 0 97.39 9.6
 2 14 0 84.89 9.4
 2 14 0 97.49 11
 2 14 0 72.69 12.3
 -4 -14 0 -2.7 5.3
 -4 -14 0 9.8 4.6
 4 -14 0 -2.3 5.9
 -4 -14 0 11.4 2.1
 4 -14 0 6.4 2.1
 4 -14 0 13.8 2.5
 4 -14 0 9.2 4.9
 -4 14 0 12.7 2.5
 4 14 0 5.9 3.1
 -4 14 0 5 5.4
 4 14 0 3.1 5.8
 6 -14 0 5.3 2.2
 -6 -14 0 6.3 4.3
 -6 -14 0 6.4 2
 6 -14 0 7.1 2.3
 -6 -14 0 -3.1 5.5
 6 -14 0 2.5 6.2
 6 -14 0 10.4 4.9
 6 14 0 4.1 5.7
 -6 14 0 6.3 2.3
 6 14 0 1 6
 -6 14 0 1 5.4
 6 14 0 4.5 1.8
 8 -14 0 55.49 7
 8 -14 0 69.39 9.9
 -8 -14 0 58.69 10.7
 8 -14 0 71.59 7.2
 -8 -14 0 73.59 9.2
 8 -14 0 50.19 10.7
 -8 -14 0 52.59 6.5
 8 14 0 50.19 10
 -8 14 0 53.29 6.9
 -8 14 0 53.19 6.8
 8 14 0 65.89 11.1
 -8 14 0 67.29 9.8
 10 -14 0 75.89 9.9
 -10 -14 0 93.99 9.5
 -10 -14 0 107.49 12.9
 10 -14 0 85.49 9.9
 -10 -14 0 76.89 11.4
 10 -14 0 86.39 14
 -10 14 0 94.89 9.8
 -10 14 0 84.99 9.6
 10 14 0 99.29 12.3
 -12 -14 0 27.5 4.3
 -12 -14 0 31.4 7.4
 12 -14 0 18.3 4.2
 -12 -14 0 18.6 5.9
 12 -14 0 27.6 9.4
 -12 14 0 17.6 3.8
 -12 14 0 23.3 4.2
 12 14 0 33 7.9
 -12 14 0 18.1 7.4
 14 -14 0 38.7 6.5
 14 -14 0 45.2 9.7
 -14 -14 0 41 6.2
 14 -14 0 44.5 5.7
 -14 -14 0 73.89 9.6
 -14 14 0 49.4 9.1
 -14 14 0 43.4 6.5
 14 14 0 59.19 9.6
 14 14 0 63.89 11.1
 -16 -14 0 -1.3 4.4
 -16 -14 0 -2.8 3
 16 -14 0 -3.1 2.4
 -16 -14 0 -4.8 5.2
 16 -14 0 2.8 2
 16 14 0 -2.9 5.6
 16 14 0 2.6 6.5
 -16 14 0 -0.1 5.3
 -16 14 0 0.5 2.4
 -16 14 0 1.1 2.8
 -18 -14 0 21 5.5
 18 -14 0 26.8 3.9
 18 -14 0 20.1 5
 -18 -14 0 31.2 7.5
 -18 -14 0 25.4 7.2
 -18 14 0 21.8 5
 -18 14 0 27.4 4.7
 -18 14 0 17.8 6.4
 18 14 0 31.2 9.1
 18 14 0 19.6 7.3
 -20 -14 0 5.7 4.1
 -20 -14 0 2.2 5.1
 20 -14 0 6.8 2.1
 20 -14 0 3.8 3.3
 -20 -14 0 1.7 5.7
 20 14 0 2.8 5.5
 -20 14 0 -4.1 4.9
 -20 14 0 7 3.1
 20 14 0 7.5 7.2
 -20 14 0 3.3 3.5
 22 -14 0 7 3.7
 22 -14 0 3.7 2.2
 -22 -14 0 3.7 6.2
 -22 -14 0 1.6 4.1
 22 14 0 -2.1 7.2
 22 14 0 -2.9 5.2
 -22 14 0 4.5 4.8
 -22 14 0 -2.6 2.7
 -22 14 0 0.5 3.6
 -24 -14 0 32.4 14.1
 -24 -14 0 20.5 6.1
 24 -14 0 13.2 5.1
 -24 14 0 16.5 8.3
 -24 14 0 11.2 4.1
 -24 14 0 10.2 5.3
 -24 14 0 11.3 4.9
 1 -15 0 141.59 13.6
 -1 -15 0 153.38 16.2
 1 -15 0 139.49 13.9
 -1 -15 0 141.79 13.6
 -1 15 0 134.59 13.7
 1 15 0 131.09 13.6
 3 -15 0 101.09 9.8
 -3 -15 0 108.59 9.7
 -3 -15 0 98.09 12.5
 3 -15 0 73.69 13.7
 3 -15 0 100.49 10.1
 -3 -15 0 79.79 13
 3 -15 0 100.79 12.8
 3 15 0 99.59 9.8
 3 15 0 91.19 12.9
 -3 15 0 97.59 9.9
 3 15 0 88.19 11.4
 -3 15 0 92.89 12.6
 5 -15 0 35.2 4.5
 -5 -15 0 32.7 6.8
 5 -15 0 24.8 6.7
 -5 -15 0 30.9 4
 -5 -15 0 17.7 7.9
 5 -15 0 29.5 4.3
 -5 15 0 33.7 4.3
 5 15 0 23.7 7.9
 5 15 0 28.3 4.4
 -5 15 0 27.1 7.9
 7 -15 0 24.8 4.2
 -7 -15 0 26.4 7.9
 7 -15 0 16.9 7.9
 -7 -15 0 27 6.2
 7 -15 0 30.7 4.4
 7 -15 0 36.6 7.1
 -7 -15 0 27 4
 7 15 0 40.8 9.1
 -7 15 0 27.7 7.3
 -7 15 0 24.9 4
 7 15 0 30.5 8.1
 -9 -15 0 58.89 7.6
 9 -15 0 61.89 8.2
 -9 -15 0 74.79 11.9
 9 -15 0 67.49 8.2
 -9 -15 0 69.19 10.3
 9 -15 0 93.29 13.6
 -9 15 0 91.99 11.3
 -9 15 0 70.69 8
 9 15 0 78.89 11.6
 -9 15 0 64.49 8
 9 15 0 64.39 12.2
 11 -15 0 27.2 5.4
 -11 -15 0 32.9 8.3
 -11 -15 0 29 11.9
 11 -15 0 36.6 7.3
 -11 -15 0 35 4.9
 11 -15 0 30.9 9.8
 -11 15 0 28.7 4.9
 -11 15 0 40.8 5.5
 11 15 0 56.39 9.6
 -11 15 0 39.9 8.5
 11 15 0 23.7 9.4
 -13 -15 0 23.7 4.1
 -13 -15 0 17.1 6
 13 -15 0 19 4.2
 13 -15 0 7.5 7.6
 -13 -15 0 16.9 6.5
 13 15 0 24.6 7.2
 -13 15 0 9.3 6.3
 -13 15 0 21.5 3.9
 13 15 0 20.4 7.9
 -13 15 0 20.7 3.9
 15 -15 0 0.4 2.6
 -15 -15 0 -3.4 4.4
 15 -15 0 1.7 1.7
 -15 -15 0 -0.7 2.3
 -15 15 0 4.6 5.8
 -15 15 0 1.6 2.7
 15 15 0 -10.4 5.9
 15 15 0 -6.9 5.8
 -15 15 0 2.2 2.4
 -17 -15 0 -4.6 3
 -17 -15 0 1.8 2.6
 17 -15 0 2.5 1.9
 17 -15 0 -1.9 2.6
 -17 -15 0 -5.7 4.3
 -17 15 0 -3.3 5.5
 -17 15 0 5.6 2.8
 -17 15 0 0.8 3.1
 17 15 0 2.1 6.8
 19 -15 0 4 2
 -19 -15 0 6.2 4.2
 -19 -15 0 -1.2 5.1
 19 -15 0 4.5 3.4
 -19 -15 0 -1.3 5.2
 -19 15 0 5.4 2.9
 -19 15 0 1.3 3.4
 19 15 0 -9.3 6
 19 15 0 -9.6 5.1
 -21 -15 0 2.7 6.4
 21 -15 0 4.9 3.5
 -21 -15 0 -1.7 5.1
 -21 -15 0 3.5 4.3
 21 -15 0 4.8 2.1
 21 15 0 -1.8 5.5
 -21 15 0 -2.1 5.6
 -21 15 0 4.6 3.2
 -21 15 0 4.4 3.9
 21 15 0 7.4 8.2
 23 -15 0 0.7 3.6
 -23 -15 0 -0.8 4.5
 23 -15 0 5.7 2.9
 -23 15 0 8.7 5.5
 23 15 0 17.6 14.1
 -23 15 0 3.2 3.5
 -23 15 0 2.7 4.2
 -23 15 0 18.2 7.6
 23 15 0 8.8 6.1
 0 -16 0 732.33 64.39
 0 -16 0 684.63 62.29
 0 -16 0 638.74 62.59
 0 16 0 650.63 62.29
 0 16 0 663.63 64.39
 2 -16 0 131.19 14.2
 -2 -16 0 111.19 14.9
 2 -16 0 116.79 11.6
 2 -16 0 96.39 14.8
 2 -16 0 110.19 11.3
 -2 -16 0 130.09 14.1
 -2 -16 0 108.29 11.2
 -2 16 0 112.39 11.5
 -2 16 0 135.79 14.6
 2 16 0 114.39 13.2
 2 16 0 109.19 14.6
 2 16 0 100.39 11.3
 4 -16 0 5.1 2.1
 4 -16 0 4 4.9
 -4 -16 0 3.8 1.8
 4 -16 0 1.7 6.2
 -4 -16 0 0.7 5.6
 4 -16 0 2.2 1.9
 -4 -16 0 2.8 4.6
 -4 16 0 -3.4 5.3
 -4 16 0 1.6 2
 4 16 0 -5 5.5
 4 16 0 -3.7 4.4
 6 -16 0 43.7 5.4
 6 -16 0 41.9 5.3
 -6 -16 0 28.1 7.2
 -6 -16 0 47.8 4.9
 -6 -16 0 25.5 8.5
 6 -16 0 48.3 8.2
 6 -16 0 31 9.2
 6 16 0 42.4 9.3
 6 16 0 29.9 5.1
 -6 16 0 27.5 8.3
 -6 16 0 49.5 5.4
 8 -16 0 282.67 27.9
 -8 -16 0 265.87 25.6
 8 -16 0 254.87 26
 -8 -16 0 248.18 27.8
 -8 -16 0 291.67 28.7
 8 -16 0 280.57 29.6
 8 -16 0 275.47 26.2
 -8 16 0 279.17 25.9
 8 16 0 234.88 29.5
 8 16 0 270.17 28.5
 10 -16 0 0 2.5
 10 -16 0 20.7 9.3
 -10 -16 0 -2.5 1.8
 -10 -16 0 -3.9 6
 -10 -16 0 0 4.3
 10 -16 0 -2.1 2.2
 -10 16 0 10.6 6.2
 10 16 0 -2.2 7
 -10 16 0 0.1 2.9
 10 16 0 5 7.1
 -10 16 0 -1.2 2.2
 -12 -16 0 59.99 9.8
 -12 -16 0 52.39 8.7
 -12 -16 0 44.3 6.1
 12 -16 0 68.19 12.8
 12 -16 0 49.7 7.7
 12 -16 0 37.1 6.3
 12 16 0 47.3 11.4
 -12 16 0 52.39 6.5
 -12 16 0 30.5 5.7
 12 16 0 62.59 10.6
 -12 16 0 37.7 8.7
 14 -16 0 -7.2 7
 -14 -16 0 -1.4 2.3
 -14 -16 0 -5.1 6.3
 14 -16 0 -0.5 4.6
 14 -16 0 0.1 2.5
 -14 -16 0 -5.7 4.5
 14 16 0 6.3 7.9
 -14 16 0 -2.3 2.1
 14 16 0 -2.4 6.3
 -14 16 0 -6.8 5.9
 -14 16 0 -0.2 2.6
 -16 -16 0 7.7 6.1
 -16 -16 0 11.4 4.4
 -16 -16 0 13.3 3.5
 16 -16 0 11.8 3.7
 16 -16 0 10.7 2.7
 -16 16 0 0.7 6.3
 16 16 0 7.8 7.7
 16 16 0 0.1 7.1
 -16 16 0 16.3 3.6
 -16 16 0 19 4.1
 18 -16 0 0.4 1.7
 -18 -16 0 -7.3 5.5
 -18 -16 0 -1.7 3.6
 -18 -16 0 -0.5 5.3
 -18 -16 0 -3 2
 18 -16 0 0.1 2.9
 18 16 0 -12.2 6.4
 -18 16 0 -11.1 6.6
 -18 16 0 -0.4 2.4
 -18 16 0 -4.1 3.1
 -20 -16 0 4.2 4.4
 -20 -16 0 4.5 3.2
 -20 -16 0 -3.7 6.3
 -20 -16 0 0.8 5.9
 20 -16 0 11.4 4
 20 -16 0 12.9 2.6
 -20 16 0 4.4 4.2
 20 16 0 9.4 6.6
 -20 16 0 -7.9 6.9
 -20 16 0 13.6 3.8
 20 16 0 5 8.9
 -22 -16 0 5.1 5.5
 -22 -16 0 9.1 9.8
 -22 -16 0 3 3.3
 22 -16 0 5.6 3.9
 -22 -16 0 4.6 4.7
 -22 16 0 3.8 5.5
 -22 16 0 3.7 3.5
 -22 16 0 2 4.2
 22 16 0 -2.9 5.8
 22 16 0 0.1 10.9
 24 -16 0 5.1 3.8
 24 -16 0 -1.7 1.6
 24 -16 0 0.7 1.3
 -24 -16 0 0.5 7.5
 -24 16 0 -5.8 4.9
 -24 16 0 1.1 4.9
 24 16 0 4.9 9.1
 -24 16 0 0.7 4
 1 -17 0 236.48 23.9
 1 -17 0 229.08 21.9
 -1 -17 0 228.68 21.5
 -1 -17 0 264.37 24.3
 1 -17 0 223.98 21.6
 -1 17 0 223.18 21.6
 1 17 0 221.18 21.6
 -1 17 0 224.38 24.1
 1 17 0 224.98 24.4
 1 17 0 194.48 23.2
 -3 -17 0 2.8 4.4
 3 -17 0 9.6 2.5
 3 -17 0 4.7 6.8
 -3 -17 0 4.4 6.1
 3 -17 0 8.5 5.2
 -3 -17 0 9.4 2.2
 3 -17 0 7.2 2.2
 3 17 0 0.8 6.5
 -3 17 0 8.2 2.5
 -3 17 0 -1.7 5.6
 3 17 0 6.7 2.3
 3 17 0 5 3.5
 5 -17 0 16.5 6.1
 5 -17 0 14.3 3.2
 5 -17 0 11.5 7.2
 5 -17 0 15.6 3.2
 -5 -17 0 11.4 2.6
 -5 -17 0 13.6 6.8
 -5 -17 0 11.1 5.4
 -5 17 0 18 3.3
 5 17 0 14.9 7.1
 -7 -17 0 193.48 20.7
 -7 -17 0 167.18 19.4
 7 17 0 150.98 19.6
 -9 -17 0 29.8 4.5
 -9 -17 0 42.4 7.7
 9 -17 0 22.1 4.5
 9 -17 0 18.3 4.4
 -9 17 0 25.9 4.5
 9 17 0 59.29 11.2
 11 -17 0 11 8.5
 -11 -17 0 6 2.6
 -11 -17 0 10.5 7
 11 -17 0 8.8 3.5
 -11 -17 0 9.6 5.1
 11 -17 0 5.2 2.9
 11 17 0 6.4 7.2
 -11 17 0 5.8 2.6
 11 17 0 11.1 7.3
 -11 17 0 7.3 3.1
 -11 17 0 12.8 6.2
 -13 -17 0 -1.7 2.1
 13 -17 0 3.3 8.8
 13 -17 0 11.6 5.3
 -13 -17 0 0.9 4.7
 -13 -17 0 7.3 7.2
 13 -17 0 1.8 2.7
 13 17 0 11.3 7.1
 -13 17 0 2.7 5.7
 -13 17 0 -0.3 2.6
 -13 17 0 -0.2 2.3
 13 17 0 5.6 8.1
 15 -17 0 -7.3 7.4
 15 -17 0 1.4 1.9
 -15 -17 0 -9.4 4.4
 -15 -17 0 -2.5 2.1
 15 -17 0 1 2.5
 15 -17 0 9.1 4.9
 15 17 0 -15.9 6.7
 -15 17 0 -6.9 7.3
 15 17 0 -8 6.4
 -15 17 0 2.4 2.5
 -15 17 0 0.6 2.8
 -17 -17 0 1.8 2.4
 17 -17 0 0.2 1.5
 -17 -17 0 -3.2 5
 17 -17 0 4.9 4.7
 -17 -17 0 -4.9 3.2
 -17 -17 0 -5.3 5.8
 -17 17 0 -3.8 2.9
 -17 17 0 -4.1 2
 17 17 0 -13.2 6.4
 17 17 0 -3.6 6.2
 -19 -17 0 5.6 3.1
 -19 -17 0 1.9 4.4
 -19 -17 0 6.5 6.6
 19 -17 0 5.8 3.7
 19 -17 0 9.5 5
 -19 -17 0 9.9 6.6
 19 -17 0 8.3 2.3
 -19 17 0 1.7 11.6
 -19 17 0 8.9 3.7
 -19 17 0 1.8 4
 19 17 0 13.3 6.7
 19 17 0 1 8.6
 -21 -17 0 0.9 8.1
 -21 -17 0 3.6 5.1
 21 -17 0 8.7 6.7
 21 -17 0 5.9 2.6
 -21 -17 0 -2.1 5.6
 21 -17 0 5.4 3.9
 -21 -17 0 3.8 3.2
 21 17 0 4.6 8.9
 21 17 0 -4.2 6.1
 -21 17 0 -3.9 11.8
 -21 17 0 4.8 3.6
 -23 -17 0 -0.9 6.9
 -23 -17 0 1.9 5.4
 -23 -17 0 1.3 3.1
 23 -17 0 1.4 1.7
 23 -17 0 1.9 1.9
 23 -17 0 5.5 4
 -23 17 0 4 6.6
 23 17 0 4.7 6.3
 23 17 0 -5.7 8.4
 -23 17 0 -2.1 4
 -23 17 0 -3.4 3.2
 0 -18 0 12.9 3.2
 0 -18 0 11.1 2.7
 0 18 0 16.1 3.2
 0 18 0 27.3 7.9
 -2 -18 0 143.99 13.7
 2 -18 0 135.99 13.8
 -2 -18 0 125.99 16.2
 -2 -18 0 171.88 18.2
 2 -18 0 123.59 14
 2 18 0 138.89 17.5
 2 18 0 134.99 13.8
 -2 18 0 140.29 18
 -2 18 0 138.79 13.9
 -4 -18 0 5.5 4.9
 -4 -18 0 2.5 6.5
 4 -18 0 12.1 7.5
 4 -18 0 6.2 5
 -4 -18 0 -0.6 1.8
 4 -18 0 4.4 2.2
 4 18 0 0.2 6.6
 -4 18 0 -0.7 2.3
 -4 18 0 -5.3 7.5
 6 -18 0 334.37 33.7
 -6 -18 0 324.27 31.3
 6 -18 0 398.56 35.9
 6 -18 0 294.77 31.7
 -6 -18 0 381.56 34.9
 6 -18 0 319.07 31.6
 6 18 0 360.26 35.4
 6 18 0 286.87 31.3
 -6 18 0 329.37 31.6
 8 -18 0 591.14 63.69
 8 -18 0 648.24 59.59
 8 -18 0 629.64 59.69
 -8 -18 0 622.64 59.09
 8 -18 0 634.24 60.99
 -8 -18 0 606.24 61.19
 -8 18 0 649.54 59.39
 8 18 0 695.93 64.09
 -10 -18 0 7.1 6.9
 -10 -18 0 1.6 2.1
 -10 -18 0 0.9 4.5
 10 -18 0 4.5 2.9
 10 -18 0 1.6 2.5
 10 18 0 12 8
 -10 18 0 15.9 6.7
 -10 18 0 1.9 2.5
 10 18 0 0.7 13.2
 12 -18 0 106.89 11.9
 -12 -18 0 95.59 13.9
 12 -18 0 126.09 13.7
 -12 -18 0 122.09 16.1
 -12 -18 0 90.49 10.8
 12 -18 0 98.69 19.8
 12 -18 0 91.89 11.5
 -12 18 0 102.09 11.3
 12 18 0 93.99 16.9
 -12 18 0 101.29 11.3
 14 -18 0 30 6.8
 14 -18 0 22.7 4.7
 -14 -18 0 23.2 4.2
 -14 -18 0 11.4 9.9
 -14 -18 0 21.9 7.3
 14 -18 0 5.3 10.3
 -14 18 0 27.4 4.9
 -14 18 0 28.1 4.6
 14 18 0 6.7 11.2
 -16 -18 0 -13.4 9.6
 16 -18 0 2 1.8
 -16 -18 0 -6.7 4.9
 -16 -18 0 -1.1 2.1
 16 -18 0 -2.7 2.5
 16 -18 0 -4.7 4.4
 -16 18 0 -4 2.8
 -16 18 0 -0.5 2.3
 -16 18 0 -10.8 7.1
 16 18 0 -10.4 7.5
 16 18 0 -7.1 7.2
 -18 -18 0 1 5.5
 18 -18 0 5.2 3.6
 18 -18 0 4.2 2.1
 -18 -18 0 6.4 3
 -18 -18 0 -1.7 4.1
 18 -18 0 -4.7 4.5
 -18 -18 0 3 10.2
 18 18 0 -3.1 7.9
 -18 18 0 6.9 3.3
 -18 18 0 0.6 3.7
 -18 18 0 -6.7 7.3
 18 18 0 0 6.8
 -20 -18 0 -1.4 9.3
 -20 -18 0 -1.4 2.8
 -20 -18 0 4.4 6.7
 20 -18 0 -0.2 4.3
 -20 -18 0 -1.8 4.4
 20 -18 0 5.7 3.6
 20 -18 0 2.1 2
 20 18 0 -11.3 8
 -20 18 0 3.5 4.2
 20 18 0 -8.6 6.7
 -20 18 0 -3 3.7
 -20 18 0 4.7 7.9
 -22 -18 0 2.7 3.3
 -22 -18 0 12.4 7.1
 22 -18 0 10.9 3.1
 22 -18 0 2.4 2.6
 -22 -18 0 9.1 5.8
 -22 -18 0 8.4 7.5
 22 -18 0 11.9 4.6
 -22 18 0 10.1 4.5
 -22 18 0 5.4 11.5
 22 18 0 -6.5 8.2
 -22 18 0 2 7.4
 -22 18 0 10.6 4.5
 22 18 0 6 12.5
 -1 -19 0 147.69 15.8
 1 -19 0 190.48 20
 1 -19 0 143.19 15.8
 -1 -19 0 143.59 15.3
 1 -19 0 156.28 15.5
 -1 -19 0 193.08 18.6
 1 19 0 158.58 18.5
 -1 19 0 159.08 15.6
 -1 19 0 150.98 18.9
 1 19 0 149.79 15.5
 3 -19 0 43.5 6
 3 -19 0 59.09 11.6
 -3 -19 0 47.4 5.9
 -3 -19 0 45.1 8.8
 -3 -19 0 55.69 11.1
 3 -19 0 69.89 9.7
 3 -19 0 42 6.4
 3 19 0 42.3 9.6
 3 19 0 42.8 6.1
 -3 19 0 45.6 10
 -3 19 0 49.9 6.3
 3 19 0 66.79 9.2
 5 -19 0 16.8 3.7
 -5 -19 0 21.4 6.6
 5 -19 0 20.7 3.5
 -5 -19 0 12.7 2.9
 -5 -19 0 13.7 8.4
 5 -19 0 21.6 9
 5 19 0 18.4 7.9
 -5 19 0 14.4 7.6
 -5 19 0 17.6 3.6
 5 19 0 13.2 4
 7 -19 0 62.39 7.6
 -7 -19 0 53.89 7.1
 -7 19 0 75.59 7.9
 9 -19 0 82.99 9.8
 -9 -19 0 89.59 12.7
 -9 -19 0 78.19 9.2
 9 -19 0 86.79 10
 9 19 0 101.09 13.7
 -9 19 0 85.59 9.7
 -11 -19 0 66.19 8.3
 11 -19 0 111.89 16.2
 11 -19 0 63.99 9
 -11 -19 0 86.39 12.3
 11 -19 0 67.29 9.3
 -11 19 0 68.49 12.8
 11 19 0 87.79 13.5
 -11 19 0 78.59 9
 -13 -19 0 2.7 2.3
 13 -19 0 -0.8 2.4
 -13 -19 0 15.5 7.9
 -13 -19 0 4.8 5.6
 13 -19 0 28.4 10
 13 -19 0 20.9 5.7
 -13 19 0 0.5 3
 -13 19 0 2.7 2.5
 13 19 0 -3.7 7.9
 13 19 0 10.3 8
 -13 19 0 15.3 7.7
 -15 -19 0 -6.7 7
 15 -19 0 4.1 4.9
 15 -19 0 -7.4 7.1
 -15 -19 0 1.2 2.2
 -15 -19 0 -3.6 5
 15 -19 0 5.5 3.2
 15 19 0 -5.5 6.9
 -15 19 0 3.4 2.5
 -15 19 0 0.9 3.2
 -15 19 0 -6.7 7.5
 15 19 0 -12.3 6.1
 17 -19 0 10.8 5.3
 17 -19 0 10.6 4
 17 -19 0 9.5 2.5
 -17 -19 0 6.7 6.1
 -17 -19 0 7.2 7.7
 -17 -19 0 6.8 3
 17 19 0 5 8.6
 -17 19 0 1.6 8.1
 -17 19 0 7.5 3.8
 -17 19 0 8.3 3.5
 17 19 0 10.2 7.7
 19 -19 0 2.5 4.6
 19 -19 0 -1 3.1
 -19 -19 0 0.8 6.4
 -19 -19 0 -2.4 2.5
 19 -19 0 3.4 2
 -19 -19 0 0.6 6.4
 -19 -19 0 4.2 5
 -19 19 0 4.7 8.2
 -19 19 0 1.2 3.2
 19 19 0 -2.6 8.4
 19 19 0 -6.4 6.9
 -19 19 0 0.3 3.8
 -21 -19 0 0.3 4.9
 -21 -19 0 0.4 7.1
 21 -19 0 3.3 2.4
 21 -19 0 2.7 3.6
 -21 -19 0 -1.2 2.9
 -21 -19 0 6.3 6.2
 21 19 0 -4.1 8.4
 -21 19 0 5.9 4.2
 -21 19 0 1.3 8.3
 -21 19 0 -3.2 7.5
 -21 19 0 -1.9 3.3
 0 -20 0 37.7 7.8
 0 -20 0 30.5 4.8
 0 -20 0 33.1 4.6
 0 -20 0 37.9 9
 0 20 0 26.9 6.3
 0 20 0 15.4 7.6
 0 20 0 35.5 4.8
 -2 -20 0 55.99 6.6
 -2 -20 0 61.29 11.6
 2 -20 0 66.29 10.2
 2 -20 0 65.19 12
 2 -20 0 66.39 6.9
 2 -20 0 61.59 7.2
 -2 20 0 43.4 8.8
 2 20 0 62.09 9.7
 2 20 0 46.7 10.5
 2 20 0 52.69 6.7
 -2 20 0 50.59 10.6
 -2 20 0 63.39 7
 4 -20 0 22 8.9
 -4 -20 0 18.9 3.2
 -4 -20 0 11.9 6
 -4 -20 0 7.3 7.5
 4 -20 0 16.3 3.3
 4 -20 0 14.5 6
 4 -20 0 11.6 3.3
 -4 20 0 14.4 7.3
 4 20 0 12.3 4.1
 4 20 0 7.1 7.2
 -4 20 0 20.5 3.6
 -6 -20 0 181.48 20.5
 6 -20 0 181.28 22.6
 6 -20 0 183.08 17.7
 -6 -20 0 181.88 17.4
 6 -20 0 161.78 20
 6 -20 0 171.28 17.9
 -6 20 0 183.88 17.7
 6 20 0 170.58 21.1
 6 20 0 170.58 18.5
 -6 20 0 178.68 20.7
 -8 -20 0 179.18 20.2
 8 -20 0 196.58 19.9
 -8 -20 0 159.68 16.9
 8 -20 0 176.78 17.8
 -8 -20 0 209.08 21.6
 8 -20 0 178.28 17.5
 8 -20 0 136.09 21.4
 -8 20 0 144.49 19.8
 -8 20 0 190.68 17.4
 8 20 0 160.38 20.7
 -10 -20 0 6.5 5.3
 10 -20 0 1.1 2.7
 10 -20 0 1.1 2.6
 -10 -20 0 20.2 8.2
 10 -20 0 33.2 10.9
 -10 20 0 31 8.4
 -10 20 0 0.8 2.7
 10 20 0 11.3 8
 -12 -20 0 12.4 3.2
 -12 -20 0 21 6.9
 -12 -20 0 37.9 9.6
 12 -20 0 44 12
 12 -20 0 15.8 4.4
 12 -20 0 14.1 4
 12 20 0 22.3 8.8
 -12 20 0 21.8 4.4
 -12 20 0 27.6 8.7
 -14 -20 0 3.4 4.3
 -14 -20 0 1.3 8
 14 -20 0 5.9 9.1
 14 -20 0 8.9 3.4
 14 -20 0 22.4 6
 -14 -20 0 7.3 6.1
 14 20 0 -6 7.2
 -14 20 0 6.3 3.4
 -14 20 0 -0.6 8.4
 16 -20 0 6.8 3.4
 -16 -20 0 9.6 8.5
 16 -20 0 17.4 5.6
 16 -20 0 8.7 2.7
 -16 -20 0 5.3 2.8
 -16 -20 0 8.2 6.6
 -16 20 0 14.8 8.9
 -16 20 0 13.4 4.3
 -16 20 0 8 3.4
 16 20 0 4.1 7.4
 -18 -20 0 1.7 2.8
 18 -20 0 5.1 3.6
 -18 -20 0 -2.9 7
 18 -20 0 -0.1 4.6
 18 -20 0 1.4 2.1
 -18 -20 0 3.9 6.6
 -18 -20 0 -0.7 4.7
 18 20 0 -2.4 7.2
 -18 20 0 -6 8.2
 -18 20 0 0.6 3.2
 -18 20 0 6.5 3.7
 -18 20 0 7.2 6.9
 20 -20 0 4.1 3.7
 -20 -20 0 -2.2 6.5
 -20 -20 0 -2.8 6.1
 20 -20 0 1.6 3.5
 -20 -20 0 -4.5 4.7
 -20 -20 0 -1.5 2.9
 20 -20 0 -2.3 1.7
 -20 20 0 -0.4 3.7
 -20 20 0 0 7.9
 -20 20 0 -2.8 7.1
 20 20 0 -5.1 6.5
 -20 20 0 -0.4 3.5
 1 -21 0 36.8 7.8
 1 -21 0 29.2 9.1
 1 -21 0 30.8 4.4
 1 -21 0 24.7 4.5
 -1 -21 0 26.7 4.6
 -1 -21 0 42.6 8.2
 -1 -21 0 25.4 9.4
 -1 -21 0 28.3 4.2
 -1 21 0 33.5 4.9
 -1 21 0 20.2 8.3
 1 21 0 23.5 5.8
 1 21 0 15.7 7.8
 -1 21 0 33.2 6.8
 1 21 0 25.5 4.2
 3 -21 0 2.2 2.1
 -3 -21 0 4.8 5.4
 -3 -21 0 1.3 1.9
 -3 -21 0 20.8 8.1
 3 -21 0 11.4 8.2
 3 -21 0 1.7 2.1
 3 -21 0 10.6 5.7
 3 21 0 4.9 2.4
 -3 21 0 7.7 4.9
 3 21 0 -0.2 3.6
 3 21 0 2.6 6.7
 -3 21 0 3.8 2.4
 -3 21 0 4.4 6.2
 5 -21 0 24.6 4.5
 5 -21 0 26.5 4.8
 -5 -21 0 27.5 4.4
 -5 -21 0 44.9 8.3
 -5 21 0 38.5 9.2
 5 21 0 41.2 9.8
 5 21 0 44.8 6.9
 -5 21 0 33.2 5.1
 7 -21 0 2.4 2.6
 7 -21 0 29.3 6.5
 -7 -21 0 1 2.1
 -7 -21 0 25.3 8.9
 -7 -21 0 17.3 6.4
 7 -21 0 37.5 11
 -7 21 0 3.5 2.8
 -7 21 0 29.5 8.1
 7 21 0 19 8.2
 7 21 0 2.6 2
 7 21 0 8.4 2.2
 -9 -21 0 12 8
 9 -21 0 23.3 10.7
 -9 -21 0 8.4 2.6
 9 -21 0 10.3 3.3
 -9 -21 0 8.8 5.8
 9 -21 0 12.3 3.6
 9 -21 0 23.8 6.7
 -9 21 0 13.2 7.3
 -9 21 0 10.8 3.4
 9 21 0 2.1 7.7
 11 -21 0 3.4 3
 11 -21 0 0.3 10.1
 -11 -21 0 -1.1 5.3
 11 -21 0 0.6 3.1
 -11 -21 0 -1.2 7.5
 -11 -21 0 4.9 2.3
 11 -21 0 5.2 5.2
 11 21 0 -3 7.3
 -11 21 0 3.9 6.9
 -11 21 0 3.3 2.9
 -13 -21 0 -2.1 8.1
 -13 -21 0 -1.2 5.1
 13 -21 0 -3.6 2.3
 13 -21 0 -12.2 10.1
 13 -21 0 -7.9 4.6
 -13 21 0 -3.4 6.3
 -13 21 0 2.7 3
 13 21 0 -9.3 7.3
 -15 -21 0 1.2 6.4
 -15 -21 0 7.3 9
 -15 -21 0 3.6 2.5
 15 -21 0 2.1 3.1
 15 -21 0 12.5 5.6
 -15 21 0 6.9 8.7
 15 21 0 15.1 8.5
 -15 21 0 7.8 3.6
 17 -21 0 3.5 5.2
 -17 -21 0 -3.2 7.8
 -17 -21 0 4.7 2.8
 -17 -21 0 4.8 6.8
 17 -21 0 8.9 2.7
 17 -21 0 7.8 3.9
 -17 21 0 9.2 7.4
 -17 21 0 6.9 4
 17 21 0 -3.3 7
 -17 21 0 5.1 3.5
 -17 21 0 -3.7 9.6
 -19 -21 0 6.5 7.4
 -19 -21 0 0.5 2.6
 -19 -21 0 4.1 5.4
 19 -21 0 -2.1 1.8
 19 -21 0 2.5 4.1
 -19 -21 0 -3.1 6.7
 19 -21 0 -2.6 3
 -19 21 0 -2.2 6.9
 -19 21 0 3.1 3.8
 -19 21 0 -0.8 3.4
 -19 21 0 -3.6 8.4
 19 21 0 0.2 7.5
 0 -22 0 45.2 6.1
 0 -22 0 39.8 6.3
 0 22 0 57.29 6.6
 2 -22 0 28 10
 2 -22 0 13.1 3.2
 -2 -22 0 15.9 3.3
 -2 -22 0 28.9 7.6
 2 -22 0 25.2 7.3
 -2 -22 0 17.9 3.7
 2 -22 0 15.7 3.7
 -2 -22 0 18.3 8.7
 -2 22 0 20.8 6.7
 -2 22 0 14.2 3.7
 2 22 0 19.6 5.5
 2 22 0 15.6 3.4
 -2 22 0 7.2 7.6
 2 22 0 10.5 7.8
 -4 -22 0 17.8 3.5
 4 -22 0 22.6 4.2
 -4 -22 0 46 8.7
 4 -22 0 18.4 4.1
 4 22 0 13.7 4.7
 -4 22 0 31.5 6.7
 -4 22 0 34.6 8.8
 -4 22 0 20.4 4.3
 4 22 0 32.6 9.1
 6 -22 0 30.5 7.7
 -6 -22 0 24.1 4.2
 -6 -22 0 46.9 8.7
 6 -22 0 25.4 4.9
 6 -22 0 53.69 13.2
 -6 22 0 31.5 5.1
 6 22 0 40.2 10
 -6 22 0 38.4 9.2
 -6 22 0 28.8 7.3
 -8 -22 0 -3.5 7.7
 8 -22 0 -2.3 2.4
 8 -22 0 -4.9 4.8
 -8 -22 0 3.2 5.3
 8 -22 0 -4 2
 -8 -22 0 -1.7 1.7
 8 -22 0 -9 9.1
 8 22 0 -9.7 7.5
 -8 22 0 -5.9 2.5
 -8 22 0 -10.5 4.5
 -8 22 0 -4.7 6.7
 -10 -22 0 0.4 1.7
 10 -22 0 3.3 5
 10 -22 0 -6.2 2.1
 10 -22 0 -3.8 10.3
 10 -22 0 -1.8 2.3
 -10 -22 0 -0.2 5
 -10 -22 0 0.5 7.8
 -10 22 0 -6.2 6.3
 -10 22 0 -2.8 2.6
 10 22 0 -10.2 7.3
 -12 -22 0 -1.5 5.4
 -12 -22 0 -5.4 8.3
 12 -22 0 -0.3 3.1
 12 -22 0 -15.7 10.6
 12 -22 0 17.5 6.2
 12 -22 0 0.1 2.6
 -12 22 0 -7.8 5.9
 12 22 0 -11.8 7.6
 -12 22 0 5 7.2
 -12 22 0 1.1 3.1
 14 -22 0 2 9.9
 14 -22 0 3.7 3.1
 -14 -22 0 0.3 2.1
 -14 -22 0 4.3 9.1
 14 22 0 -5.8 7.7
 -14 22 0 -4.1 2.9
 -14 22 0 -4.7 5.9
 -14 22 0 15.4 9.7
 16 -22 0 0.7 3.3
 -16 -22 0 -1.5 8.5
 -16 -22 0 3.4 2.5
 -16 -22 0 -0.1 6.8
 16 -22 0 8.3 2.6
 -16 22 0 6.1 3.7
 -16 22 0 21.5 8.8
 16 22 0 8.6 9
 -16 22 0 10.2 10.6
 18 -22 0 8.4 2.7
 -18 -22 0 20.6 11.9
 18 -22 0 18.2 5.2
 18 -22 0 9.5 4.1
 -18 -22 0 4.7 2.9
 -18 -22 0 4.5 8.2
 -18 22 0 13.1 4.9
 18 22 0 7 8.2
 -18 22 0 10.8 8.1
 1 -23 0 264.97 25.1
 -1 -23 0 258.07 24.8
 1 -23 0 222.98 21.1
 1 -23 0 228.78 21.6
 -1 -23 0 212.98 21
 -1 -23 0 222.78 21.6
 -1 23 0 168.18 24.6
 1 23 0 204.38 21.1
 -1 23 0 217.08 21.2
 1 23 0 203.78 23.4
 1 23 0 207.18 24.5
 -1 23 0 202.38 23.8
 -3 -23 0 3.7 2.2
 3 -23 0 29.5 7
 -3 -23 0 -1.5 9.3
 -3 -23 0 2.4 2.5
 3 -23 0 1.7 9.7
 -3 -23 0 18.3 7.1
 3 -23 0 4.2 2.4
 3 -23 0 6.2 2.8
 -3 23 0 3.2 2.9
 -3 23 0 8.5 5.6
 3 23 0 -1.3 4.3
 -3 23 0 7.7 8
 3 23 0 17 8.4
 -5 -23 0 17.3 7
 5 -23 0 20.8 6.9
 5 -23 0 19.6 11.6
 5 -23 0 14.4 3.8
 -5 -23 0 18.3 3.2
 5 -23 0 17.6 4
 -5 -23 0 7 9.7
 -5 23 0 11.4 8.5
 5 23 0 15.7 8.7
 -5 23 0 10.4 6.3
 5 23 0 9.8 4
 -5 23 0 17 4.6
 7 -23 0 3.1 2.7
 7 -23 0 14.5 6.1
 -7 -23 0 1.9 1.9
 7 -23 0 0 2.3
 -7 -23 0 1.8 8.9
 7 -23 0 -4.2 10.2
 -7 -23 0 0.6 5.9
 7 23 0 1.6 8.2
 7 23 0 -3.5 1.9
 -7 23 0 -0.7 7
 -7 23 0 -1 2.9
 7 23 0 -3.8 1.7
 -7 23 0 -0.1 5.9
 -9 -23 0 -5.6 5.2
 -9 -23 0 0.2 1.8
 9 -23 0 -1.9 2.6
 9 -23 0 -1.5 5
 -9 -23 0 -3.2 8.5
 9 -23 0 -16.7 10.1
 9 -23 0 -2.9 2.2
 -9 23 0 -4.6 5.2
 -9 23 0 -1.4 3
 9 23 0 -12.9 6.7
 -11 -23 0 33.5 11.4
 -11 -23 0 35.1 8.6
 11 -23 0 30.2 5.5
 11 -23 0 32.9 7.5
 11 -23 0 24.4 13.9
 11 -23 0 29.1 5.5
 -11 23 0 10.8 7.7
 -11 23 0 35.4 5.7
 11 23 0 27.4 10.2
 -11 23 0 23.7 8.9
 -13 -23 0 1.7 9.3
 13 -23 0 13.1 5.8
 -13 -23 0 10.8 7.2
 13 -23 0 -1.8 11.4
 -13 -23 0 5.1 2.5
 -13 23 0 6.6 3.7
 -13 23 0 6.9 9.3
 -13 23 0 -5.5 6.6
 13 23 0 1.9 8.5
 -15 -23 0 11.9 9.5
 -15 -23 0 5.6 2.6
 15 -23 0 -2.4 3.1
 15 -23 0 7.4 5.1
 -15 -23 0 12.6 7.9
 -15 23 0 18.8 7.7
 15 23 0 12.8 9.6
 -15 23 0 4.2 3.9
 -15 23 0 15.5 11
 -17 -23 0 2.7 2.4
 17 -23 0 5.2 2.3
 17 -23 0 8.9 4.8
 17 -23 0 2.5 3.4
 -17 -23 0 2.4 8.5
 -17 23 0 11.6 10.5
 -17 23 0 2.8 4.7
 -17 23 0 11.9 7.8
 17 23 0 8 8.7
 0 -24 0 63.19 7.9
 0 -24 0 62.79 8.5
 0 24 0 80.09 8.7
 2 -24 0 16.9 10.7
 -2 -24 0 14.5 3.7
 -2 -24 0 22.2 7.9
 2 -24 0 32.1 7.5
 -2 -24 0 31.4 11.3
 -2 -24 0 12.8 3.1
 2 -24 0 17 4
 2 -24 0 15 3.7
 2 24 0 14.1 5.3
 2 24 0 9.5 3.5
 -2 24 0 22.4 6.3
 -2 24 0 16.5 4
 -2 24 0 27.6 9.1
 4 -24 0 -0.1 2.2
 -4 -24 0 -2.3 9.6
 -4 -24 0 1.1 2.5
 4 -24 0 3.6 10.8
 -4 -24 0 1.1 6.3
 -4 -24 0 2.9 2
 4 -24 0 0.9 2.4
 4 -24 0 6.9 5.8
 4 24 0 9.7 7.8
 -4 24 0 0 3.6
 4 24 0 -1.9 3.7
 -4 24 0 9.6 8.1
 -4 24 0 10.7 5.4
 6 -24 0 23.1 7
 6 -24 0 14.5 3.7
 -6 -24 0 17.1 3.1
 6 -24 0 16.1 3.7
 -6 -24 0 12 11.2
 6 -24 0 -5.5 11
 -6 -24 0 17.8 7.6
 -6 24 0 6 8.2
 6 24 0 16.4 4.6
 6 24 0 13.8 8.6
 -6 24 0 15.7 3.9
 -6 24 0 4.1 5.8
 8 -24 0 11.9 6
 -8 -24 0 13.5 10
 -8 -24 0 11.9 7
 8 -24 0 9.3 3.3
 -8 -24 0 9.3 2.6
 8 -24 0 11.7 11.8
 8 -24 0 10.8 3.6
 -8 24 0 -1 7.3
 8 24 0 4 8.4
 -8 24 0 2.6 5.6
 -8 24 0 11.5 3.6
 10 -24 0 9.3 3.7
 -10 -24 0 6.9 6.7
 -10 -24 0 7.1 2.6
 10 -24 0 6.2 13
 10 -24 0 7.6 3.6
 10 -24 0 5.6 5.8
 -10 -24 0 18.3 11
 -10 24 0 10.5 3.9
 -10 24 0 9.9 7.1
 -10 24 0 12 9.1
 10 24 0 -1.4 8.5
 -12 -24 0 37.2 9.3
 12 -24 0 21.1 5.5
 -12 -24 0 19.4 4
 12 -24 0 47.9 15.4
 12 -24 0 23.6 5.2
 12 -24 0 36.2 7.5
 -12 24 0 21.2 8.2
 -12 24 0 22.4 5.2
 12 24 0 32.8 10.6
 -12 24 0 36.2 11.8
 -14 -24 0 9.4 2.9
 -14 -24 0 17.6 8.3
 14 -24 0 11.4 10.5
 14 -24 0 2 3.6
 -14 -24 0 9.3 9.4
 14 -24 0 16.8 6
 -14 24 0 -1.7 10.7
 -14 24 0 8.8 4.4
 -14 24 0 4.7 6.9
 14 24 0 9.9 9.4
 16 -24 0 10.8 5
 -16 -24 0 2.9 2.3
 -16 -24 0 -2 8.6
 16 24 0 -3 8.1
 -16 24 0 -1.4 11.3
 -16 24 0 -3.7 6.8
 -16 24 0 2.4 5.8
 -1 -25 0 57.09 11.1
 1 -25 0 87.99 15.5
 1 -25 0 55.89 10.8
 -1 -25 0 53.69 14.2
 1 -25 0 56.09 7.3
 -1 -25 0 64.79 7.9
 -1 -25 0 56.29 7.8
 1 -25 0 67.09 8
 -1 25 0 63.89 8.6
 1 25 0 47.8 8.6
 -1 25 0 59.29 12
 1 25 0 55.29 7.5
 -1 25 0 49.4 9.1
 3 -25 0 -1.1 2.2
 -3 -25 0 2.1 1.8
 -3 -25 0 0.1 6
 3 -25 0 9.4 6.3
 -3 -25 0 -5.7 8.9
 -3 -25 0 -1.3 2.1
 3 -25 0 0.5 2.2
 3 -25 0 -12.5 9.9
 -3 25 0 2.3 7.7
 -3 25 0 0.9 2.7
 -3 25 0 3.3 5.3
 3 25 0 -1.8 3.5
 3 25 0 3.4 7.7
 5 -25 0 5.5 11.1
 5 -25 0 7.3 2.9
 -5 -25 0 2.8 10.2
 5 -25 0 0.2 2.6
 5 -25 0 19.3 6.7
 -5 -25 0 8.2 7
 -5 -25 0 2.6 2.1
 -5 25 0 4.8 5.8
 5 25 0 -0.2 3.2
 5 25 0 6.3 8.1
 -5 25 0 6.2 3.3
 -5 25 0 7.5 7.7
 7 -25 0 55.19 14.8
 7 -25 0 19 4.9
 7 -25 0 20.9 4.7
 -7 -25 0 51.09 13.3
 -7 -25 0 37.5 9.3
 7 -25 0 37.7 8.2
 7 25 0 38.3 10.8
 -7 25 0 35.2 10.3
 -7 25 0 36 8.3
 -7 25 0 28.6 5.2
 -9 -25 0 9.9 2.8
 9 -25 0 6.2 5.8
 9 -25 0 9 4.1
 -9 -25 0 7.5 10.4
 9 -25 0 31.3 14.6
 9 -25 0 9.6 3.7
 -9 -25 0 19.1 11
 9 25 0 5.8 8.7
 -9 25 0 13 3.9
 -9 25 0 6.4 6.2
 -9 25 0 7.3 8
 11 -25 0 43.9 9.2
 -11 -25 0 52.19 10.4
 11 25 0 51.49 12.2
 -11 25 0 27.3 6
 -11 25 0 73.69 18.2
 -13 -25 0 11.9 7.5
 13 -25 0 1.5 3.3
 13 -25 0 10.3 5.4
 -13 -25 0 21.9 11.1
 13 -25 0 21.1 17.1
 -13 25 0 2.1 3.8
 13 25 0 15.9 10.5
 -13 25 0 15.1 7.7
 -13 25 0 13.1 14.4
 0 -26 0 17.6 7.5
 0 -26 0 20.4 6.2
 0 -26 0 11.1 3
 0 -26 0 10.3 13.9
 0 26 0 10.7 3.6
 0 26 0 9.8 4.6
 -2 -26 0 0.9 2.2
 2 -26 0 9.9 18.3
 -2 -26 0 -10.4 14.3
 2 -26 0 3 2.4
 2 -26 0 1.5 6.2
 -2 -26 0 -2 6.4
 -2 26 0 -1.4 3
 -2 26 0 2.3 4.9
 2 26 0 0.3 4
 -4 -26 0 11.5 7.7
 4 -26 0 6 19.2
 -4 -26 0 4.1 18.3
 -4 -26 0 18.5 3.5
 4 -26 0 15.8 3.8
 -4 -26 0 14.5 3.8
 4 -26 0 22.7 7.3
 4 26 0 4.7 4.1
 -4 26 0 20.1 6.7
 -4 26 0 16.5 4.2
 -4 26 0 5.5 10.3
 6 -26 0 52.19 18.3
 6 -26 0 22.7 7.8
 -6 -26 0 25.7 4.3
 6 -26 0 29 5.3
 -6 -26 0 45.9 11.5
 6 -26 0 41.7 5.9
 -6 26 0 19.1 10.2
 -6 26 0 24.8 7
 6 26 0 30.6 5.4
 6 26 0 19.2 4.2
 6 26 0 33 16.6
 -6 26 0 32.9 5.5
 -8 -26 0 37 19.8
 8 -26 0 25.9 7.6
 -8 -26 0 18.8 8.4
 8 -26 0 65.99 16.7
 -8 26 0 25.4 10.3
 8 26 0 48.1 13.5
 -8 26 0 25.3 7.6
 10 -26 0 41.7 8.8
 -10 -26 0 39.1 6.1
 -10 -26 0 61.49 11.7
 10 -26 0 60.19 8.1
 10 -26 0 74.49 16.7
 10 -26 0 34.9 6.8
 -10 -26 0 74.29 17.1
 -10 26 0 33.3 8.9
 10 26 0 44.1 12.7
 -10 26 0 62.69 13.9
 -10 26 0 37.9 6.7
 12 -26 0 90.69 11.7
 -12 -26 0 53.39 8
 12 -26 0 62.39 12.8
 -12 26 0 66.29 9.7
 -12 26 0 72.99 15.6
 12 26 0 96.79 15.9
 -12 26 0 99.99 16.1
 1 -27 0 5.3 11.1
 -1 -27 0 -2.8 2.1
 -1 -27 0 -0.9 2.6
 -1 -27 0 -2.8 6.4
 -1 -27 0 -9.5 10.5
 1 -27 0 2.9 2.9
 1 -27 0 -2.2 2.2
 1 -27 0 -0.3 6.1
 -1 27 0 1.9 4.8
 -1 27 0 3.6 7.9
 1 27 0 -2 4.1
 1 27 0 -1.4 2.5
 -1 27 0 -3.9 3
 1 27 0 -2.9 7.7
 -3 -27 0 4.7 12
 3 -27 0 4 2.8
 3 -27 0 5.4 11.8
 -3 -27 0 5.5 7.2
 -3 -27 0 -0.5 2.5
 3 -27 0 1.5 2.8
 -3 -27 0 3.7 2.5
 3 -27 0 10 7.2
 -3 27 0 6 5.7
 3 27 0 4.7 4.1
 3 27 0 6.7 8.8
 -3 27 0 3.5 3.5
 -3 27 0 9.9 8.6
 5 -27 0 5.7 3.4
 -5 -27 0 33.3 13.2
 5 -27 0 7.4 7.2
 -5 -27 0 21.1 8.8
 5 -27 0 42.3 14.3
 5 27 0 19.2 9.5
 5 27 0 17.6 4
 -5 27 0 6.3 3.9
 -5 27 0 11.7 5.8
 -5 27 0 20.5 9
 7 -27 0 39.7 9.1
 -7 -27 0 45.9 6.1
 7 -27 0 52.59 7.3
 7 -27 0 78.69 17.4
 7 -27 0 24.8 6.2
 -7 -27 0 50.89 10.8
 -7 -27 0 77.59 15.9
 7 27 0 41 11.5
 -7 27 0 36.6 10.9
 -7 27 0 35.3 6.5
 9 -27 0 0.5 3.2
 9 -27 0 1.8 3.4
 -9 -27 0 7.8 7.2
 -9 -27 0 2 2.2
 9 -27 0 7.7 6.3
 9 -27 0 26.9 14.3
 -9 -27 0 4.7 10.6
 9 27 0 3.6 9.4
 -9 27 0 16.6 12
 -9 27 0 -0.5 3.8
 -9 27 0 15.8 7
 0 -28 0 -0.6 2.3
 0 -28 0 0.4 7.2
 0 -28 0 4.9 11.5
 0 -28 0 -0.8 2.7
 0 28 0 -4.4 3.9
 0 28 0 -1.4 2.9
 0 28 0 2.3 8.4
 2 -28 0 5.2 2.8
 -2 -28 0 1.9 3
 -2 -28 0 -0.9 10.1
 -2 -28 0 1.8 11.2
 2 -28 0 2.3 3
 -2 -28 0 4.6 2.8
 2 -28 0 -9.9 12.7
 2 -28 0 13.9 7.8
 2 28 0 9.5 9.3
 -2 28 0 -2.5 4.8
 -2 28 0 9.1 3.8
 -2 28 0 4.1 8.1
 2 28 0 7.3 4.6
 -4 -28 0 15.1 7.6
 4 -28 0 0.4 2.6
 4 -28 0 8.1 7.1
 -4 -28 0 -1.1 2.6
 -4 -28 0 -0.4 11.1
 4 -28 0 1 3
 4 -28 0 14.4 14.9
 -4 -28 0 3.8 2.6
 -4 28 0 2.1 9.2
 4 28 0 5.4 3.6
 -4 28 0 3 3.6
 4 28 0 7.4 8.9
 -4 28 0 0.6 5.4
 -6 -28 0 1.1 2.2
 6 -28 0 37.3 24.1
 6 -28 0 4.4 3.2
 -6 -28 0 9.7 12.2
 -6 -28 0 22.7 8.4
 6 -28 0 7.8 6.9
 -6 28 0 8.1 5.9
 -6 28 0 -0.2 3.7
 6 28 0 10.2 9.1
 6 28 0 6 3
 1 -29 0 4.3 2.7
 -1 -29 0 -0.9 2.3
 -1 29 0 -2.9 4.1
 -1 29 0 -2.2 3
 -28 0 1 -4.1 3.8
 -28 0 1 0.3 5.1
 28 0 -1 -2.7 8.5
 -28 0 1 0.9 4.5
 -28 0 1 -5 6.6
 -26 0 1 13.2 4.5
 26 0 -1 13.6 6.6
 -26 0 1 11.7 4.5
 -26 0 1 6.4 6.4
 -26 0 1 18.4 5.5
 -24 0 1 212.88 22.1
 -24 0 1 205.88 21.9
 24 0 -1 208.88 22.5
 -24 0 1 217.38 21.8
 -22 0 1 202.08 20.3
 22 0 -1 179.78 20.7
 -22 0 1 206.38 20
 -22 0 1 184.38 20.2
 -20 0 1 -1.8 2.5
 20 0 -1 -2.1 3
 20 0 -1 0.3 3.6
 -20 0 1 -3.9 2.7
 -20 0 1 3.8 2.9
 -18 0 1 188.78 20
 -18 0 1 204.98 20.3
 18 0 -1 200.18 20.6
 -18 0 1 202.88 19.9
 -16 0 1 0.4 2.4
 -16 0 1 3.5 2.8
 16 0 -1 0 3
 -16 0 1 5.9 2.8
 16 0 -1 5.5 2.9
 -14 0 1 41.7 5.9
 -14 0 1 37.8 4.4
 -14 0 1 45.9 5.8
 14 0 -1 53.89 6.6
 14 0 -1 51.19 6.3
 12 0 -1 1.1 2
 -12 0 1 0.5 1.8
 -12 0 1 -0.3 1.5
 -12 0 1 0.9 2.2
 12 0 -1 2.9 2.3
 -10 0 1 820.62 79.19
 -10 0 1 838.92 79.09
 10 0 -1 884.51 79.19
 10 0 -1 875.21 79.39
 -8 0 1 1223.78 114.49
 8 0 -1 1255.17 114.39
 -8 0 1 1190.48 114.29
 8 0 -1 1296.57 114.59
 6 0 -1 9999 873.31
 -6 0 1 8935.81 872.11
 -4 0 1 7.4 1.4
 4 0 -1 10.8 1.5
 -4 0 1 9.5 1.5
 4 0 -1 10.9 1.6
 -4 0 1 10.6 1.5
 -2 0 1 0.9 0.3
 2 0 -1 0.5 0.3
 2 0 -1 1.3 0.3
 -2 0 1 1.1 0.4
 -2 0 -1 1 0.4
 2 0 1 1 0.5
 2 0 1 0.6 0.7
 -2 0 -1 0.7 0.5
 -4 0 -1 10.2 1.7
 4 0 1 14 1.7
 -4 0 -1 8 2
 -4 0 -1 11.5 1.7
 4 0 1 10 1.6
 -6 0 -1 7793.82 723.23
 8 0 1 1207.38 109.59
 -8 0 -1 1117.59 109.59
 8 0 1 1239.58 109.79
 10 0 1 958.1 83.89
 10 0 1 882.91 83.49
 -10 0 -1 871.31 83.59
 -10 0 -1 899.41 83.69
 12 0 1 1.3 1.9
 -12 0 -1 1.1 1.9
 12 0 1 -0.5 2
 -12 0 -1 1.5 2
 14 0 1 57.09 7.6
 -14 0 -1 57.19 7.2
 14 0 1 59.39 7.2
 -14 0 -1 56.79 7.2
 16 0 1 3.3 2.8
 16 0 1 8.9 3.1
 -16 0 -1 5.4 2.7
 18 0 1 229.08 22.3
 -18 0 -1 202.58 22
 -18 0 -1 200.78 22.1
 18 0 1 209.38 22.6
 -18 0 -1 268.97 24.4
 -20 0 -1 -2.7 4.7
 20 0 1 -5.6 3
 20 0 1 -1.1 3.1
 -20 0 -1 -1.2 2.7
 -20 0 -1 0.4 2.9
 -22 0 -1 201.28 21.8
 -22 0 -1 200.18 21.9
 -22 0 -1 239.68 24.6
 22 0 1 236.78 22.7
 22 0 1 191.08 22.4
 -24 0 -1 213.18 22.6
 -24 0 -1 227.48 22.7
 24 0 1 240.38 23.8
 -24 0 -1 198.18 22.8
 24 0 1 216.08 23.3
 26 0 1 8.4 6.1
 -26 0 -1 13.8 6.4
 -26 0 -1 19.7 7.2
 26 0 1 2.8 4.8
 -26 0 -1 14.3 5.7
 -26 0 -1 12.6 4.8
 -28 0 -1 -1.8 3.7
 -28 0 -1 3.1 4
 28 0 1 -5.7 5.6
 -28 0 -1 -1.3 4.7
 -28 0 -1 -4.6 6.1
 -29 -1 1 21.2 9.7
 27 -1 -1 -6.5 5.5
 -27 -1 1 11.3 7.6
 -27 -1 1 -5.9 6
 -27 -1 1 6.8 4.6
 -27 1 1 3.1 3.4
 27 1 -1 1.7 6.9
 -27 1 1 2.5 4.2
 -27 1 1 -4.8 6.4
 25 -1 -1 13.5 6.2
 -25 -1 1 22.5 5.7
 -25 -1 1 11 4.6
 -25 -1 1 18.9 4.8
 25 -1 -1 10 4.5
 -25 -1 1 27.4 7.3
 25 1 -1 14.5 7.1
 -25 1 1 15.6 5.1
 -25 1 1 17.1 4.3
 -25 1 1 15.4 4.6
 -23 -1 1 82.09 10.9
 23 -1 -1 112.69 12.7
 -23 -1 1 94.19 11.2
 -23 -1 1 69.89 10.7
 23 -1 -1 82.29 11.3
 -23 1 1 78.39 10.9
 -23 1 1 72.79 10.3
 -23 1 1 76.79 10.7
 23 1 -1 117.09 13.6
 23 1 -1 89.79 11.4
 -21 -1 1 9.2 3.8
 21 -1 -1 4.8 3.8
 -21 -1 1 10.2 3.6
 -21 -1 1 11 3.8
 21 -1 -1 6.9 4.3
 21 1 -1 13.4 4.4
 -21 1 1 12.1 3.5
 21 1 -1 14.9 5.1
 -21 1 1 11.4 4
 -21 1 1 8 3.5
 -19 -1 1 179.78 19
 19 -1 -1 215.68 19.5
 -19 -1 1 160.08 19.1
 -19 -1 1 206.08 19.1
 19 -1 -1 184.28 21.9
 -19 1 1 165.98 18.9
 -19 1 1 185.68 18.6
 19 1 -1 181.48 22.9
 -17 -1 1 118.19 13.7
 -17 -1 1 151.58 14
 17 -1 -1 162.88 14.1
 17 -1 -1 112.69 13.9
 17 1 -1 147.09 14.5
 -17 1 1 108.79 13.5
 -17 1 1 137.59 13.4
 17 1 -1 129.19 14.3
 -17 1 1 99.09 13.5
 -15 -1 1 935.51 78.39
 15 -1 -1 830.22 78.59
 15 -1 -1 889.71 78.29
 -15 -1 1 819.72 78.39
 -15 1 1 727.53 78.09
 -15 1 1 799.72 78.29
 -15 1 1 815.92 77.99
 15 1 -1 908.11 78.79
 13 -1 -1 134.49 12.3
 -13 -1 1 105.89 11.3
 -13 -1 1 123.79 12.5
 13 -1 -1 126.49 12.6
 -13 1 1 106.29 11.4
 -13 1 1 129.69 12.4
 -13 1 1 124.89 12.2
 -13 1 1 113.29 12.2
 13 1 -1 140.39 12.9
 11 -1 -1 452.05 41.5
 -11 -1 1 505.15 41.6
 11 -1 -1 415.16 41.1
 -11 -1 1 429.36 41.4
 -11 1 1 406.66 41.3
 -11 1 1 368.66 41.2
 11 1 -1 479.65 41.6
 11 1 -1 505.55 41.6
 -11 1 1 411.76 41
 -9 -1 1 748.83 67.09
 -9 -1 1 821.92 67.19
 9 -1 -1 683.33 66.89
 -9 1 1 718.63 67.09
 -9 1 1 636.54 66.99
 9 1 -1 808.22 67.29
 -9 1 1 657.23 66.79
 7 -1 -1 34.1 3.8
 -7 -1 1 28.8 3.7
 7 -1 -1 41.5 4.5
 -7 -1 1 37.6 4.2
 -7 -1 1 40.8 4.1
 -7 1 1 31.3 3.7
 -7 1 1 25.6 4
 7 1 -1 40 4.4
 -7 1 1 35.6 4.1
 -5 -1 1 1944.81 193.68
 -5 1 1 2217.08 196.78
 5 1 -1 2088.49 193.88
 3 -1 -1 125.59 11.5
 3 -1 -1 116.79 11.5
 -3 -1 1 129.89 11.6
 -3 -1 1 115.79 11.6
 -3 1 1 118.79 11.5
 -3 1 1 132.19 11.5
 -3 -1 -1 171.98 14.7
 3 -1 1 135.19 14.6
 -3 -1 -1 173.88 14.7
 3 -1 1 164.08 14.6
 -3 -1 -1 147.19 14.6
 3 1 1 170.98 14.7
 -3 1 -1 150.38 14.6
 -3 1 -1 143.39 14.6
 3 1 1 145.79 14.6
 5 1 1 1082.19 99.29
 -7 -1 -1 51.89 7.1
 7 -1 1 48.8 5.2
 7 -1 1 39.8 5.3
 7 1 1 56.89 5.7
 -7 1 -1 47.5 5.3
 7 1 1 51.49 5.4
 9 -1 1 737.73 69.39
 -9 -1 -1 716.43 69.39
 -9 1 -1 733.03 69.19
 -9 1 -1 704.83 69.29
 9 1 1 845.32 69.49
 11 -1 1 389.76 39.3
 -11 -1 -1 443.36 39.3
 -11 -1 -1 406.86 39.3
 11 -1 1 381.56 39
 -11 1 -1 372.66 39.2
 -11 1 -1 427.76 39.1
 11 1 1 455.95 39.6
 11 1 1 456.65 39.3
 -13 -1 -1 122.19 12.7
 13 -1 1 114.99 12.8
 13 -1 1 110.49 12.3
 -13 -1 -1 128.19 12.7
 -13 1 -1 109.19 12.6
 13 1 1 128.59 13
 -13 1 -1 126.79 12.4
 13 1 1 131.39 12.7
 15 -1 1 816.82 79.69
 15 -1 1 805.02 80.09
 -15 -1 -1 900.21 79.99
 -15 -1 -1 839.62 79.89
 15 1 1 941.81 80.39
 15 1 1 884.91 79.99
 -15 1 -1 872.11 79.79
 -15 1 -1 795.42 79.89
 17 -1 1 132.49 13.9
 -17 -1 -1 111.39 13.9
 17 -1 1 118.19 14.2
 -17 -1 -1 130.89 14
 -17 -1 -1 167.68 16.4
 17 1 1 137.89 14.6
 17 1 1 134.19 14.2
 -17 1 -1 107.39 13.8
 -17 1 -1 141.19 13.9
 -19 -1 -1 153.58 20.3
 19 -1 1 169.38 20
 19 -1 1 205.68 19.8
 -19 -1 -1 195.28 19.8
 -19 1 -1 191.48 19.5
 -19 1 -1 220.68 22.2
 19 1 1 225.38 20.4
 -19 1 -1 168.08 20.4
 19 1 1 192.78 20.4
 21 -1 1 7.2 4.2
 -21 -1 -1 12.4 5.6
 21 -1 1 7.2 4
 -21 -1 -1 9.7 3.8
 -21 -1 -1 8.5 3.8
 21 1 1 8.3 4.4
 -21 1 -1 7.5 3.8
 21 1 1 2.6 3.6
 -21 1 -1 9.3 3.6
 -21 1 -1 10.9 3.7
 -21 1 -1 4.8 5.8
 -23 -1 -1 90.29 10.9
 -23 -1 -1 76.69 10.8
 23 -1 1 85.39 11.7
 -23 -1 -1 109.09 14.3
 23 -1 1 77.39 11
 -23 1 -1 56.89 10.2
 23 1 1 82.89 11.1
 -23 1 -1 79.49 10.4
 23 1 1 83.29 12.1
 -23 1 -1 75.99 11
 -25 -1 -1 14.9 4.7
 -25 -1 -1 15.5 6.6
 25 -1 1 17.6 5.3
 -25 -1 -1 18 5.6
 25 -1 1 8.3 5.8
 -25 1 -1 19.3 5
 -25 1 -1 23.3 7.3
 25 1 1 15.1 6.7
 -25 1 -1 10.7 5.1
 -25 1 -1 18 4.7
 -27 -1 -1 4.5 5.3
 -27 -1 -1 -6.1 5.8
 -27 -1 -1 5.4 4.2
 27 -1 1 0.7 5.8
 -27 -1 -1 5 4.4
 27 -1 1 3 4.4
 -27 1 -1 2.9 3.9
 -27 1 -1 3.8 4.8
 -27 1 -1 -6.3 6.3
 -27 1 -1 0.3 3.8
 27 1 1 -6.2 5.5
 -28 -2 1 13.8 7.5
 -28 -2 1 30.2 6.7
 -28 -2 1 17.3 6
 -28 -2 1 14.9 5.5
 28 -2 -1 18.9 6.1
 28 -2 -1 33.3 8.4
 -28 2 1 22.8 4.7
 28 2 -1 30.6 9.3
 -28 2 1 25.9 6.2
 -28 2 1 19.1 5.6
 -28 2 1 25.3 8.7
 26 -2 -1 4.6 4.2
 -26 -2 1 7.5 8.8
 -26 -2 1 9.1 4.6
 -26 -2 1 12.2 6.7
 -26 -2 1 13.9 5.3
 26 -2 -1 18.9 6.8
 -26 2 1 11.2 3.5
 26 2 -1 10.4 6.9
 -26 2 1 5.4 6.8
 -26 2 1 16.3 4.6
 -26 2 1 14.4 5.4
 -24 -2 1 39.7 8.5
 -24 -2 1 46 7.5
 -24 -2 1 42.3 7.5
 24 -2 -1 40 7.3
 -24 -2 1 40.4 7.1
 -24 2 1 37.2 6.6
 24 2 -1 39.3 8.9
 -24 2 1 48.3 6.9
 -24 2 1 38.1 7.2
 22 -2 -1 68.89 9.1
 -22 -2 1 42 7.1
 -22 -2 1 52.29 8.1
 -22 -2 1 47.8 7.6
 22 -2 -1 44.1 7.7
 -22 2 1 44.6 7.2
 -22 2 1 35.9 6.7
 22 2 -1 64.49 9.7
 -22 2 1 44 6.9
 -20 -2 1 10.5 3.9
 20 -2 -1 15.2 4.4
 -20 -2 1 14.6 4.3
 20 -2 -1 8.7 4.1
 20 2 -1 20.1 5.4
 -20 2 1 15.8 3.5
 -20 2 1 12.8 3.9
 -20 2 1 10.3 3.7
 -18 -2 1 280.37 25.4
 18 -2 -1 281.17 25.1
 18 -2 -1 212.48 25.2
 -18 -2 1 268.87 25.2
 -18 2 1 253.17 24.6
 -18 2 1 218.48 24.8
 -18 2 1 222.68 24.8
 18 2 -1 303.07 25.9
 16 -2 -1 87.69 9.5
 -16 -2 1 94.39 10.1
 -16 -2 1 80.39 9.7
 16 -2 -1 72.39 9.8
 16 2 -1 93.99 10.6
 -16 2 1 82.59 9.5
 -16 2 1 70.69 9.4
 16 2 -1 94.19 10.1
 -16 2 1 75.89 8.9
 14 -2 -1 126.99 13.3
 -14 -2 1 132.49 13.2
 -14 -2 1 118.99 11.9
 14 -2 -1 138.29 12.8
 -14 2 1 138.79 12.7
 -14 2 1 122.49 13.1
 -14 2 1 108.39 12
 -14 2 1 112.69 12.9
 14 2 -1 155.58 13.6
 -12 -2 1 128.99 12.2
 12 -2 -1 133.49 12.3
 -12 -2 1 102.89 11.3
 12 -2 -1 127.99 11.7
 -12 2 1 120.49 11.6
 -12 2 1 102.99 11.8
 -12 2 1 111.19 11.4
 -12 2 1 124.09 12
 -10 -2 1 61.39 6.3
 10 -2 -1 65.39 6.9
 10 -2 -1 51.69 6.3
 -10 -2 1 67.99 6.9
 -10 2 1 60.19 6.8
 -10 2 1 65.59 6.3
 10 2 -1 75.39 7.1
 -10 2 1 48 6.4
 -10 2 1 58.09 6.8
 -8 -2 1 152.28 13
 8 -2 -1 135.99 12.9
 -8 -2 1 126.89 12.6
 -8 2 1 132.49 12.9
 -8 2 1 126.19 12.9
 -8 2 1 124.19 12.5
 -6 -2 1 600.34 48.7
 6 -2 -1 555.34 48.6
 -6 -2 1 503.55 48.5
 6 2 -1 511.15 48.5
 -6 2 1 475.15 48.3
 -6 2 1 544.55 48.6
 -6 2 1 489.85 48.5
 4 -2 -1 62.99 5.8
 4 -2 -1 59.09 5.8
 -4 -2 1 52.79 5.9
 -4 2 1 64.29 5.8
 -4 2 1 59.39 5.7
 4 2 -1 56.79 5.9
 -4 2 1 55.29 5.5
 -2 -2 1 0.9 1.1
 2 -2 -1 1.7 0.5
 -2 -2 1 1.4 0.5
 2 -2 -1 1 0.4
 -2 -2 1 4.1 1.3
 -2 2 1 1.3 0.4
 2 2 -1 1.6 0.5
 -2 2 1 0.9 0.5
 0 -2 -1 0.7 0.5
 0 -2 1 -0.1 0.9
 0 -2 1 0.6 0.6
 0 2 1 0.6 0.3
 0 2 -1 1.2 0.9
 0 2 1 0 0.8
 0 2 -1 0.2 0.5
 2 -2 1 1.6 1
 -2 -2 -1 1.5 0.5
 -2 -2 -1 1.3 0.7
 2 -2 1 0.6 0.4
 -2 -2 -1 0.9 1
 -2 2 -1 0.6 1.1
 2 2 1 1.1 0.7
 -2 2 -1 1.4 0.5
 2 2 1 2.2 0.6
 -2 2 -1 1.5 0.9
 2 2 1 0.5 0.9
 -4 -2 -1 72.19 6.5
 4 -2 1 57.19 6.3
 4 -2 1 61.39 6.2
 -4 -2 -1 65.49 6.3
 4 2 1 69.39 6.3
 -4 2 -1 60.39 6.3
 4 2 1 56.29 6.4
 -6 -2 -1 655.83 53.59
 6 -2 1 579.04 53.59
 -6 -2 -1 631.04 53.39
 6 -2 1 583.24 53.19
 -6 -2 -1 533.25 52.99
 -6 2 -1 543.85 53.29
 6 2 1 497.05 52.99
 -6 2 -1 592.94 53.19
 8 -2 1 132.89 14.4
 -8 -2 -1 168.38 14.8
 8 -2 1 151.78 14.7
 -8 2 -1 151.88 14.5
 -8 2 -1 152.58 14.7
 8 2 1 180.08 15
 8 2 1 135.39 14.1
 10 -2 1 61.59 7.9
 -10 -2 -1 57.39 7.9
 -10 -2 -1 83.59 8.4
 10 2 1 76.79 8.3
 -10 2 -1 75.99 7.8
 10 2 1 80.59 8.1
 -10 2 -1 73.19 8
 12 -2 1 133.39 14.8
 -12 -2 -1 153.48 14.9
 -12 -2 -1 178.88 15.3
 12 -2 1 125.99 14.4
 -12 2 -1 119.79 14.6
 -12 2 -1 139.99 14.5
 12 2 1 171.08 15.1
 12 2 1 168.98 15.3
 14 -2 1 127.89 14.3
 14 -2 1 129.99 14.8
 -14 -2 -1 130.49 14.6
 -14 -2 -1 168.48 15.1
 -14 -2 -1 160.48 16
 14 2 1 158.88 15
 -14 2 -1 133.89 14.3
 14 2 1 161.08 15.1
 -14 2 -1 124.59 14.6
 16 -2 1 68.99 9.5
 -16 -2 -1 77.79 9.2
 -16 -2 -1 87.69 11.5
 16 -2 1 77.49 8.9
 -16 -2 -1 79.39 9.6
 16 2 1 74.99 9.5
 -16 2 -1 71.49 8.8
 -16 2 -1 70.09 9
 16 2 1 90.39 9.9
 18 -2 1 249.97 24.4
 -18 -2 -1 273.97 24.9
 18 -2 1 205.58 24.7
 -18 -2 -1 238.78 24.5
 -18 2 -1 224.78 24.4
 -18 2 -1 229.48 24.1
 18 2 1 280.37 25.3
 18 2 1 276.37 25
 20 -2 1 8.8 4.4
 -20 -2 -1 15.6 4.1
 -20 -2 -1 16 5.7
 20 -2 1 16.3 4.2
 -20 -2 -1 16.3 4.5
 -20 2 -1 7.5 3.6
 -20 2 -1 20.7 4.2
 -20 2 -1 17.4 6.2
 -20 2 -1 10.3 4
 20 2 1 12.4 4.5
 20 2 1 15.1 4.7
 22 -2 1 38 7.1
 -22 -2 -1 33.8 6.4
 -22 -2 -1 48 8.3
 22 -2 1 34.6 6.8
 -22 -2 -1 40.4 7.2
 -22 2 -1 44 6.9
 -22 2 -1 42.2 8.9
 -22 2 -1 39.3 6.3
 22 2 1 36.8 7.4
 -22 2 -1 31.4 6.2
 24 -2 1 36.5 7.2
 -24 -2 -1 33.5 6.5
 24 -2 1 32.1 7.3
 -24 -2 -1 37.9 7.7
 -24 -2 -1 45.4 8.4
 -24 2 -1 35.1 6.3
 -24 2 -1 47.1 7.4
 24 2 1 43.3 10.4
 -24 2 -1 32.8 6.4
 -26 -2 -1 9.2 4.5
 26 -2 1 8.8 5
 -26 -2 -1 6.2 6.1
 26 -2 1 2.9 5.3
 -26 -2 -1 9.3 5.5
 -26 -2 -1 13.2 5.4
 -26 2 -1 12.2 4.2
 -26 2 -1 9.3 7
 26 2 1 1.8 6.5
 -26 2 -1 10.6 4
 -26 2 -1 11.3 6
 -28 -2 -1 22 7
 28 -2 1 9.4 5.3
 28 -2 1 12.6 6.9
 -28 -2 -1 20.8 6
 -28 -2 -1 23 5.9
 -28 -2 -1 9 6.9
 28 2 1 15.4 7.5
 -28 2 -1 16.6 5.3
 -28 2 -1 13.5 7.9
 -28 2 -1 25.2 6.5
 27 -3 -1 10.1 5.9
 27 -3 -1 25.3 7.3
 -27 -3 1 12.7 5.9
 -27 -3 1 30 9.2
 -27 -3 1 16.6 7.4
 -27 -3 1 19.5 5.8
 -27 3 1 18.6 8.1
 -27 3 1 14.9 5.9
 27 3 -1 25.7 8.7
 -27 3 1 23 5.9
 -25 -3 1 32.8 6.8
 25 -3 -1 33.8 6.8
 -25 -3 1 25.5 5.7
 -25 -3 1 23.9 10.5
 -25 -3 1 12.8 6.9
 25 -3 -1 13.4 5.1
 -25 3 1 24 4.5
 -25 3 1 19.4 5.5
 25 3 -1 18.1 7.7
 -25 3 1 25 5.2
 23 -3 -1 41.2 7.5
 -23 -3 1 44 7.2
 -23 -3 1 45.2 7.7
 -23 -3 1 37.1 7.3
 -23 -3 1 41.7 8.8
 -23 3 1 46.9 7.1
 -23 3 1 52.69 6.8
 -23 3 1 47.5 7.4
 -21 -3 1 19.3 4.9
 -21 -3 1 17.2 4.5
 21 -3 -1 12.6 4.6
 21 -3 -1 27.7 5.3
 -21 3 1 17.5 3.7
 -21 3 1 14.9 4.2
 21 3 -1 28.6 6.8
 -21 3 1 20.3 4.6
 -19 -3 1 57.69 9.5
 -19 -3 1 84.29 9.5
 19 -3 -1 68.09 8.8
 -19 3 1 68.29 7.9
 19 3 -1 92.59 10.8
 -19 3 1 59.99 8.7
 -19 3 1 57.09 8.5
 -17 -3 1 3.9 3.4
 -17 -3 1 2.1 2.7
 17 -3 -1 0.8 2.4
 17 -3 -1 -0.8 2.6
 17 3 -1 0.2 3.8
 -17 3 1 -2.7 1.8
 -17 3 1 0.6 2.5
 -17 3 1 1.2 2.5
 -17 3 1 2.5 2
 -15 -3 1 27.6 3.5
 -15 -3 1 28.3 4.7
 15 -3 -1 17.3 4.3
 -15 -3 1 38.1 5.7
 15 -3 -1 33.3 4.6
 -15 3 1 28.5 4.2
 -15 3 1 26.2 4
 -15 3 1 21.2 4.2
 15 3 -1 30.3 5.8
 -15 3 1 32.6 4.9
 13 -3 -1 293.37 30.5
 -13 -3 1 340.27 30.3
 13 -3 -1 338.97 31.2
 -13 3 1 310.77 30.4
 -13 3 1 341.17 30.5
 -13 3 1 315.67 30.8
 -13 3 1 333.47 30.9
 11 -3 -1 670.43 70.79
 -11 -3 1 813.42 70.89
 11 -3 -1 826.92 71.49
 -11 3 1 810.02 71.29
 -11 3 1 843.92 70.99
 -11 3 1 732.23 71.19
 -11 3 1 683.73 70.89
 -9 -3 1 704.03 66.39
 9 -3 -1 762.12 66.79
 -9 3 1 733.43 66.59
 9 3 -1 723.63 66.49
 -9 3 1 652.93 66.49
 -9 3 1 736.73 66.29
 -7 -3 1 834.92 77.59
 7 -3 -1 874.51 77.79
 -7 3 1 824.12 77.69
 -7 3 1 871.91 77.39
 7 3 -1 833.82 77.59
 -7 3 1 807.52 77.69
 5 -3 -1 132.99 13.2
 5 -3 -1 149.79 13.6
 -5 -3 1 136.39 13.7
 -5 3 1 142.99 13.5
 -5 3 1 151.38 13.6
 5 3 -1 144.19 13.7
 3 -3 -1 96.29 9.9
 -3 -3 1 105.79 10.2
 -3 -3 1 121.89 9.8
 3 -3 -1 100.59 9.9
 -3 3 1 92.79 9.8
 3 3 -1 108.79 10.3
 -3 3 1 103.09 9.9
 1 -3 -1 102.19 9.7
 1 -3 -1 103.49 9.6
 -1 -3 1 113.89 9.4
 1 -3 -1 97.89 9.5
 -1 -3 1 98.29 9.7
 -1 -3 1 95.49 9.9
 1 3 -1 104.09 9.9
 -1 3 1 94.09 9.7
 -1 3 1 105.99 9.6
 -1 -3 -1 99.39 10.4
 1 -3 1 112.29 10.2
 -1 -3 -1 113.09 10.2
 1 -3 1 112.99 10.2
 1 3 1 94.49 10.5
 -1 3 -1 112.89 10.2
 -1 3 -1 113.99 10.2
 -1 3 -1 105.19 10.7
 1 3 1 114.59 10.2
 -3 -3 -1 112.19 10.3
 -3 -3 -1 114.09 10.4
 3 -3 1 92.09 10.2
 3 -3 1 99.89 10
 3 3 1 115.19 10.3
 -3 3 -1 96.69 10
 3 3 1 108.29 10.3
 -3 3 -1 104.89 10
 -5 -3 -1 165.08 15.3
 5 -3 1 146.69 15.3
 -5 -3 -1 162.88 15.4
 -5 -3 -1 179.38 15.7
 5 -3 1 169.88 15.2
 -5 3 -1 143.19 15.2
 5 3 1 160.28 15.3
 -7 -3 -1 912.11 79.59
 7 -3 1 830.62 79.79
 -7 -3 -1 1027.3 79.99
 -7 3 -1 823.12 79.69
 7 3 1 841.92 79.59
 -7 3 -1 757.12 79.59
 9 -3 1 693.83 67.59
 9 -3 1 709.73 67.89
 -9 -3 -1 814.52 67.99
 -9 -3 -1 832.42 67.49
 -9 3 -1 653.13 67.39
 9 3 1 671.53 67.29
 -9 3 -1 703.63 67.69
 -9 3 -1 773.32 67.69
 11 -3 1 795.32 71.79
 11 -3 1 755.82 71.39
 -11 3 -1 714.43 70.99
 11 3 1 791.12 70.99
 -11 3 -1 764.72 71.49
 -11 3 -1 808.72 71.69
 13 -3 1 338.97 34.3
 -13 -3 -1 417.96 34.5
 -13 3 -1 342.97 33.8
 -13 3 -1 341.47 34.1
 -15 -3 -1 13.3 5.6
 -15 -3 -1 21.1 4.4
 -15 -3 -1 34.8 5.6
 15 -3 1 25.9 4.7
 15 -3 1 29.7 4.5
 -15 3 -1 27.9 4.7
 15 3 1 36.8 5.6
 -15 3 -1 25.4 4.2
 15 3 1 29.1 5
 -17 -3 -1 2 3.3
 17 -3 1 2.1 2.8
 -17 -3 -1 -2 2.4
 -17 -3 -1 -3.9 3.8
 17 -3 1 0.9 2.4
 17 3 1 -0.9 3.2
 -17 3 -1 1 2.2
 -17 3 -1 0.2 2.4
 -17 3 -1 0.6 2.5
 19 -3 1 53.89 7.7
 19 -3 1 52.79 8.4
 -19 -3 -1 80.29 9
 -19 -3 -1 63.09 8.5
 -19 -3 -1 67.69 10.4
 -19 3 -1 53.49 7.5
 -19 3 -1 50.59 7.7
 -19 3 -1 49.4 7.7
 21 -3 1 12.4 4.7
 -21 -3 -1 19.2 5.9
 21 -3 1 24.1 4.9
 -21 -3 -1 15 4.5
 -21 -3 -1 29.8 5.7
 -21 3 -1 14.8 4.3
 -21 3 -1 17 4.4
 21 3 1 19.8 5.8
 -21 3 -1 16.5 7.6
 -21 3 -1 17.6 3.9
 23 -3 1 39.7 7.6
 -23 -3 -1 48 8.2
 23 -3 1 40.4 7.5
 -23 -3 -1 29.5 7.8
 -23 -3 -1 43.6 7.3
 -23 3 -1 56.09 10
 -23 3 -1 40.9 6.7
 -23 3 -1 37 6.7
 -23 3 -1 58.39 8.3
 -25 -3 -1 10.6 6.3
 25 -3 1 16.5 5.8
 -25 -3 -1 20.2 5.4
 25 -3 1 19.2 5.7
 -25 -3 -1 20.2 5.7
 -25 3 -1 20.9 7.8
 -25 3 -1 27.2 6
 25 3 1 17.4 7
 -25 3 -1 23.6 5.1
 27 -3 1 15.3 6.3
 -27 -3 -1 17.5 5.7
 -27 -3 -1 32 7.4
 -27 -3 -1 15.3 6.9
 -27 -3 -1 21.3 6.4
 27 -3 1 12.3 5.7
 -27 3 -1 7.4 8
 -27 3 -1 20.2 5.9
 27 3 1 28.1 8.3
 -27 3 -1 21.4 5.4
 -28 -4 1 23.2 6.4
 -28 -4 1 15.9 7
 -28 -4 1 24.2 6.6
 -28 -4 1 18.5 5.9
 28 -4 -1 37.3 8.1
 28 -4 -1 18.8 6.1
 -28 4 1 34.8 9.1
 -28 4 1 15.6 5.2
 -28 4 1 30.9 6.4
 -26 -4 1 12.8 4.8
 -26 -4 1 4.7 6.4
 26 -4 -1 14.9 5.4
 26 -4 -1 8.4 5.5
 -26 -4 1 11.4 5.2
 -26 -4 1 16.1 5.7
 -26 4 1 10.4 4.1
 26 4 -1 19.3 8.5
 24 -4 -1 31.5 6.6
 24 -4 -1 29.5 6.3
 -24 -4 1 28.6 6.5
 -24 -4 1 14.7 7.1
 -24 -4 1 26.2 5.8
 -24 4 1 21.7 5.4
 24 4 -1 37.7 8.8
 -24 4 1 32.3 5.6
 22 -4 -1 48.9 8.3
 -22 -4 1 48 7.9
 -22 -4 1 81.99 9.7
 -22 -4 1 49.9 9.2
 -22 4 1 53.09 7.9
 -22 4 1 59.59 8
 -20 -4 1 4.1 3.3
 20 -4 -1 -4 2.9
 20 -4 -1 1 3.1
 -20 -4 1 4.8 3.7
 -20 4 1 1.3 2.8
 20 4 -1 8.1 4.8
 -20 4 1 4.7 3.2
 -20 4 1 6.2 2.3
 18 -4 -1 33.1 6.2
 -18 -4 1 34.1 6
 18 -4 -1 40.5 6
 -18 -4 1 49.9 7.3
 -18 4 1 40.1 5.3
 18 4 -1 60.19 8.6
 -18 4 1 39.9 6
 -18 4 1 28.8 5.8
 -18 4 1 40.1 4.7
 -16 -4 1 117.49 10.8
 16 -4 -1 88.59 9.8
 16 -4 -1 83.09 10.5
 -16 -4 1 107.59 9.3
 -16 4 1 78.79 9.4
 -16 4 1 95.49 9.6
 -16 4 1 80.99 10.2
 -16 4 1 93.39 10.2
 14 -4 -1 194.18 18.5
 -14 -4 1 194.38 18.1
 14 -4 -1 182.58 18.9
 -14 4 1 185.28 18.7
 -14 4 1 177.48 18.6
 -14 4 1 192.98 18.1
 12 -4 -1 196.28 17.4
 -12 -4 1 182.68 16.8
 12 -4 -1 153.28 16.5
 -12 4 1 177.58 17
 -12 4 1 184.58 16.5
 -12 4 1 172.08 17
 -12 4 1 154.48 16.8
 10 -4 -1 1171.58 105.59
 -10 -4 1 1140.59 105.29
 10 4 -1 1183.18 105.39
 -10 4 1 1067.69 105.39
 -10 4 1 1145.29 105.39
 8 -4 -1 684.23 71.99
 8 -4 -1 837.22 72.59
 -8 -4 1 828.52 72.49
 8 4 -1 795.62 72.49
 -8 4 1 788.52 72.39
 -8 4 1 768.22 72.39
 6 -4 -1 499.95 45.8
 6 -4 -1 463.15 45.3
 -6 -4 1 502.05 45.8
 -6 4 1 478.75 45.6
 6 4 -1 517.85 45.8
 -4 -4 1 22.2 2.2
 4 -4 -1 16.1 2.5
 -4 -4 1 19.8 3.3
 4 -4 -1 20.6 2.4
 -4 4 1 17.5 2.3
 4 4 -1 17.7 3.3
 -4 4 1 18.8 2.5
 -2 -4 1 63.09 6.7
 2 -4 -1 53.49 5.6
 -2 -4 1 64.49 5.5
 -2 -4 1 58.89 6.3
 2 -4 -1 50.19 5.6
 -2 4 1 53.49 5.6
 -2 4 1 55.79 5.6
 2 4 -1 63.29 6.3
 0 -4 -1 6 1
 0 -4 1 7.3 2.2
 0 -4 1 5.2 0.8
 0 -4 -1 10.5 1.8
 0 4 1 8.4 1.7
 0 4 1 5.1 1
 0 4 -1 5.4 1.6
 0 4 1 3.1 1.8
 0 4 -1 4.6 2.1
 2 -4 1 51.99 5.5
 -2 -4 -1 46 6.1
 2 -4 1 66.29 6.3
 -2 -4 -1 47 5.9
 -2 -4 -1 61.49 5.5
 2 -4 1 58.59 5.5
 2 4 1 63.09 5.5
 -2 4 -1 55.39 6.1
 2 4 1 62.69 5.5
 2 4 1 53.09 6
 -2 4 -1 50.49 5.5
 -2 4 -1 56.59 5.5
 -4 -4 -1 13.3 2.8
 4 -4 1 15.4 2.2
 4 -4 1 18.3 3.2
 -4 -4 -1 15.9 2.7
 4 4 1 14.2 2.7
 -4 4 -1 17.7 2.2
 4 4 1 15 2.9
 -4 4 -1 15.7 3.1
 -4 4 -1 14 2.1
 -6 -4 -1 620.54 49.7
 6 -4 1 455.15 48.8
 6 -4 1 548.15 48.7
 -6 -4 -1 555.74 48.9
 6 -4 1 509.05 48.8
 6 4 1 526.25 48.8
 6 4 1 560.24 49.2
 -6 4 -1 494.95 48.7
 -6 4 -1 471.25 49.4
 8 -4 1 807.32 78.89
 -8 -4 -1 955.5 78.99
 8 -4 1 822.42 79.09
 -8 4 -1 833.12 78.99
 8 4 1 907.31 78.99
 -8 4 -1 792.82 78.99
 10 -4 1 992.4 97.89
 10 -4 1 969 97.89
 10 -4 1 1094.59 98.19
 -10 4 -1 1060.59 98.09
 -10 4 -1 1111.69 98.09
 10 4 1 1176.08 97.79
 -10 4 -1 1022.1 97.79
 12 -4 1 199.08 18.9
 -12 -4 -1 219.98 19
 12 -4 1 171.18 18.3
 12 4 1 199.68 18.1
 -12 4 -1 191.78 18.6
 -12 4 -1 196.68 18.7
 -12 4 -1 166.18 18
 14 -4 1 176.88 18.4
 14 -4 1 169.68 17.8
 -14 4 -1 204.48 18.4
 -14 4 -1 166.28 17.2
 -14 4 -1 192.98 17.9
 -14 4 -1 194.88 18.3
 16 -4 1 73.89 10
 16 -4 1 85.09 9.4
 -16 -4 -1 91.39 10.1
 -16 4 -1 92.49 9.9
 -16 4 -1 89.09 9.4
 -16 4 -1 82.09 9.8
 -18 -4 -1 40.6 6.6
 -18 -4 -1 38.9 6.5
 18 -4 1 26 5
 -18 -4 -1 26.9 5.4
 18 -4 1 22.3 5.8
 18 4 1 44 6.9
 -18 4 -1 28 6
 -18 4 -1 35.7 5.2
 -18 4 -1 25.5 5.1
 -20 -4 -1 5.4 3.9
 20 -4 1 2.2 3.4
 -20 -4 -1 1.5 3
 -20 -4 -1 -7.1 4.2
 20 -4 1 1.9 2.8
 20 4 1 2.3 4.2
 -20 4 -1 2.4 2.9
 -20 4 -1 -0.3 2.9
 -22 -4 -1 51.09 8
 -22 -4 -1 45 8.5
 22 -4 1 63.29 8.3
 -22 -4 -1 67.39 9.7
 22 -4 1 52.49 8.5
 22 4 1 66.39 13.1
 -22 4 -1 87.59 13.5
 -22 4 -1 51.69 8
 -22 4 -1 35.6 7.1
 -24 -4 -1 28.6 6.4
 -24 -4 -1 17.9 7
 24 -4 1 25.2 6
 -24 -4 -1 27.7 5.9
 24 -4 1 26.6 6.1
 -24 4 -1 30.8 6.1
 -24 4 -1 22.3 8.1
 -24 4 -1 25.7 5.2
 24 4 1 30.5 7.8
 -26 -4 -1 1.9 5.8
 26 -4 1 16.5 5.6
 26 -4 1 11.9 5.8
 -26 -4 -1 6 4.9
 -26 -4 -1 10.3 5.7
 26 4 1 11.5 6.9
 -26 4 -1 9.8 4.6
 -26 4 -1 17.5 8.3
 -26 4 -1 13.6 6.9
 -28 -4 -1 21.1 6
 28 -4 1 12.6 6.5
 28 -4 1 11.6 5.6
 -28 -4 -1 20.3 6.7
 -28 -4 -1 35.6 7.6
 -28 -4 -1 23.3 6.8
 -28 4 -1 18.8 8.5
 28 4 1 11.9 7.7
 -28 4 -1 13.5 5.1
 -28 4 -1 18.3 6.1
 -27 -5 1 29.1 7
 -27 -5 1 20.4 7
 -27 -5 1 33 11.3
 27 -5 -1 6.2 4.9
 27 -5 -1 14 6.2
 -27 -5 1 10.4 5.3
 27 5 -1 38.4 9.8
 -27 5 1 23.9 5.9
 -27 5 1 12.2 4.8
 -27 5 1 27 8.6
 -25 -5 1 34 6.5
 -25 -5 1 40.3 7.5
 25 -5 -1 20 5.9
 25 -5 -1 24.2 6.3
 -25 -5 1 19.8 7
 -25 -5 1 26.6 6.8
 -25 5 1 31.4 5.7
 25 5 -1 39.7 9.3
 -25 5 1 31.3 6.3
 23 -5 -1 25.6 5.7
 -23 -5 1 23.9 5.5
 -23 -5 1 13 6.5
 23 -5 -1 33.8 5.8
 23 5 -1 29.4 8.4
 -23 5 1 29.9 5.2
 -23 5 1 15.8 4.9
 21 -5 -1 46.6 7
 -21 -5 1 69.69 8.9
 21 -5 -1 32.4 6.8
 -21 -5 1 44.1 8.2
 -21 -5 1 46.2 7.3
 -21 5 1 45.1 7
 -21 5 1 41.9 6.7
 19 -5 -1 47.6 6.9
 -19 -5 1 64.79 8.8
 19 -5 -1 46.4 7.4
 -19 -5 1 61.59 7.8
 -19 5 1 44.8 7.5
 -19 5 1 56.49 7.4
 -19 5 1 45.4 5.6
 -17 -5 1 48.3 5.7
 17 -5 -1 37.4 6
 -17 -5 1 68.19 8.3
 -17 -5 1 51.99 7
 17 -5 -1 47.1 7
 -17 5 1 47.4 5.9
 17 5 -1 76.29 9.5
 -17 5 1 40.3 6.6
 -17 5 1 46.2 6.6
 -15 -5 1 4.4 2.7
 15 -5 -1 4.6 2.7
 -15 -5 1 1.2 3.1
 -15 -5 1 6.2 2.6
 -15 5 1 6.1 3
 15 5 -1 9.4 4.5
 -15 5 1 4.9 2.8
 -15 5 1 5.4 2.4
 13 -5 -1 59.69 7.5
 -13 -5 1 70.69 6.9
 13 -5 -1 52.29 6.3
 -13 5 1 55.79 6.9
 -13 5 1 58.89 7.1
 -13 5 1 62.39 7.1
 11 -5 -1 772.32 72.29
 -11 -5 1 793.62 72.09
 -11 5 1 754.22 72.09
 -11 5 1 752.92 72.09
 11 5 -1 809.32 72.19
 -9 -5 1 382.46 34
 9 -5 -1 312.97 33.3
 9 -5 -1 372.46 33.9
 9 5 -1 371.56 34
 -9 5 1 358.16 33.7
 -9 5 1 364.66 33.8
 7 -5 -1 656.73 63.39
 7 -5 -1 685.23 63.79
 7 -5 -1 678.13 63.89
 -7 -5 1 727.93 63.99
 -7 5 1 689.33 63.79
 7 5 -1 711.93 63.99
 -7 5 1 671.13 63.69
 -5 -5 1 799.62 71.79
 5 -5 -1 733.33 71.39
 5 5 -1 805.82 71.79
 -5 5 1 756.32 71.39
 -3 -5 1 158.48 15.3
 3 -5 -1 145.49 14.3
 -3 -5 1 177.58 14.3
 -3 -5 1 147.49 14.9
 3 -5 -1 148.69 14.4
 3 5 -1 154.48 15.5
 3 5 -1 146.19 15.1
 -3 5 1 136.89 14.3
 -3 5 1 154.08 14.4
 -1 -5 1 1193.18 93.79
 1 -5 -1 944.71 93.09
 -1 5 1 901.41 93.19
 -1 5 -1 662.03 61.49
 -3 -5 -1 163.78 14.5
 3 -5 1 146.99 13.8
 -3 -5 -1 155.08 13.8
 -3 -5 -1 123.59 14.4
 3 -5 1 148.59 13.9
 -3 5 -1 136.99 14.4
 -3 5 -1 143.19 13.8
 3 5 1 165.98 14.6
 -3 5 -1 136.09 13.8
 3 5 1 139.69 14.3
 3 5 1 155.98 13.7
 -5 -5 -1 747.43 76.09
 5 -5 1 739.93 74.79
 5 -5 1 776.92 74.59
 -5 5 -1 819.82 75.29
 5 5 1 908.31 75.19
 5 5 1 854.31 74.89
 7 -5 1 677.53 65.49
 7 -5 1 689.13 65.29
 -7 -5 -1 797.92 65.69
 -7 5 -1 651.33 65.39
 7 5 1 763.82 65.59
 -7 5 -1 656.53 65.39
 -9 -5 -1 401.16 33.4
 9 -5 1 348.57 33.4
 9 -5 1 349.07 33.4
 9 -5 1 343.17 33
 -9 5 -1 337.77 33.1
 -9 5 -1 314.47 33.2
 -9 5 -1 355.76 33.2
 9 5 1 370.76 33.3
 11 -5 1 685.63 67.59
 11 -5 1 723.93 67.79
 11 -5 1 693.83 67.69
 11 5 1 786.62 67.39
 -11 5 -1 742.43 67.59
 -11 5 -1 747.33 67.59
 -11 5 -1 708.73 67.39
 -13 -5 -1 78.59 8.2
 13 -5 1 55.89 7.2
 13 -5 1 67.49 8
 -13 5 -1 68.99 7.3
 13 5 1 72.79 7.3
 -13 5 -1 66.69 7.8
 -13 5 -1 54.09 7.6
 -15 -5 -1 0.2 3.1
 -15 -5 -1 2.5 2.5
 15 -5 1 2.4 2
 -15 -5 -1 2.2 3.3
 15 -5 1 -0.2 2.2
 -15 5 -1 1.8 2.3
 -15 5 -1 4.5 2.4
 15 5 1 -1.5 3.1
 -15 5 -1 2.9 2.4
 17 -5 1 40.3 6.8
 -17 -5 -1 55.09 8
 -17 -5 -1 59.49 7.5
 17 -5 1 36.5 6.1
 -17 -5 -1 61.99 8.3
 -17 5 -1 43.2 5.1
 17 5 1 65.39 8.2
 -17 5 -1 46.4 6.6
 -17 5 -1 52.99 7.1
 -19 -5 -1 72.19 9.3
 -19 -5 -1 50.29 9
 19 -5 1 38.7 6.8
 -19 -5 -1 50.59 7.5
 19 -5 1 40.9 7.3
 -19 5 -1 55.49 7.3
 19 5 1 69.29 9.5
 -19 5 -1 46.8 7.2
 -21 -5 -1 41.1 7.8
 21 -5 1 49.99 8.1
 -21 -5 -1 63.09 9.4
 -21 -5 -1 48.3 7.7
 21 -5 1 57.39 7.5
 -21 5 -1 43.6 7.3
 21 5 1 77.59 10.4
 -21 5 -1 45.8 7.1
 23 -5 1 17.8 5.2
 -23 -5 -1 25.7 6.5
 -23 -5 -1 17.2 6.1
 23 -5 1 27.2 5.5
 -23 -5 -1 22.2 5.4
 23 5 1 24.5 7.2
 -23 5 -1 17.3 8.5
 -23 5 -1 15.6 4.8
 -23 5 -1 28.9 5.3
 -25 -5 -1 23 6.9
 -25 -5 -1 22.7 5.8
 25 -5 1 25.1 6.1
 25 -5 1 19.2 5.6
 -25 -5 -1 17 6.1
 -25 5 -1 19.8 8.3
 25 5 1 22.9 7.6
 -25 5 -1 24 5.6
 -25 5 -1 26.2 5.3
 27 -5 1 16.2 6.1
 -27 -5 -1 15.9 5.7
 27 -5 1 22.2 6.4
 -27 -5 -1 18.6 6.2
 -27 -5 -1 13 6.4
 -27 5 -1 23.3 6.2
 -27 5 -1 29.5 9.1
 -27 5 -1 20 5.2
 27 5 1 16.5 8
 -28 -6 1 28.7 7.6
 -28 -6 1 20.9 6
 -28 -6 1 12.5 6.8
 28 -6 -1 17.6 6.2
 -28 -6 1 17.4 6.3
 28 -6 -1 14.8 5.9
 28 6 -1 20.5 9.2
 -28 6 1 11.5 4.8
 -28 6 1 26 9.2
 -26 -6 1 18.8 6
 -26 -6 1 16.5 6.5
 26 -6 -1 11.8 5.3
 -26 -6 1 12.9 5.8
 -26 -6 1 10.9 5.5
 26 -6 -1 27.2 5.9
 -26 6 1 13.7 4.6
 -26 6 1 18.1 5.3
 26 6 -1 41.7 9.9
 -24 -6 1 -2.4 3.4
 -24 -6 1 -1 4.5
 -24 -6 1 -1.9 4.6
 24 -6 -1 6.1 4
 24 -6 -1 3.6 3.8
 24 6 -1 -2.5 5.9
 -24 6 1 3.7 3.8
 -24 6 1 3.1 3
 22 -6 -1 36.3 6
 -22 -6 1 33.2 7.2
 22 -6 -1 31.1 6.5
 -22 -6 1 37.7 6.6
 -22 6 1 35.8 6
 22 6 -1 56.89 9.9
 -22 6 1 29.4 5.8
 20 -6 -1 5.6 3.4
 20 -6 -1 8.4 3.2
 -20 -6 1 4.1 4.3
 -20 -6 1 0.6 3.1
 -20 6 1 5.9 3.1
 -20 6 1 -0.6 2.7
 20 6 -1 5.1 5.1
 18 -6 -1 47 6.9
 -18 -6 1 80.39 9.5
 -18 -6 1 52.19 7.6
 18 -6 -1 40.7 7.3
 -18 6 1 56.99 7.3
 -18 6 1 55.09 7.3
 -18 6 1 55.99 7.4
 -16 -6 1 7.9 3.3
 -16 -6 1 6.6 3.4
 -16 -6 1 8.8 4
 16 -6 -1 10.2 3.3
 16 6 -1 20.7 5.9
 -16 6 1 11.1 3
 -16 6 1 21.2 5.1
 -16 6 1 7.1 3
 14 -6 -1 35.9 5.4
 14 -6 -1 30.4 4.2
 -14 -6 1 47.8 6.8
 -14 -6 1 37.4 5.5
 -14 -6 1 33.3 5.2
 14 6 -1 30.4 5.7
 -14 6 1 30 6
 -14 6 1 32.4 5.3
 -14 6 1 41.3 5.3
 14 6 -1 56.29 7.9
 12 -6 -1 60.09 7.5
 12 -6 -1 75.19 8.6
 -12 -6 1 68.99 8.4
 -12 -6 1 84.49 8.7
 12 6 -1 87.69 9.2
 -12 6 1 76.19 8.1
 -12 6 1 87.29 8.4
 -10 -6 1 61.49 6.6
 10 -6 -1 49.3 5.3
 -10 -6 1 53.49 6.6
 10 -6 -1 51.39 6.3
 -10 6 1 51.49 6.1
 -10 6 1 50.59 6
 10 6 -1 51.89 7.2
 8 -6 -1 25.1 3.9
 -8 -6 1 28.4 3.2
 8 -6 -1 25.6 3.6
 -8 -6 1 23.4 4.6
 -8 -6 1 42 5.5
 8 -6 -1 30.2 3.1
 8 6 -1 29.2 5
 -8 6 1 20.3 5.5
 -8 6 1 24.8 3.7
 -8 6 1 22.8 3.4
 8 6 -1 28.6 5.5
 -6 -6 1 -1.6 2.3
 -6 -6 1 1.9 0.7
 6 -6 -1 0.3 1.1
 6 -6 -1 0.9 2.6
 -6 -6 1 0.7 2.2
 6 -6 -1 1.7 1.3
 -6 6 1 0.6 1
 6 6 -1 0.4 2.9
 -6 6 1 1.9 1.3
 6 6 -1 2.3 2.7
 -4 -6 1 446.76 45.7
 4 -6 -1 471.05 45.3
 4 -6 -1 490.95 45.3
 -4 -6 1 556.54 45.1
 -4 6 1 485.05 45.2
 4 6 -1 509.75 45.9
 -4 6 1 455.75 45.2
 -2 -6 1 382.86 42.3
 -2 -6 1 399.06 42.1
 2 -6 -1 388.66 41.8
 2 -6 -1 445.86 41.5
 -2 -6 1 486.05 41.4
 2 -6 -1 449.16 41.5
 -2 6 1 525.45 42.5
 2 6 -1 416.96 41.6
 2 6 -1 505.65 42.4
 -2 6 1 458.35 41.5
 2 6 -1 471.35 41.4
 0 -6 -1 5360.86 496.15
 0 -6 1 5311.47 495.05
 0 6 -1 5460.85 495.55
 0 6 1 5179.78 496.55
 2 -6 1 448.96 41.7
 -2 -6 -1 472.35 41.8
 -2 -6 -1 382.76 42.2
 2 -6 1 479.45 42.1
 -2 6 -1 454.35 41.7
 2 6 1 492.15 42.5
 2 6 1 480.45 41.8
 -2 6 -1 468.55 41.9
 2 6 1 381.66 42.4
 4 -6 1 482.15 43.9
 -4 -6 -1 560.64 44
 -4 -6 -1 462.55 44.5
 4 -6 1 457.85 44
 4 -6 1 437.86 44.4
 -4 6 -1 485.65 43.9
 4 6 1 510.35 44.5
 4 6 1 421.16 44.5
 -4 6 -1 442.56 44.4
 6 -6 1 -1.7 2.4
 -6 -6 -1 3.3 1.9
 6 -6 1 1.6 1.2
 -6 -6 -1 0.1 2.2
 -6 6 -1 0.8 1
 -6 6 -1 -2.8 2.3
 6 6 1 2.5 2.1
 6 6 1 0.9 2.4
 -6 6 -1 0.9 1.1
 -8 -6 -1 23.9 3
 -8 -6 -1 38.5 5
 8 -6 1 28.7 3.8
 8 -6 1 17.4 4.8
 -8 6 -1 24.5 3.6
 8 6 1 36.9 5
 -8 6 -1 25.5 3.7
 -8 6 -1 13.9 4.2
 8 6 1 36.8 5
 -10 -6 -1 55.99 6.7
 10 -6 1 46.3 5.7
 -10 -6 -1 42.1 5.2
 10 -6 1 44.3 5.1
 10 -6 1 32.8 6.4
 -10 -6 -1 55.69 6.1
 -10 6 -1 44.6 5.4
 10 6 1 33.5 6.1
 -10 6 -1 51.69 5.4
 -10 6 -1 44.4 6.1
 10 6 1 48.1 6.5
 -12 -6 -1 57.39 8.2
 12 -6 1 83.59 8.8
 -12 -6 -1 77.59 9.1
 -12 -6 -1 69.99 8
 12 -6 1 63.09 7.6
 12 -6 1 73.89 8.3
 -12 -6 -1 77.79 8.4
 12 6 1 85.59 9.3
 12 6 1 59.69 8
 -12 6 -1 86.49 8.3
 -12 6 -1 66.79 7.8
 -12 6 -1 62.69 7.9
 14 -6 1 35.4 5.1
 -14 -6 -1 39.9 6
 14 -6 1 44.4 6.2
 -14 -6 -1 37.1 7.4
 -14 -6 -1 45.1 5.7
 -14 -6 -1 57.69 7.6
 -14 6 -1 39.8 5.7
 14 6 1 36.2 5.8
 14 6 1 62.69 7.3
 -14 6 -1 34.6 5.4
 16 -6 1 8.7 3.2
 -16 -6 -1 10.8 4.4
 -16 -6 -1 1.6 2.9
 -16 -6 -1 5.2 3
 16 -6 1 4.2 2.3
 -16 6 -1 4.8 2.5
 -16 6 -1 4.6 2.8
 16 6 1 13.1 4.5
 16 6 1 5.5 3.2
 -18 -6 -1 58.69 8.9
 18 -6 1 39.3 7
 -18 -6 -1 44.7 8
 -18 -6 -1 45.1 7.3
 18 -6 1 48.4 6.7
 -18 6 -1 42.1 9.1
 -18 6 -1 51.29 7.6
 18 6 1 52.19 8.8
 -18 6 -1 56.39 6.1
 -20 -6 -1 -0.5 4
 -20 -6 -1 2.8 3.3
 20 -6 1 2.5 3.1
 20 -6 1 7.9 3
 -20 -6 -1 -8.7 3.7
 20 6 1 1.5 4.8
 -20 6 -1 4.8 2.9
 -20 6 -1 1.4 3
 22 -6 1 34.3 6.7
 -22 -6 -1 47.9 8.3
 -22 -6 -1 32.1 6.6
 -22 -6 -1 30.6 6.5
 22 -6 1 43.9 6.7
 -22 6 -1 31.6 5.9
 -22 6 -1 39.8 6.5
 -22 6 -1 46.7 9.6
 22 6 1 51.49 9
 -24 -6 -1 -1.6 4.6
 -24 -6 -1 3.4 3.9
 24 -6 1 2.3 3.4
 -24 -6 -1 -4.2 4
 24 -6 1 -2.1 3.4
 -24 6 -1 -4.3 6.7
 24 6 1 -2.5 5.1
 -24 6 -1 2.2 3.2
 -24 6 -1 2.8 3.6
 -26 -6 -1 15.2 5.4
 26 -6 1 10.5 6.3
 -26 -6 -1 16.4 6.6
 -26 -6 -1 13.9 5.4
 26 -6 1 14 5.2
 -26 6 -1 21.2 5.5
 -26 6 -1 22.3 7.6
 26 6 1 12.2 7.4
 -26 6 -1 28.7 8.8
 -28 -6 -1 13 7.3
 -28 -6 -1 13.1 5.3
 28 -6 1 11.7 5.6
 28 -6 1 11.5 6.1
 -28 -6 -1 19.7 7
 -28 6 -1 16.9 5.1
 28 6 1 16 8.4
 -28 6 -1 26.4 11.2
 -27 -7 1 5.2 5.1
 -27 -7 1 -0.7 4.3
 27 -7 -1 3.8 4.6
 -27 -7 1 1.2 6.1
 -27 -7 1 13.8 7.4
 27 7 -1 13.4 8.6
 -27 7 1 6.2 4
 -25 -7 1 33.4 6.7
 25 -7 -1 44.5 6.8
 25 -7 -1 28.1 6.7
 -25 -7 1 41.3 8.4
 -25 -7 1 28.7 6.5
 -25 7 1 25.9 6.9
 25 7 -1 51.89 11
 -25 7 1 35.3 6.2
 23 -7 -1 27.2 5.4
 -23 -7 1 43 8.1
 -23 -7 1 35.8 6.4
 -23 -7 1 31.3 6.5
 23 -7 -1 27.3 6.1
 23 7 -1 38.5 9.2
 -23 7 1 30.8 6.2
 -23 7 1 27.4 5.4
 -21 -7 1 39.6 6.8
 21 -7 -1 36.2 5.8
 -21 -7 1 39.2 7
 21 -7 -1 34 6.7
 -21 7 1 36.1 6
 -21 7 1 39.9 5.2
 -21 7 1 41.6 6.5
 21 7 -1 56.09 9.8
 19 -7 -1 282.27 29.3
 19 -7 -1 249.78 28.1
 -19 -7 1 347.97 28.3
 -19 7 1 315.57 28.8
 -19 7 1 295.87 28.7
 -19 7 1 268.07 29
 17 -7 -1 351.86 35.1
 -17 -7 1 429.46 35.3
 -17 -7 1 398.46 34.4
 -17 7 1 345.77 34.5
 -17 7 1 346.37 34.7
 -17 7 1 310.37 34.2
 -15 -7 1 79.19 8.1
 15 -7 -1 52.79 7.4
 15 -7 -1 49.2 6.3
 -15 -7 1 68.49 9.5
 -15 7 1 47.5 7.4
 15 7 -1 68.79 7.9
 -15 7 1 56.69 7.3
 -15 7 1 62.79 7.1
 13 -7 -1 120.29 12.3
 13 -7 -1 107.39 11.2
 -13 7 1 105.09 12.1
 -13 7 1 122.39 11.9
 -13 7 1 105.89 11.8
 13 7 -1 128.69 12.5
 11 -7 -1 246.28 24.4
 -11 -7 1 224.98 25.5
 -11 -7 1 305.07 24.7
 -11 -7 1 277.47 23.7
 11 -7 -1 223.28 23.6
 -11 7 1 232.58 24.1
 11 7 -1 261.37 24.6
 -11 7 1 257.47 24.3
 -9 -7 1 213.68 18.6
 9 -7 -1 172.18 17.6
 9 -7 -1 175.88 17.5
 -9 -7 1 201.58 16.8
 -9 -7 1 183.58 19.3
 9 -7 -1 162.68 16.9
 -9 7 1 158.68 17.2
 -9 7 1 165.68 17.3
 9 7 -1 190.58 18
 7 -7 -1 165.68 15.6
 7 -7 -1 145.89 15.5
 7 -7 -1 163.08 16.6
 -7 7 1 157.38 15.5
 -7 7 1 145.99 15.3
 7 7 -1 185.18 16.3
 5 -7 -1 651.73 64.69
 -5 -7 1 800.32 65.69
 5 -7 -1 658.33 64.69
 -5 7 1 670.33 64.59
 5 7 -1 771.42 64.29
 -5 7 1 634.94 64.59
 5 7 -1 716.63 65.29
 3 -7 -1 739.73 67.29
 3 -7 -1 650.13 67.59
 3 7 -1 756.82 67.99
 3 7 -1 775.42 68.49
 -3 7 1 725.73 67.19
 1 -7 -1 27.3 7.8
 1 -7 -1 31.6 3.4
 1 -7 -1 32.4 4.5
 -1 -7 1 32.7 3.2
 -1 -7 1 26.5 5.4
 -1 -7 1 33.7 6
 -1 7 1 29.9 3.4
 1 7 -1 27.8 5.1
 1 7 -1 31.1 3.2
 -1 7 1 32.6 5
 1 7 -1 22.4 4.5
 -1 -7 -1 30.2 3.5
 1 -7 1 39 3.7
 -1 -7 -1 24 6.1
 -1 -7 -1 27.4 4.6
 1 -7 1 35.9 6.1
 -1 7 -1 27.6 5.3
 -1 7 -1 37.9 3.4
 1 7 1 38.2 5.6
 1 7 1 28 3.5
 -3 -7 -1 667.03 69.59
 -3 -7 -1 779.32 68.69
 -3 -7 -1 657.23 69.29
 3 -7 1 735.13 68.79
 3 7 1 801.22 69.69
 -3 7 -1 729.03 68.79
 -3 7 -1 711.63 69.39
 3 7 1 798.32 68.69
 3 7 1 824.82 69.49
 5 -7 1 651.03 65.59
 5 -7 1 661.33 65.49
 -5 -7 -1 725.63 66.19
 -5 -7 -1 743.53 65.49
 -5 7 -1 657.43 65.49
 5 7 1 779.22 66.49
 5 7 1 751.32 66.19
 -7 -7 -1 190.58 17.8
 7 -7 1 156.48 17.2
 7 7 1 207.58 18.1
 -7 7 -1 177.18 17.1
 -7 7 -1 158.78 17
 7 7 1 179.68 18.1
 -9 -7 -1 231.88 20.3
 9 -7 1 185.78 19.3
 9 -7 1 183.08 19.1
 -9 -7 -1 207.78 19.7
 9 7 1 217.48 20.3
 -9 7 -1 184.78 19.1
 -9 7 -1 186.48 19.1
 9 7 1 213.18 20.4
 11 -7 1 267.87 26.7
 11 -7 1 259.57 27.1
 -11 -7 -1 326.17 28
 -11 -7 -1 278.27 27.2
 -11 -7 -1 287.17 26.5
 11 7 1 290.07 28.8
 11 7 1 343.47 28.2
 -11 7 -1 282.17 27.1
 -11 7 -1 258.07 26.8
 -11 7 -1 246.98 26.8
 13 -7 1 126.29 13.2
 13 -7 1 137.99 13.9
 -13 -7 -1 156.68 14.2
 -13 7 -1 121.79 13.5
 13 7 1 121.89 14.9
 -13 7 -1 132.79 13.5
 -13 7 -1 138.59 13.7
 -15 -7 -1 68.99 8.3
 -15 -7 -1 76.19 8.1
 15 -7 1 55.89 7.3
 15 -7 1 60.09 8.1
 -15 -7 -1 70.89 8.5
 -15 7 -1 61.09 7.7
 -15 7 -1 62.99 7.9
 -15 7 -1 62.09 8.8
 -17 -7 -1 423.06 36.3
 -17 -7 -1 405.76 36.8
 17 -7 1 329.67 35.8
 17 -7 1 379.76 37.6
 -17 7 -1 364.16 36.2
 -17 7 -1 366.46 36.2
 17 7 1 408.46 35.7
 -17 7 -1 347.67 36.2
 19 -7 1 296.67 31.2
 -19 -7 -1 381.16 31.5
 19 -7 1 291.07 30.3
 -19 7 -1 316.37 30.7
 -19 7 -1 313.77 30.7
 -19 7 -1 307.77 29.7
 21 -7 1 20.9 6
 21 -7 1 35.3 6
 -21 -7 -1 46.6 7.8
 -21 -7 -1 49.3 7.3
 -21 -7 -1 65.49 9.1
 -21 7 -1 40.1 6.3
 21 7 1 47.7 8.6
 -21 7 -1 39 6.5
 -23 -7 -1 41.3 7.9
 23 -7 1 23.9 5.7
 -23 -7 -1 23.3 5
 -23 -7 -1 22.4 5.6
 23 -7 1 22.1 4.6
 -23 7 -1 17 4.9
 -23 7 -1 25.3 5.1
 -23 7 -1 10.5 8.3
 23 7 1 26 7.8
 -25 -7 -1 28.7 6.1
 25 -7 1 26.4 6.6
 -25 -7 -1 26 6.4
 25 -7 1 55.09 7.8
 -25 -7 -1 37.7 8.5
 -25 7 -1 28.6 6
 25 7 1 48.4 9.9
 -25 7 -1 38.9 9.5
 -25 7 -1 22.6 6.6
 27 -7 1 9.1 4.9
 -27 -7 -1 2.3 4.9
 -27 -7 -1 3.2 4.8
 -27 -7 -1 -1.8 5.8
 -27 7 -1 12.8 4.9
 -27 7 -1 50.19 17.3
 -27 7 -1 9.4 4.3
 27 7 1 10.1 7.7
 -26 -8 1 71.09 10.7
 26 -8 -1 77.69 9.7
 -26 -8 1 73.39 11.7
 -26 -8 1 63.89 9.1
 -26 -8 1 74.89 10.7
 26 8 -1 65.59 13.1
 -26 8 1 52.09 11.9
 -26 8 1 75.19 10.5
 24 -8 -1 9.5 3.7
 -24 -8 1 7.5 4.2
 -24 -8 1 2 2.6
 -24 -8 1 14.7 6
 -24 -8 1 2.3 3.8
 24 -8 -1 3.9 3.7
 -24 8 1 6.1 4
 -24 8 1 5.3 3.4
 24 8 -1 14 7.9
 -22 -8 1 3.6 3.5
 22 -8 -1 5.8 2.9
 22 -8 -1 2.6 3.4
 -22 -8 1 6.1 3.8
 -22 -8 1 -3.5 4.5
 22 8 -1 8.4 7.2
 -22 8 1 3 3.7
 -22 8 1 2.9 3
 -22 8 1 4.2 3.5
 -20 -8 1 14.4 5.2
 -20 -8 1 33.8 5.5
 20 -8 -1 36.9 5.2
 -20 -8 1 20.3 5
 20 -8 -1 25.2 5.4
 -20 8 1 22.3 4.7
 -20 8 1 25.9 5.2
 20 8 -1 46.2 9
 -18 -8 1 73.39 10.1
 -18 -8 1 45 9.8
 -18 -8 1 62.89 8.6
 18 -8 -1 57.39 8.2
 -18 8 1 63.39 8.1
 18 8 -1 90.19 11.9
 -18 8 1 38.5 7.3
 -18 8 1 56.59 8
 -16 -8 1 71.69 9.4
 -16 -8 1 50.09 9.7
 16 -8 -1 99.09 9.5
 -16 -8 1 83.69 9.4
 -16 -8 1 88.49 10.9
 -16 -8 1 61.39 7.9
 16 8 -1 79.39 9.6
 16 8 -1 111.09 13
 -16 8 1 68.49 8.8
 -16 8 1 76.89 8.6
 14 -8 -1 28.1 3.7
 -14 -8 1 21.5 3.4
 -14 -8 1 29.6 4.8
 -14 -8 1 24.3 5.4
 -14 -8 1 40.8 6.3
 14 -8 -1 22.9 4.5
 -14 8 1 31.6 4.9
 -14 8 1 30.6 4.5
 -14 8 1 29.6 5.7
 14 8 -1 29.1 5.7
 14 8 -1 38.3 7.4
 12 -8 -1 568.94 58.79
 -12 -8 1 676.23 59.79
 -12 -8 1 676.23 58.79
 12 -8 -1 616.64 59.69
 -12 8 1 614.74 59.29
 -12 8 1 611.44 59.39
 12 8 -1 687.93 59.89
 -10 -8 1 496.25 40.2
 10 -8 -1 424.06 41.2
 -10 -8 1 467.75 41.5
 10 -8 -1 420.16 40.5
 10 -8 -1 433.46 41.1
 10 8 -1 453.65 41.5
 -10 8 1 406.36 40.8
 -10 8 1 434.46 40.9
 -10 8 1 380.36 41.2
 -8 -8 1 27.2 4.9
 -8 -8 1 29.9 5.1
 8 -8 -1 23.8 3.6
 8 -8 -1 20.5 5.1
 8 -8 -1 26.5 3.7
 8 8 -1 26 4.9
 -8 8 1 15.7 4.5
 8 8 -1 33.7 6.2
 -8 8 1 26 3.4
 -8 8 1 23.3 3.6
 -6 -8 1 30.6 5
 -6 -8 1 31.3 5.4
 6 -8 -1 24.7 3.5
 6 -8 -1 25.8 5.9
 6 -8 -1 22.9 3.5
 -6 8 1 21 3.4
 -6 8 1 25.8 3.4
 -6 8 1 24.2 4.9
 6 8 -1 33.5 5.6
 6 8 -1 27.7 6.1
 4 -8 -1 770.82 75.29
 -4 -8 1 862.41 76.39
 4 -8 -1 906.61 76.49
 4 -8 -1 755.82 75.29
 -4 -8 1 833.02 75.09
 -4 -8 1 760.42 75.99
 4 8 -1 895.31 76.29
 -4 8 1 739.13 75.29
 4 8 -1 916.71 76.99
 -4 8 1 746.13 75.29
 -2 -8 1 130.69 11.3
 -2 -8 1 89.09 12.7
 2 -8 -1 121.69 11.5
 2 -8 -1 116.19 11.5
 2 8 -1 125.09 11.3
 2 8 -1 98.19 12.6
 -2 8 1 123.09 12.7
 2 8 -1 128.29 12.1
 -2 8 1 130.59 11.8
 0 -8 1 726.73 75.99
 0 -8 1 863.41 74.49
 0 -8 -1 741.03 75.09
 0 8 1 751.72 75.59
 0 8 -1 875.61 74.49
 0 8 -1 747.83 75.09
 0 8 1 872.31 74.59
 0 8 1 868.61 75.39
 2 -8 1 123.39 11.1
 2 -8 1 123.59 11.3
 -2 -8 -1 99.79 12.5
 -2 -8 -1 102.49 12
 -2 8 -1 95.99 12.2
 2 8 1 121.09 11.2
 2 8 1 113.49 12.5
 2 8 1 131.49 12.4
 -2 8 -1 124.39 11.1
 -4 -8 -1 761.42 73.39
 4 -8 1 768.12 72.69
 -4 -8 -1 813.42 72.59
 4 -8 1 762.52 72.59
 4 8 1 872.11 73.49
 4 8 1 819.92 72.49
 -4 8 -1 765.72 72.59
 4 8 1 754.42 73.69
 -4 8 -1 759.62 72.69
 6 -8 1 26.4 3.8
 -6 -8 -1 35.6 5.1
 -6 -8 -1 18.4 3.3
 -6 -8 -1 29.4 5.6
 6 -8 1 26.6 5.6
 6 -8 1 26.7 3.7
 -6 8 -1 23.6 3.6
 6 8 1 37.3 5.8
 6 8 1 32.1 5.2
 -6 8 -1 29.7 3.6
 -6 8 -1 35.7 5.5
 -8 -8 -1 24.1 4.5
 8 -8 1 18.5 3.4
 8 -8 1 15.8 4.8
 -8 -8 -1 26.5 5.2
 8 8 1 29.7 5.4
 -8 8 -1 26.1 3.7
 8 8 1 34.8 5.5
 -8 8 -1 23.1 3.4
 -10 -8 -1 523.65 42.2
 10 -8 1 431.36 41.3
 10 -8 1 427.96 41.7
 10 -8 1 382.46 42.1
 -10 8 -1 404.56 41.4
 -10 8 -1 378.86 41.7
 10 8 1 492.65 42.1
 10 8 1 520.45 42.9
 -10 8 -1 434.96 41.4
 12 -8 1 674.53 63.29
 -12 -8 -1 754.52 63.69
 12 -8 1 597.74 62.69
 -12 -8 -1 766.42 63.09
 -12 -8 -1 776.12 61.99
 12 -8 1 609.34 62.29
 -12 -8 -1 711.63 62.99
 -12 8 -1 615.84 62.49
 -12 8 -1 608.74 62.69
 -12 8 -1 584.24 62.39
 12 8 1 678.43 62.89
 -14 -8 -1 42.6 6.9
 -14 -8 -1 31.2 5
 -14 -8 -1 28.4 7.2
 14 -8 1 27.5 4.3
 -14 -8 -1 22.1 3.8
 14 -8 1 24 4.6
 14 8 1 46.5 7.2
 -14 8 -1 27.7 4.7
 14 8 1 21.3 5.7
 -14 8 -1 36.8 4.8
 -14 8 -1 29.2 5.5
 -16 -8 -1 91.29 10.2
 -16 -8 -1 63.59 9.3
 -16 -8 -1 98.79 11.1
 16 -8 1 67.99 8.9
 16 -8 1 71.49 9.9
 -16 8 -1 75.19 9.4
 16 8 1 106.29 11.2
 -16 8 -1 95.69 9.8
 -16 8 -1 83.39 9.6
 -18 -8 -1 60.09 8.9
 18 -8 1 66.89 7.9
 18 -8 1 60.39 8.9
 -18 -8 -1 76.99 10.5
 -18 8 -1 59.19 8.4
 -18 8 -1 56.09 8.6
 18 8 1 75.09 8.6
 18 8 1 81.29 11.4
 -18 8 -1 55.69 8.2
 20 -8 1 19.9 4.3
 -20 -8 -1 17.1 4.6
 20 -8 1 20.7 5.2
 -20 -8 -1 27.2 5.6
 -20 -8 -1 46.4 8
 -20 8 -1 24.8 5.2
 20 8 1 42 8.1
 -20 8 -1 33.9 5.9
 -20 8 -1 28.5 5
 -22 -8 -1 -1.1 3.4
 -22 -8 -1 6.7 3.3
 22 -8 1 3.6 3.4
 -22 -8 -1 0.7 4.9
 22 -8 1 4.4 2.9
 -22 8 -1 -0.7 3.1
 22 8 1 2 5.5
 -22 8 -1 6.1 3.2
 -22 8 -1 -7.5 5.8
 -24 -8 -1 8.4 6.1
 -24 -8 -1 9.5 4.7
 24 -8 1 8.9 4.3
 -24 -8 -1 6.9 3.7
 24 -8 1 9.8 3.7
 -24 8 -1 9.8 4.2
 -24 8 -1 6.8 3.6
 -24 8 -1 6.5 7.6
 24 8 1 9.1 6.6
 26 -8 1 44.4 8.3
 -26 -8 -1 72.29 11.6
 -26 -8 -1 54.69 9.5
 26 -8 1 41 9.1
 -26 -8 -1 69.99 9.9
 -26 8 -1 96.99 16.3
 -26 8 -1 49.2 8.3
 26 8 1 67.79 12.5
 -26 8 -1 66.89 9.7
 -27 -9 1 20 4.1
 27 -9 -1 14.6 5.6
 -27 -9 1 21.8 4.8
 -27 -9 1 24.6 8
 27 -9 -1 17.6 6.5
 -27 -9 1 26.4 6.3
 -27 9 1 14.5 5.2
 27 9 -1 29.3 10.7
 25 -9 -1 6.2 4
 -25 -9 1 -1.1 4.7
 25 -9 -1 2.1 3.2
 -25 -9 1 1.2 2.5
 -25 -9 1 4.2 5.7
 -25 -9 1 3.3 3.4
 25 9 -1 10.7 8.3
 -25 9 1 6.1 4.3
 -25 9 1 1.6 3.3
 -23 -9 1 8.5 5.7
 -23 -9 1 9.6 2.8
 -23 -9 1 9 3.6
 -23 -9 1 6.3 4.3
 23 -9 -1 8 4
 23 -9 -1 13.3 3.5
 -23 9 1 9.4 4.1
 23 9 -1 18 7.7
 -23 9 1 5.1 3.2
 -21 -9 1 23.2 7.6
 -21 -9 1 22.1 4.1
 -21 -9 1 23.5 5.2
 21 -9 -1 17.5 4
 -21 -9 1 21.8 3.4
 21 -9 -1 10.1 4.2
 -21 -9 1 21.8 6.5
 -21 9 1 17.1 4.4
 21 9 -1 34.1 8.6
 -21 9 1 13.9 4.1
 -21 9 1 14 4.5
 -19 -9 1 140.79 13.6
 -19 -9 1 139.09 14.3
 19 -9 -1 99.19 13.7
 -19 -9 1 154.28 14.3
 -19 9 1 124.89 13.4
 -19 9 1 97.59 13.1
 -19 9 1 114.69 13.3
 -17 -9 1 110.59 11.9
 -17 -9 1 129.99 13.4
 17 -9 -1 111.89 11.9
 -17 -9 1 129.09 17.1
 -17 -9 1 129.69 12.5
 17 -9 -1 91.39 14.6
 -17 9 1 114.79 12.9
 -17 9 1 111.99 13
 17 9 -1 140.99 13.7
 -17 9 1 114.09 13
 -15 -9 1 165.28 15.3
 15 -9 -1 127.89 14.7
 -15 -9 1 157.38 15.4
 15 -9 -1 123.09 13.6
 -15 -9 1 136.09 13.6
 -15 9 1 134.19 14.4
 15 9 -1 150.48 15.2
 -15 9 1 141.39 14.4
 13 -9 -1 152.18 15.8
 13 -9 -1 159.18 16.8
 -13 -9 1 199.58 17.2
 -13 -9 1 172.08 15.6
 -13 -9 1 155.88 17.1
 -13 9 1 158.08 16.5
 13 9 -1 180.88 17.5
 -13 9 1 152.48 16.3
 11 -9 -1 270.27 27.7
 -11 -9 1 281.47 28.1
 11 -9 -1 274.57 26.9
 11 -9 -1 276.57 27.5
 -11 9 1 280.57 27.4
 -11 9 1 340.37 28.3
 11 9 -1 313.87 28.4
 -11 9 1 252.67 27.2
 9 -9 -1 11 4.9
 9 -9 -1 9.6 2.6
 -9 -9 1 16.5 4.6
 9 -9 -1 12.2 3
 -9 -9 1 17.1 4.2
 9 9 -1 16 5.2
 -9 9 1 13.7 2.5
 -9 9 1 13 4.2
 -9 9 1 11.6 2.7
 9 9 -1 15.6 4.8
 7 -9 -1 161.58 15.8
 7 -9 -1 156.28 15.8
 -7 -9 1 175.98 16.9
 7 -9 -1 144.19 17.2
 -7 9 1 164.58 15.7
 7 9 -1 177.48 17
 -7 9 1 154.58 15.7
 7 9 -1 165.58 18
 -5 -9 1 350.26 33.6
 5 -9 -1 284.47 33.8
 5 -9 -1 343.67 32.6
 5 -9 -1 356.26 32.6
 -5 -9 1 376.16 33.8
 -5 -9 1 350.46 32.4
 -5 9 1 362.36 32.6
 5 9 -1 391.96 34.7
 5 9 -1 385.06 33.9
 -5 9 1 328.77 32.6
 -5 9 1 306.17 33.3
 5 9 -1 361.66 32.3
 3 -9 -1 626.94 56.89
 -3 -9 1 636.24 56.59
 3 -9 -1 581.04 57.39
 3 -9 -1 615.94 56.79
 -3 -9 1 672.73 58.19
 -3 9 1 616.14 56.79
 -3 9 1 539.25 57.49
 3 9 -1 662.23 57.89
 3 9 -1 582.84 56.89
 1 -9 -1 554.34 50.69
 -1 -9 1 484.45 51.79
 -1 -9 1 548.25 50.49
 1 -9 -1 486.65 51.79
 1 9 -1 536.05 50.49
 1 9 -1 596.24 51.79
 1 9 -1 561.34 51.29
 -1 9 1 601.34 51.79
 -1 9 1 544.95 50.69
 -1 -9 -1 573.24 49.9
 1 -9 1 571.44 50.99
 -1 -9 -1 520.35 50.59
 1 -9 1 445.56 50.79
 1 -9 1 555.54 49.99
 1 -9 1 556.84 49.7
 1 9 1 508.65 50.99
 -1 9 -1 557.74 49.7
 3 -9 1 609.74 57.09
 -3 -9 -1 621.54 56.99
 3 -9 1 672.83 58.29
 -3 -9 -1 628.44 57.89
 3 -9 1 607.04 56.99
 -3 9 -1 604.34 56.89
 3 9 1 597.04 56.99
 -3 9 -1 616.64 58.09
 3 9 1 591.24 58.19
 -5 -9 -1 386.86 33.1
 5 -9 1 328.57 31.8
 -5 -9 -1 339.47 32.7
 -5 -9 -1 352.86 31.7
 5 -9 1 321.77 31.8
 5 9 1 338.37 32.7
 5 9 1 350.66 31.4
 -5 9 -1 322.27 31.7
 -5 9 -1 327.37 31.7
 5 9 1 320.07 33
 7 -9 1 178.08 17.7
 -7 -9 -1 186.88 17.5
 7 -9 1 182.58 17.7
 -7 -9 -1 221.58 18.8
 -7 -9 -1 193.38 18.7
 7 9 1 171.98 18.9
 -7 9 -1 181.48 17.5
 -7 9 -1 175.78 17.5
 7 9 1 189.08 18.6
 -7 9 -1 149.29 18.3
 -9 -9 -1 26.4 4.7
 -9 -9 -1 20.5 5.1
 9 -9 1 10.8 5.2
 9 -9 1 14 3.1
 9 9 1 18.6 5
 -9 9 -1 18.1 4.9
 9 9 1 28.1 5.4
 -9 9 -1 15 2.9
 -9 9 -1 17.9 3.2
 11 -9 1 289.47 27
 11 -9 1 295.27 26.6
 11 -9 1 244.38 27.9
 -11 9 -1 291.77 26.8
 -11 9 -1 293.57 26.8
 -11 9 -1 265.87 27.4
 13 -9 1 163.98 19.5
 -13 -9 -1 191.58 17.1
 13 -9 1 170.48 17.7
 -13 -9 -1 200.98 18.8
 13 -9 1 165.08 18.3
 -13 -9 -1 206.68 19.1
 -13 9 -1 168.48 18
 -13 9 -1 172.58 18
 13 9 1 196.68 18.9
 15 -9 1 134.79 14.2
 -15 -9 -1 169.18 16.5
 -15 -9 -1 153.08 13.9
 15 -9 1 139.19 15
 -15 -9 -1 142.19 15.2
 -15 -9 -1 157.58 15.6
 -15 9 -1 144.29 14.6
 -15 9 -1 122.79 14.9
 15 9 1 134.59 15.2
 -15 9 -1 131.39 14.6
 -17 -9 -1 123.19 13.4
 17 -9 1 110.39 13.3
 17 -9 1 112.09 12.3
 -17 -9 -1 112.59 12.1
 -17 -9 -1 139.09 13.8
 17 9 1 131.59 13.1
 -17 9 -1 102.39 12.7
 -17 9 -1 112.39 12.9
 -17 9 -1 120.89 12.8
 19 -9 1 103.79 11.9
 -19 -9 -1 147.49 13.6
 -19 -9 -1 120.89 14.5
 19 -9 1 104.69 13
 -19 9 -1 107.39 12.4
 -19 9 -1 106.69 12.4
 19 9 1 119.49 14.3
 -19 9 -1 105.89 12.3
 21 -9 1 13.2 4.4
 -21 -9 -1 20.6 3.7
 -21 -9 -1 19.8 6.5
 21 -9 1 15.7 3.7
 -21 -9 -1 15 4.7
 -21 9 -1 22.9 4.5
 21 9 1 20.1 7.5
 -21 9 -1 18.9 4.5
 -21 9 -1 14.4 5.6
 23 -9 1 5.5 3.9
 23 -9 1 10.9 3.6
 -23 -9 -1 13.3 3.5
 -23 -9 -1 16.1 4.9
 -23 -9 -1 16.3 6.4
 -23 9 -1 11.4 4.1
 -23 9 -1 -2.9 7
 23 9 1 13.7 7.2
 -23 9 -1 20.5 4.5
 25 -9 1 5.7 7
 -25 -9 -1 3.3 6.2
 25 -9 1 0.9 3.5
 -25 -9 -1 2.5 3.2
 -25 -9 -1 -0.8 6.1
 25 9 1 8.2 7
 -25 9 -1 2.6 4.1
 -25 9 -1 1.7 6.9
 27 -9 1 18.7 5.6
 -27 -9 -1 18.7 4.6
 -27 -9 -1 21.8 6.4
 27 -9 1 18.1 6.2
 -27 -9 -1 23.6 8.5
 -27 9 -1 16.9 5.3
 -27 9 -1 20.4 8.5
 -27 9 -1 21.7 9.1
 27 9 1 30.6 10
 -26 -10 1 3.5 6.6
 -26 -10 1 5.3 3.2
 -26 -10 1 2.4 4.6
 26 -10 -1 5.7 4.3
 -26 -10 1 2.1 2.6
 -26 10 1 1.9 3.7
 -26 10 1 9.4 4.4
 26 10 -1 10.2 9.2
 24 -10 -1 8.2 4.2
 -24 -10 1 11.9 5
 -24 -10 1 7.1 6.4
 -24 -10 1 12.3 3.5
 -24 10 1 11.8 5.3
 -24 10 1 14.8 5.3
 -24 10 1 13.5 4.1
 24 10 -1 27.9 9.2
 -22 -10 1 9.8 3.4
 22 -10 -1 8.3 4
 -22 -10 1 12.4 4.4
 -22 -10 1 7.8 5.7
 22 10 -1 14.4 7.9
 -22 10 1 2.2 3.8
 -22 10 1 6.2 3.2
 -22 10 1 7 4
 -20 -10 1 45.2 7.6
 20 -10 -1 38.8 7.2
 -20 -10 1 65.19 9.7
 -20 -10 1 58.59 7.7
 -20 -10 1 56.09 7.2
 -20 -10 1 44.2 5.9
 -20 10 1 37.5 7.1
 -20 10 1 50.09 7.5
 -20 10 1 42.2 6.7
 18 -10 -1 60.59 9.1
 -18 -10 1 73.59 7.4
 -18 -10 1 75.59 9.5
 -18 -10 1 75.09 9.6
 18 -10 -1 58.79 7.5
 -18 -10 1 85.99 12.9
 -18 -10 1 81.39 7.7
 -18 10 1 56.79 8.6
 -18 10 1 51.89 8.8
 -18 10 1 61.99 8.3
 18 10 -1 76.59 9.8
 16 -10 -1 68.09 8.9
 -16 -10 1 76.99 10.7
 16 -10 -1 73.89 7.3
 -16 -10 1 75.09 9.5
 -16 -10 1 67.09 9.3
 -16 -10 1 55.39 7
 -16 -10 1 70.79 7.2
 -16 10 1 64.89 8.2
 -16 10 1 64.09 9
 16 10 -1 87.39 9.9
 16 10 -1 105.09 12.9
 -14 -10 1 26 6.1
 14 -10 -1 33.1 3.7
 -14 -10 1 24.4 4.9
 -14 -10 1 29.6 6.3
 14 -10 -1 29.5 4.8
 -14 10 1 17.2 6
 14 10 -1 28.5 7.9
 -14 10 1 20.1 4
 14 10 -1 33.3 6.3
 -14 10 1 28.5 4.8
 12 -10 -1 326.97 32.6
 -12 -10 1 365.66 33.3
 12 -10 -1 311.17 31.8
 12 10 -1 379.36 33.4
 -12 10 1 330.47 32.4
 -12 10 1 331.07 32.3
 -10 -10 1 1166.68 100.69
 10 -10 -1 980.3 99.99
 10 -10 -1 1026.5 100.09
 10 -10 -1 957.3 100.89
 -10 -10 1 1152.98 101.09
 -10 10 1 1005.9 99.79
 -10 10 1 1040.5 99.89
 10 10 -1 1180.28 100.89
 10 10 -1 1231.98 102.19
 -8 -10 1 462.35 40.3
 8 -10 -1 410.96 40.6
 -8 -10 1 472.85 41.5
 -8 -10 1 466.55 41.8
 8 -10 -1 402.66 40.6
 -8 10 1 402.06 40.4
 -8 10 1 414.06 40.5
 -6 -10 1 42 7.8
 -6 -10 1 54.29 5.6
 6 -10 -1 38.8 8.4
 -6 -10 1 65.39 8
 6 -10 -1 57.99 7.4
 6 -10 -1 42.7 5.8
 6 -10 -1 54.99 5.9
 6 10 -1 83.29 10.1
 -6 10 1 47.6 5.8
 6 10 -1 65.09 8.6
 -6 10 1 50.39 5.7
 -4 -10 1 1111.09 97.29
 4 -10 -1 922.81 96.79
 4 -10 -1 1024.4 96.29
 -4 -10 1 912.31 97.29
 4 -10 -1 1001.1 96.29
 -4 -10 1 1031.4 96.29
 4 10 -1 1180.78 96.29
 -4 10 1 1028.6 96.29
 4 10 -1 1167.68 97.59
 -2 -10 1 52.99 5
 2 -10 -1 48.5 5.3
 2 -10 -1 47.3 5.2
 2 -10 -1 38.3 7.9
 -2 -10 1 33.6 7.4
 2 10 -1 57.39 7.9
 2 10 -1 46.4 6.7
 2 10 -1 49.2 5
 -2 10 1 48.9 5.3
 0 -10 -1 569.74 56.19
 0 -10 -1 611.44 55.39
 0 -10 1 632.74 55.29
 0 -10 1 565.84 56.69
 0 10 1 555.94 56.69
 0 10 1 699.33 56.69
 0 10 1 618.24 55.39
 0 10 -1 511.75 56.39
 0 10 -1 611.64 55.29
 2 -10 1 55.79 5.9
 -2 -10 -1 58.99 7.7
 -2 -10 -1 47.4 6
 2 -10 1 65.49 8.8
 2 -10 1 55.59 6.2
 -2 -10 -1 65.19 8.9
 2 10 1 70.59 8.2
 2 10 1 51.09 6.1
 -2 10 -1 56.79 8.1
 2 10 1 78.59 9.2
 -2 10 -1 60.99 6
 4 -10 1 1001.3 92.79
 -4 -10 -1 1055.19 92.59
 -4 -10 -1 852.91 93.69
 4 -10 1 1094.49 93.99
 -4 -10 -1 919.21 93.49
 4 10 1 1039.3 93.69
 -4 10 -1 1010.8 93.69
 -4 10 -1 1012.2 92.79
 4 10 1 1007.4 94.19
 -4 10 -1 1046.1 92.59
 -6 -10 -1 43.5 6.9
 6 -10 1 42.4 5.4
 6 -10 1 53.69 7.9
 -6 -10 -1 47.8 8.1
 6 -10 1 37.2 5.4
 -6 -10 -1 52.99 5.4
 -6 10 -1 47 5.3
 -6 10 -1 47.4 5.4
 6 10 1 48.6 7.7
 6 10 1 35.6 7.2
 8 -10 1 444.76 42.1
 -8 -10 -1 475.55 42.9
 -8 -10 -1 445.76 41.8
 -8 -10 -1 505.55 43.1
 8 -10 1 400.56 41.9
 -8 10 -1 416.76 41.8
 8 10 1 479.35 42.9
 -8 10 -1 413.56 41.7
 10 -10 1 997.8 102.89
 -10 -10 -1 1230.08 103.99
 -10 -10 -1 1272.57 103.79
 -10 10 -1 1018 102.59
 -10 10 -1 1009.1 102.69
 -10 10 -1 1044.9 103.29
 10 10 1 1210.78 103.59
 12 -10 1 319.17 31.6
 12 -10 1 289.37 32.7
 -12 -10 -1 354.26 32.8
 -12 -10 -1 363.46 32.4
 12 -10 1 298.17 31.1
 12 10 1 381.66 32.4
 -12 10 -1 328.47 32
 -12 10 -1 318.27 31.3
 12 10 1 333.17 33.1
 -12 10 -1 308.47 31.2
 14 -10 1 28.7 4.9
 14 -10 1 33 7.8
 -14 -10 -1 43.1 7.2
 -14 -10 -1 24.7 6.5
 14 -10 1 38.5 4.5
 -14 -10 -1 30.5 5.2
 14 10 1 35.5 7.4
 -14 10 -1 24.2 4.3
 -14 10 -1 20.8 5.9
 -14 10 -1 21.9 4.4
 14 10 1 32.5 6.5
 16 -10 1 57.09 8.4
 -16 -10 -1 60.19 6.4
 16 -10 1 68.69 7.4
 -16 -10 -1 76.29 11.2
 16 10 1 74.09 9.2
 -16 10 -1 63.19 8
 -16 10 -1 59.29 8.6
 18 -10 1 55.49 7.3
 -18 -10 -1 75.69 9.1
 18 -10 1 52.99 8.4
 -18 10 -1 59.99 7.9
 -18 10 -1 52.09 8.3
 18 10 1 70.59 8.7
 -18 10 -1 64.39 8
 -20 -10 -1 48 7.5
 -20 -10 -1 55.89 6.3
 -20 -10 -1 66.09 9.9
 20 -10 1 30.1 6.7
 20 -10 1 40.2 6.3
 20 10 1 57.09 10.1
 -20 10 -1 49.9 6.9
 20 10 1 51.49 6.9
 -20 10 -1 39.7 7.1
 -20 10 -1 37.1 6.6
 22 -10 1 5.5 3.5
 22 -10 1 8.5 2.9
 -22 -10 -1 5.8 4.1
 -22 -10 -1 13.9 6.3
 -22 -10 -1 8 4.2
 -22 10 -1 7.2 3.7
 -22 10 -1 6.9 3.3
 -22 10 -1 -1.6 6.7
 22 10 1 4.5 5.9
 -22 10 -1 10.2 4.6
 -24 -10 -1 11.8 4.9
 24 -10 1 8.1 3.4
 24 -10 1 9.3 4.5
 -24 -10 -1 16.5 7
 -24 -10 -1 5.9 3.1
 -24 10 -1 7.1 7.7
 24 10 1 13.3 7.3
 -24 10 -1 12.2 4.7
 -24 10 -1 9.5 4
 -26 -10 -1 5.2 7
 26 -10 1 3.9 4.3
 -26 -10 -1 1.4 4.7
 -26 10 -1 10.5 4.9
 -26 10 -1 9.4 4.1
 26 10 1 11.4 8.6
 -26 10 -1 22.9 9.1
 -25 -11 1 55.19 10.8
 -25 -11 1 50.79 8.6
 -25 -11 1 53.29 8.5
 25 -11 -1 44.3 6.1
 -25 -11 1 53.59 7.5
 25 -11 -1 40.1 7.9
 -25 11 1 37.7 7.4
 -25 11 1 53.99 8.6
 -25 11 1 61.29 8.8
 -23 -11 1 -4 1.9
 23 -11 -1 5 2.3
 -23 -11 1 -2.1 5.2
 23 -11 -1 -3.3 2.9
 -23 -11 1 -4.8 3.3
 -23 11 1 -0.8 3.3
 -23 11 1 -1.8 2.6
 23 11 -1 8.9 7.8
 -23 11 1 8.3 4.1
 -21 -11 1 8.3 4.5
 21 -11 -1 6.8 3.5
 -21 -11 1 1.9 5.3
 21 -11 -1 5.4 3.1
 -21 -11 1 3.9 1.8
 -21 -11 1 7.1 3.9
 -21 -11 1 2.8 1.8
 -21 11 1 7.2 3.1
 21 11 -1 3.3 6.9
 -21 11 1 6.2 3.4
 -21 11 1 -0.4 4.3
 -19 -11 1 75.19 10.6
 19 -11 -1 33 6.8
 19 -11 -1 47.3 5.8
 -19 -11 1 63.39 8.5
 -19 -11 1 38.7 7.3
 -19 11 1 60.79 8.2
 -19 11 1 43.2 7
 -19 11 1 34.2 6.3
 19 11 -1 71.99 12
 -17 -11 1 58.29 9.4
 17 -11 -1 50.49 6.1
 17 -11 -1 48.4 7.5
 -17 -11 1 59.09 8.8
 -17 -11 1 43.5 7.6
 -17 11 1 70.99 8.7
 -17 11 1 46 7
 -17 11 1 49.3 7.5
 17 11 -1 65.59 9
 15 -11 -1 29.2 3.9
 -15 -11 1 38.9 7.4
 -15 -11 1 24.6 5.4
 -15 -11 1 44 7.3
 15 -11 -1 26.8 5.2
 15 11 -1 34.5 8.6
 15 11 -1 44.1 7.3
 -15 11 1 21.5 6.5
 -15 11 1 29.2 4.8
 -15 11 1 31.1 5.2
 -13 -11 1 84.89 10.1
 13 -11 -1 67.49 8.7
 -13 -11 1 92.79 10.7
 13 -11 -1 67.99 7.6
 -13 11 1 68.09 8.6
 13 11 -1 82.59 12.5
 13 11 -1 83.59 10.2
 -13 11 1 65.29 8.3
 -11 -11 1 430.16 39.5
 11 -11 -1 380.66 38.5
 11 -11 -1 376.96 39.9
 -11 -11 1 411.06 39.7
 11 -11 -1 382.76 38.7
 11 11 -1 466.55 39.8
 -11 11 1 386.36 38.3
 -11 11 1 413.66 38.5
 -9 -11 1 304.37 27
 -9 -11 1 246.88 28.4
 9 -11 -1 290.17 29.3
 9 -11 -1 273.67 27.4
 -9 -11 1 319.17 28.7
 9 -11 -1 269.37 27.3
 -9 11 1 288.87 27.3
 -9 11 1 250.87 27.1
 9 11 -1 322.97 28.8
 9 11 -1 280.07 30
 -7 -11 1 282.97 25.1
 7 -11 -1 216.28 24.2
 7 -11 -1 232.38 23.5
 -7 -11 1 251.67 23.2
 -7 -11 1 291.67 25.1
 7 -11 -1 227.68 23.5
 -7 11 1 256.27 24.6
 -7 11 1 240.68 23.5
 -7 11 1 226.28 23.4
 -5 -11 1 773.22 68.99
 5 -11 -1 700.53 67.79
 5 -11 -1 688.23 67.69
 -5 -11 1 721.63 67.49
 -5 -11 1 761.62 69.09
 5 11 -1 813.72 69.19
 5 11 -1 628.34 69.49
 -5 11 1 721.03 67.69
 5 11 -1 762.62 67.49
 3 -11 -1 707.93 65.29
 -3 -11 1 672.43 65.09
 -3 -11 1 681.83 66.59
 3 -11 -1 670.23 65.99
 3 -11 -1 715.73 65.19
 -3 11 1 723.73 66.29
 3 11 -1 653.23 64.99
 3 11 -1 794.12 66.79
 -3 11 1 680.03 65.19
 3 11 -1 747.33 65.49
 1 -11 -1 311.47 30.2
 -1 -11 1 368.16 31.9
 -1 -11 1 286.97 31.7
 -1 -11 1 334.57 30.4
 1 -11 -1 316.17 30.3
 1 -11 -1 333.97 31.3
 1 11 -1 295.57 30
 1 11 -1 345.37 31.8
 -1 11 1 316.17 30.2
 -1 -11 -1 323.57 29.2
 -1 -11 -1 303.37 30.2
 1 -11 1 305.67 29
 1 -11 1 295.67 29.3
 1 -11 1 281.97 30.7
 1 11 1 337.67 30.6
 1 11 1 303.17 29.2
 1 11 1 336.97 31.2
 -1 11 -1 318.27 29.8
 3 -11 1 709.13 63.39
 -3 -11 -1 608.74 64.09
 -3 -11 -1 705.83 63.09
 3 -11 1 684.13 63.09
 3 11 1 708.63 64.99
 3 11 1 657.03 63.09
 -3 11 -1 702.03 63.09
 5 -11 1 709.63 66.89
 5 -11 1 688.03 66.79
 -5 -11 -1 737.83 68.09
 -5 -11 -1 727.83 66.69
 -5 -11 -1 640.04 67.69
 5 -11 1 784.02 68.39
 -5 11 -1 643.34 67.69
 -5 11 -1 704.23 66.89
 -5 11 -1 713.93 66.69
 5 11 1 781.92 68.09
 5 11 1 738.63 66.49
 5 11 1 795.52 68.79
 7 -11 1 258.17 24.8
 7 -11 1 220.58 26.2
 -7 -11 -1 262.17 25.9
 -7 -11 -1 295.17 26.5
 -7 -11 -1 250.07 24.6
 7 -11 1 241.68 24.8
 7 11 1 285.57 26.2
 -7 11 -1 251.57 24.6
 -7 11 -1 250.97 24.7
 7 11 1 296.57 26.8
 9 -11 1 281.67 27.9
 -9 -11 -1 304.17 27.6
 -9 11 -1 278.97 27.7
 -9 11 -1 295.67 27.6
 -11 -11 -1 518.95 45.1
 11 -11 1 393.36 43.9
 -11 -11 -1 484.45 45.2
 -11 11 -1 424.36 43.7
 -11 11 -1 417.36 43.7
 11 11 1 514.35 45
 11 11 1 526.75 46
 -13 -11 -1 83.89 10.4
 -13 -11 -1 99.19 11.1
 -13 -11 -1 79.69 9.4
 13 -11 1 64.89 8.9
 13 -11 1 74.79 8.3
 13 -11 1 59.79 11.4
 13 11 1 81.19 10.3
 -13 11 -1 80.29 8.6
 -13 11 -1 69.69 8.7
 -15 -11 -1 30.8 8.8
 15 -11 1 35.8 4.8
 -15 -11 -1 43.1 7.6
 -15 -11 -1 36.1 7.2
 15 -11 1 25 7
 15 11 1 47.7 8.5
 15 11 1 25.7 7
 -15 11 -1 40.1 5.6
 -15 11 -1 23.5 6.3
 -15 11 -1 39.5 5.4
 -17 -11 -1 61.79 9
 17 -11 1 42.5 7.5
 17 -11 1 51.99 6.7
 -17 -11 -1 61.79 8.4
 -17 11 -1 56.09 8.2
 -17 11 -1 61.49 7.6
 -17 11 -1 52.69 7.3
 17 11 1 57.19 9.1
 -19 -11 -1 65.09 8.9
 19 -11 1 46.9 7
 19 -11 1 43.1 7.9
 -19 -11 -1 82.09 10.9
 -19 11 -1 47.6 8.1
 19 11 1 66.39 8.7
 -19 11 -1 54.29 7.7
 -19 11 -1 60.79 8.5
 19 11 1 91.09 11.9
 -21 -11 -1 6 4
 -21 -11 -1 5.1 1.7
 21 -11 1 4.6 2.5
 21 -11 1 -0.4 3
 -21 -11 -1 1.2 5.5
 -21 -11 -1 4.4 1.4
 -21 11 -1 2.8 4.1
 21 11 1 -3.1 4.1
 -21 11 -1 4.2 3.6
 -21 11 -1 -3.7 6
 -21 11 -1 5.8 3.2
 21 11 1 -1.9 5.8
 23 -11 1 4.1 2.5
 -23 -11 -1 -2.4 3.5
 -23 -11 -1 -10.3 4.7
 23 -11 1 -0.6 3.1
 23 11 1 4.6 6.5
 -23 11 -1 4 7.9
 -23 11 -1 2.3 3.1
 -23 11 -1 -1.1 3.3
 -23 11 -1 5.9 3.8
 25 -11 1 70.09 8.2
 -25 -11 -1 70.29 11.6
 -25 -11 -1 46.2 8.4
 -25 -11 -1 42 6.9
 -25 -11 -1 52.49 6.4
 25 -11 1 31.7 7.8
 -25 11 -1 45.4 7.6
 -25 11 -1 60.39 9.1
 26 -12 -1 14.8 5.4
 -26 -12 1 13.2 5.4
 -26 12 1 13.7 4.6
 -24 -12 1 13.4 9.1
 24 -12 -1 13.7 4.1
 -24 -12 1 19 7.5
 -24 12 1 23.9 5.2
 -24 12 1 26.6 6
 24 12 -1 26.5 10.1
 -24 12 1 8.1 4.5
 -22 -12 1 18.2 6.9
 22 -12 -1 9.5 4.2
 22 -12 -1 14.3 2.8
 -22 -12 1 11.4 4.7
 -22 -12 1 15.9 5.4
 -22 12 1 13.2 3.8
 -22 12 1 6.6 4.8
 -22 12 1 21.1 5.1
 22 12 -1 27.1 9.1
 -20 -12 1 31.2 6.3
 20 -12 -1 16.8 3.2
 -20 -12 1 20.7 5.2
 -20 -12 1 29.9 7.2
 20 -12 -1 26.4 5.5
 -20 12 1 21.2 4.9
 20 12 -1 24.2 8.9
 20 12 -1 27.6 6.6
 -20 12 1 17.7 5.7
 -20 12 1 22.6 4.5
 -18 -12 1 23 6.6
 -18 -12 1 24.8 6.4
 -18 -12 1 14.2 4.9
 18 -12 -1 19.8 5
 18 -12 -1 21.7 3.4
 -18 12 1 20.6 4.6
 -18 12 1 28.3 6.4
 18 12 -1 41.3 9.7
 -18 12 1 23.7 4.5
 18 12 -1 27.5 6.7
 -16 -12 1 30.9 5.9
 16 -12 -1 26.9 3.9
 -16 -12 1 43.5 7.4
 16 -12 -1 23.7 5.2
 -16 12 1 28.2 6.9
 -16 12 1 28.1 5
 16 12 -1 40.7 7.5
 16 12 -1 59.59 10.2
 -16 12 1 25.3 4.5
 14 -12 -1 19.3 3.1
 14 -12 -1 16.3 4
 -14 -12 1 24 6.3
 -14 -12 1 14.1 5.3
 14 12 -1 28.7 6.8
 -14 12 1 17.5 3.6
 14 12 -1 23.5 8.1
 -14 12 1 26 4.5
 -14 12 1 21.4 6.3
 12 -12 -1 47.4 5.8
 12 -12 -1 45.3 6.6
 -12 -12 1 56.09 8.4
 12 -12 -1 33.3 5.8
 -12 -12 1 49.1 7.8
 -12 12 1 41.4 5.7
 12 12 -1 50.49 8.5
 12 12 -1 56.49 10.2
 -12 12 1 38.8 6.1
 -12 12 1 37.8 7.9
 -10 -12 1 385.36 34.2
 -10 -12 1 337.77 32.2
 10 -12 -1 329.87 32.7
 10 -12 -1 306.37 32.6
 -10 12 1 332.37 32.5
 10 12 -1 397.16 34.3
 -10 12 1 323.57 32.5
 8 -12 -1 601.54 59.99
 -8 -12 1 744.33 61.49
 8 -12 -1 623.84 60.09
 -8 -12 1 648.84 61.29
 -8 -12 1 600.74 59.69
 -8 12 1 602.54 59.89
 -8 12 1 597.34 59.89
 8 12 -1 744.73 61.69
 -6 -12 1 65.59 6.8
 6 -12 -1 66.69 7.2
 6 -12 -1 67.19 8.8
 6 -12 -1 45.8 10
 6 -12 -1 70.09 7.3
 -6 12 1 69.99 9.3
 -6 12 1 64.09 7.2
 6 12 -1 71.79 6.8
 -6 12 1 59.69 7.1
 4 -12 -1 163.48 17.2
 -4 -12 1 149.99 18.7
 -4 -12 1 180.98 17
 4 -12 -1 170.48 17.2
 4 -12 -1 188.38 19.7
 4 -12 -1 162.78 18.3
 4 12 -1 204.38 19.4
 -4 12 1 181.58 17.3
 -4 12 1 190.68 18.9
 4 12 -1 189.58 17.6
 -2 -12 1 91.29 11.5
 -2 -12 1 95.49 9.1
 2 -12 -1 92.39 9.4
 2 -12 -1 108.89 9.6
 2 -12 -1 85.89 12.1
 2 12 -1 114.99 11.9
 -2 12 1 82.39 11
 2 12 -1 73.79 9.7
 2 12 -1 97.09 10.9
 -2 12 1 91.79 9.4
 0 -12 -1 6.7 3.4
 0 -12 -1 6.4 4.7
 0 -12 1 6.1 4.3
 0 -12 1 0.9 4.5
 0 12 -1 8.4 4.6
 0 12 1 12.4 4.3
 0 12 -1 0 3.1
 -2 -12 -1 84.09 12.3
 -2 -12 -1 101.19 9.8
 2 -12 1 120.79 13
 2 -12 1 97.89 9.7
 2 -12 1 103.89 10.1
 -2 12 -1 93.39 9.7
 -2 12 -1 125.69 12.4
 2 12 1 98.29 9.9
 2 12 1 79.29 11.6
 -4 -12 -1 169.38 16.5
 4 -12 1 165.58 16.5
 4 -12 1 183.68 16.8
 -4 -12 -1 170.08 18.1
 4 12 1 187.48 19.5
 4 12 1 163.88 18.4
 -4 12 -1 179.68 16.5
 4 12 1 167.58 16.5
 -6 -12 -1 64.49 10.1
 6 -12 1 58.59 7
 -6 -12 -1 62.99 8.6
 -6 -12 -1 66.39 6.9
 6 -12 1 63.69 7
 6 12 1 63.89 6.4
 -6 12 -1 72.09 6.9
 6 12 1 52.89 6.5
 -6 12 -1 57.19 6.9
 6 12 1 74.69 9.8
 6 12 1 68.39 10.1
 -6 12 -1 72.49 9.6
 -8 -12 -1 642.24 58.29
 -8 -12 -1 653.73 58.59
 8 -12 1 573.04 57.19
 8 -12 1 590.14 57.19
 -8 -12 -1 604.54 56.89
 8 12 1 684.83 59.29
 8 12 1 636.64 58.39
 -8 12 -1 604.94 58.19
 -8 12 -1 595.84 56.89
 -8 12 -1 556.54 56.99
 10 -12 1 320.47 30.9
 -10 -12 -1 336.07 30.6
 -10 -12 -1 324.27 32.1
 -10 -12 -1 309.37 31.9
 10 12 1 391.76 33.5
 -10 12 -1 297.77 30.6
 10 12 1 346.37 32.2
 -10 12 -1 327.47 30.6
 -10 12 -1 271.87 31.5
 12 -12 1 34.2 8.6
 12 -12 1 37.7 5.7
 -12 -12 -1 42.2 5.6
 -12 -12 -1 43.3 8.1
 -12 -12 -1 47.6 7.7
 -12 12 -1 48.3 8
 -12 12 -1 33.2 5.2
 -12 12 -1 35.3 5.6
 12 12 1 50.99 8.3
 12 12 1 36 8.2
 -14 -12 -1 9 4
 -14 -12 -1 6.7 4.8
 14 -12 1 19.1 3.2
 14 -12 1 16.6 6.6
 14 -12 1 7.7 7.6
 -14 -12 -1 17.5 6.2
 14 12 1 11.4 6.5
 -14 12 -1 17.6 5.9
 14 12 1 18.9 7.5
 -14 12 -1 16.2 3.7
 -14 12 -1 19.8 3.7
 -16 -12 -1 41.7 7.7
 16 -12 1 39 5.1
 -16 -12 -1 28.8 6
 16 -12 1 26.1 5.5
 -16 -12 -1 49.99 8.3
 -16 12 -1 34.6 5.4
 16 12 1 30.1 7.4
 -16 12 -1 28.2 5
 -16 12 -1 34.7 7
 16 12 1 36.5 8.3
 -18 -12 -1 25 6.7
 18 -12 1 16.6 4.7
 18 -12 1 20.9 3.9
 -18 -12 -1 21 5.3
 -18 -12 -1 25.5 6.5
 18 12 1 31.1 8.1
 -18 12 -1 28.3 5.1
 -18 12 -1 37.6 7
 -18 12 -1 20.4 4.4
 18 12 1 23.7 6.2
 20 -12 1 17.1 4.8
 20 -12 1 24.6 4.2
 -20 -12 -1 25.5 7.3
 -20 -12 -1 25 5.7
 -20 12 -1 27.3 5.4
 -20 12 -1 22.9 4.7
 -20 12 -1 21.6 5.9
 20 12 1 35.1 8.8
 20 12 1 23.1 5.9
 -22 -12 -1 12.1 4.9
 -22 -12 -1 19.3 7
 22 -12 1 14.5 4.6
 22 -12 1 14.4 3.4
 22 12 1 23.2 8.1
 -22 12 -1 7 3.9
 -22 12 -1 9.8 4.8
 -22 12 -1 16.9 4.1
 -22 12 -1 -0.5 7.1
 24 -12 1 13 4.9
 -24 -12 -1 10.1 7.3
 -24 -12 -1 13.2 5.5
 24 -12 1 12.8 3.7
 -24 12 -1 15.8 4.7
 24 12 1 14.9 8
 -24 12 -1 20.1 5.4
 -24 12 -1 22.6 10
 -24 12 -1 15.6 4.6
 -26 -12 -1 19.6 8.1
 26 -12 1 15.6 5.1
 -26 -12 -1 34.8 11
 -26 12 -1 12 4.6
 26 12 1 12.8 8.7
 -26 12 -1 19.6 7.6
 25 -13 -1 14.2 5.2
 -25 -13 1 24.3 6.8
 -25 13 1 23.4 5.5
 -25 13 1 16.3 4.9
 25 13 -1 42.9 17.4
 -25 13 1 17.1 5.5
 -23 -13 1 15.1 7.2
 23 -13 -1 2.4 3.6
 -23 -13 1 0.9 4.6
 -23 -13 1 7.5 4.7
 -23 13 1 3.9 3.3
 -23 13 1 3.8 4.7
 -23 13 1 -3.6 6.2
 23 13 -1 10 8.2
 -21 -13 1 5.9 4.2
 -21 -13 1 2.2 4.8
 21 -13 -1 2.8 3.2
 -21 -13 1 1 5.3
 21 -13 -1 0.4 1.7
 -21 13 1 -2.1 4.7
 -21 13 1 9.1 3.2
 -21 13 1 3.4 3.5
 21 13 -1 -2.9 6.7
 21 13 -1 -2.8 5.2
 19 -13 -1 22 5.1
 -19 -13 1 16.1 5.2
 -19 -13 1 38.6 7.7
 19 -13 -1 23.5 3.6
 -19 -13 1 31.3 6.7
 -19 13 1 29.8 5.5
 19 13 -1 40.8 10.2
 19 13 -1 28 7.1
 -19 13 1 24.1 4.6
 -19 13 1 23.7 6.6
 -17 -13 1 0.7 3.8
 -17 -13 1 12.1 5.9
 17 -13 -1 8.3 3.6
 17 -13 -1 4.8 2.1
 -17 -13 1 12.9 5.5
 17 13 -1 17.4 7.9
 -17 13 1 8.6 3.6
 -17 13 1 11.1 5.6
 17 13 -1 10.5 6.1
 -17 13 1 7.9 3
 -15 -13 1 -2.3 4.8
 -15 -13 1 -0.4 4
 -15 -13 1 -5 2.9
 15 -13 -1 -1.5 2.3
 15 13 -1 -2.1 5
 -15 13 1 -10.1 5
 -15 13 1 -1.1 2.7
 15 13 -1 0.3 5.7
 -15 13 1 -1.4 2
 -13 -13 1 11.7 5
 13 -13 -1 11.8 3.5
 13 -13 -1 11.5 3.2
 -13 -13 1 16.4 6
 13 13 -1 8.6 7.2
 -13 13 1 6.3 5.9
 -13 13 1 14 3
 13 13 -1 7.7 6
 -13 13 1 7.6 3.1
 11 -13 -1 61.29 8
 -11 -13 1 62.79 10
 -11 -13 1 82.09 10.4
 11 -13 -1 53.79 8.2
 -11 -13 1 80.09 7.6
 11 -13 -1 49.3 10.8
 -11 13 1 66.29 7.6
 -11 13 1 69.09 8
 11 13 -1 74.99 10.1
 11 13 -1 67.69 12.2
 9 -13 -1 149.39 18.9
 9 -13 -1 144.89 15.9
 9 -13 -1 122.49 16.7
 -9 -13 1 197.18 18.4
 -9 -13 1 163.68 15.5
 9 -13 -1 149.59 16
 -9 -13 1 204.28 18.2
 -9 13 1 157.78 15.8
 9 13 -1 168.78 19.6
 -9 13 1 166.58 17.6
 -9 13 1 150.98 15.9
 -7 -13 1 122.39 14.2
 7 -13 -1 97.19 15.4
 7 -13 -1 111.69 12.3
 7 -13 -1 134.69 14
 -7 -13 1 148.79 14.9
 -7 -13 1 129.99 12
 7 -13 -1 108.89 12.3
 -7 13 1 113.39 12.3
 7 13 -1 102.19 15.7
 7 13 -1 137.29 14.8
 -7 13 1 125.29 12.4
 5 -13 -1 61.99 6.7
 5 -13 -1 51.09 8.2
 -5 -13 1 58.99 6.2
 5 -13 -1 58.29 10.2
 -5 -13 1 42.4 9
 5 -13 -1 59.79 6.6
 -5 -13 1 54.69 8.7
 5 13 -1 64.99 6.7
 5 13 -1 66.59 9.7
 -5 13 1 61.99 6.7
 3 -13 -1 290.27 27.7
 3 -13 -1 300.97 27.6
 3 -13 -1 255.17 28.6
 -3 -13 1 276.17 29.2
 -3 -13 1 300.27 27.4
 -3 -13 1 289.87 29.3
 3 13 -1 303.87 28.2
 3 13 -1 314.27 29.5
 -3 13 1 296.67 27.6
 3 13 -1 286.17 27.4
 1 -13 -1 95.69 9.5
 1 -13 -1 84.49 11
 -1 -13 1 88.49 11.7
 -1 -13 1 93.19 9.1
 1 -13 -1 96.29 9.3
 1 -13 -1 111.39 12.4
 1 13 -1 71.79 10.8
 1 13 -1 88.39 9.1
 -1 13 1 89.59 9.3
 -1 13 1 101.19 11.5
 -1 -13 -1 122.39 12.8
 1 -13 1 85.89 11.9
 -1 -13 -1 93.49 9.5
 1 -13 1 93.09 9.7
 -1 -13 -1 100.99 11.3
 1 -13 1 92.79 9.4
 -1 13 -1 91.29 9.4
 1 13 1 86.39 9.5
 1 13 1 101.79 11.8
 -3 -13 -1 262.77 27.6
 -3 -13 -1 288.57 26.3
 3 -13 1 262.17 28.3
 3 -13 1 292.47 26.2
 -3 -13 -1 270.17 28.2
 3 -13 1 284.37 26.5
 -3 13 -1 293.77 28.1
 3 13 1 282.07 26.3
 3 13 1 266.47 28.8
 -3 13 -1 293.97 26.2
 3 13 1 250.87 27.7
 5 -13 1 69.99 6.9
 -5 -13 -1 55.59 10
 5 -13 1 64.39 6.6
 -5 -13 -1 60.09 6.6
 -5 -13 -1 62.49 9
 -5 13 -1 52.59 9.2
 -5 13 -1 61.99 6.6
 5 13 1 61.19 10.5
 5 13 1 49.99 9
 7 -13 1 137.39 13.2
 -7 -13 -1 146.99 15.7
 -7 -13 -1 110.19 12.8
 7 -13 1 136.79 13.1
 -7 -13 -1 158.58 15
 7 13 1 172.38 16.7
 -7 13 -1 100.09 14.5
 -7 13 -1 116.89 13
 7 13 1 128.69 15.3
 -7 13 -1 131.89 12.9
 -9 -13 -1 191.58 18.6
 -9 -13 -1 159.38 19
 -9 -13 -1 163.18 16.8
 9 -13 1 177.78 17.3
 9 -13 1 170.98 17.2
 -9 13 -1 165.78 16.9
 -9 13 -1 162.48 16.8
 9 13 1 182.28 19
 -9 13 -1 182.68 18.8
 -11 -13 -1 77.09 10.8
 11 -13 1 72.09 9
 -11 -13 -1 77.09 8.7
 -11 -13 -1 102.19 11.2
 -11 13 -1 75.89 8.7
 -11 13 -1 77.49 8.8
 11 13 1 79.49 11.1
 11 13 1 78.59 12
 -13 -13 -1 11.5 5.3
 -13 -13 -1 12 6.1
 13 -13 1 -8.8 7.2
 13 -13 1 19.7 6.6
 13 -13 1 14.8 2.9
 -13 -13 -1 5.6 2.7
 -13 13 -1 11.3 3
 -13 13 -1 5.5 5.7
 -13 13 -1 8.7 3
 13 13 1 1.6 6.1
 15 -13 1 0.6 1.9
 15 -13 1 -1.9 2.6
 -15 -13 -1 -4.6 4.1
 -15 -13 -1 0.4 5.1
 -15 -13 -1 -2.2 2.9
 -15 13 -1 -2.4 1.9
 15 13 1 4.3 5.7
 17 -13 1 6.4 3.6
 -17 -13 -1 12.8 6
 -17 -13 -1 12 5.6
 -17 -13 -1 6.9 4
 17 -13 1 7.7 2.7
 -17 13 -1 12.8 5.4
 17 13 1 17 6.3
 -17 13 -1 18.5 4.2
 17 13 1 13.5 6.7
 -17 13 -1 9.2 3.3
 -19 -13 -1 35.9 8
 19 -13 1 26.8 4.4
 19 -13 1 20.3 5.1
 -19 -13 -1 24.8 6
 -19 -13 -1 43.9 7.9
 -19 13 -1 23.1 5.1
 -19 13 -1 24.2 4.8
 -19 13 -1 30.4 6.6
 19 13 1 38.2 9.1
 19 13 1 24.9 6.7
 -21 -13 -1 -0.2 5.8
 -21 -13 -1 1.4 3.8
 21 -13 1 4.8 3.5
 21 -13 1 3.3 2.3
 -21 13 -1 -2.9 6.9
 21 13 1 -6.9 4.7
 -21 13 -1 0.8 4.5
 -21 13 -1 2.9 3.5
 -21 13 -1 7.8 3.1
 21 13 1 2.3 6.7
 -23 -13 -1 11.4 8.3
 -23 -13 -1 6.3 6.9
 23 -13 1 4.9 2.8
 23 13 1 0.3 7.1
 -23 13 -1 6.2 4.8
 -23 13 -1 9.4 6.2
 -23 13 -1 1.5 5.8
 -25 -13 -1 13.2 6.1
 25 -13 1 12.5 5.4
 -25 -13 -1 35.1 8.9
 25 -13 1 20.5 4.4
 -25 13 -1 26.7 9.1
 25 13 1 27.8 10.4
 -25 13 -1 20.2 5.2
 -25 13 -1 28.2 6.1
 -25 13 -1 16.9 5.1
 24 -14 -1 5 4
 -24 -14 1 2.9 4.9
 -24 14 1 8.6 4.9
 -24 14 1 1.6 4.3
 -24 14 1 0.3 3.5
 -22 -14 1 19.6 7.9
 22 -14 -1 17 5.1
 -22 -14 1 19.8 5.7
 -22 -14 1 18.2 6.3
 22 14 -1 24.8 9.7
 -22 14 1 14 4.1
 -22 14 1 12.6 6
 -22 14 1 26.3 5.6
 22 14 -1 14.2 6.4
 -20 -14 1 26.3 7.7
 20 -14 -1 25.5 5.6
 -20 -14 1 34.3 7.6
 20 -14 -1 31.2 3.8
 -20 -14 1 25.3 6.1
 -20 14 1 25.5 5.6
 20 14 -1 29.6 7.4
 20 14 -1 27.6 10
 -20 14 1 22.9 4.9
 -18 -14 1 -2.2 3.2
 -18 -14 1 -2.3 5.2
 18 -14 -1 1.5 3
 18 -14 -1 -1.6 1.5
 -18 -14 1 -1.8 4.8
 18 14 -1 -10.7 5.3
 18 14 -1 3.2 7.1
 -18 14 1 -0.1 3.3
 -18 14 1 4.7 4.9
 -18 14 1 -1.6 2.3
 16 -14 -1 6.1 3.2
 -16 -14 1 2 4.8
 -16 -14 1 -0.8 5.8
 -16 -14 1 2.9 3.5
 -16 14 1 5.2 6
 -16 14 1 4 2.6
 16 14 -1 5 7.1
 16 14 -1 -4.4 5.7
 -16 14 1 3.8 3.2
 -14 -14 1 8.5 4.7
 -14 -14 1 14 5.8
 -14 -14 1 4.2 2.4
 14 -14 -1 8.3 2
 14 -14 -1 4.6 2.8
 -14 14 1 3.9 2.6
 -14 14 1 -1.6 5.1
 14 14 -1 3.5 7.1
 -14 14 1 5.5 2.9
 14 14 -1 6.8 6
 12 -14 -1 19.1 7.4
 12 -14 -1 13.9 3.6
 -12 -14 1 13.1 5.5
 -12 -14 1 19.3 6.6
 12 -14 -1 23.6 5.1
 12 -14 -1 12.9 3.9
 -12 -14 1 16.7 3.4
 12 14 -1 25.3 7.3
 -12 14 1 3.4 6.4
 -12 14 1 15 3.6
 -12 14 1 16.3 3.4
 -10 -14 1 30.4 7.7
 10 -14 -1 24 4.4
 10 -14 -1 29.6 4.5
 -10 -14 1 19.1 5.8
 -10 -14 1 26.1 4.2
 10 -14 -1 42 6.4
 -10 14 1 25.3 4.2
 10 14 -1 39.1 8.1
 -10 14 1 22.8 4
 -10 14 1 23.5 6.8
 10 14 -1 47.2 10
 8 -14 -1 30.2 8.7
 -8 -14 1 26.8 7.5
 8 -14 -1 26.8 4.4
 8 -14 -1 27.2 5.8
 8 -14 -1 22.8 4
 -8 -14 1 22.3 5.8
 -8 -14 1 21.4 3.4
 8 14 -1 37.8 8.1
 8 14 -1 32.6 8.6
 -8 14 1 25.8 4.2
 -8 14 1 26.5 4
 -8 14 1 19.3 6.5
 6 -14 -1 28.6 4.3
 -6 -14 1 27.7 3.8
 6 -14 -1 35.6 9.1
 6 -14 -1 29.7 4.4
 -6 -14 1 27 6.3
 6 -14 -1 38.3 6.4
 -6 -14 1 28.9 7.1
 -6 14 1 26.3 7.1
 -6 14 1 30.4 4.3
 6 14 -1 27.1 4
 6 14 -1 33.8 7.9
 4 -14 -1 169.58 16.3
 -4 -14 1 174.08 15.9
 4 -14 -1 164.88 17.6
 -4 -14 1 147.69 17.9
 -4 -14 1 168.88 18.4
 4 -14 -1 162.88 16.1
 -4 14 1 156.88 16.2
 4 14 -1 184.88 16.6
 -4 14 1 146.69 17.9
 4 14 -1 170.68 18.5
 2 -14 -1 103.19 10.9
 -2 -14 1 103.69 10.5
 2 -14 -1 97.09 10.7
 2 -14 -1 109.29 12.7
 -2 -14 1 139.09 13.7
 2 14 -1 125.89 12.5
 2 14 -1 102.39 10.6
 -2 14 1 108.29 10.9
 0 -14 1 63.89 9.9
 0 -14 -1 45.3 5.4
 0 -14 -1 35.2 7.4
 0 -14 1 46.3 5.6
 0 -14 1 50.99 5.3
 0 -14 -1 49.7 9.7
 0 14 1 42.4 5.6
 0 14 -1 62.49 9.8
 0 14 1 40.5 8.5
 0 14 -1 52.39 5.4
 2 -14 1 107.59 10.7
 -2 -14 -1 106.79 10.8
 -2 -14 -1 123.99 12.9
 2 -14 1 108.39 11
 -2 14 -1 103.69 10.7
 -2 14 -1 118.09 13.5
 2 14 1 101.49 10.8
 4 -14 1 169.68 16.9
 -4 -14 -1 183.58 18.7
 4 -14 1 176.88 16.7
 -4 -14 -1 174.08 16.7
 4 -14 1 157.58 19.2
 4 14 1 192.58 20.7
 4 14 1 168.28 18.9
 4 14 1 164.78 16.7
 -4 14 -1 175.18 16.7
 -6 -14 -1 42.6 7
 6 -14 1 33.6 7.3
 -6 -14 -1 30.2 7.5
 6 -14 1 33.6 4.5
 6 -14 1 19.1 8
 -6 -14 -1 28.3 4.3
 6 -14 1 26.8 4.4
 -6 14 -1 30.9 4.4
 6 14 1 43.4 8.2
 6 14 1 47.7 9.1
 6 14 1 28.1 4.1
 6 14 1 31.6 4.4
 8 -14 1 24.7 8.1
 -8 -14 -1 16.2 7.6
 -8 -14 -1 42.1 6.7
 8 -14 1 26.7 4.4
 -8 -14 -1 24.7 3.9
 8 -14 1 35.6 4.8
 -8 14 -1 19.9 3.9
 -8 14 -1 27.6 4.2
 8 14 1 20.1 7.4
 8 14 1 41.8 8.6
 -8 14 -1 42.3 7.6
 -10 -14 -1 22.8 4.2
 10 -14 1 26 4.6
 10 -14 1 30.9 8.9
 10 -14 1 29.3 5
 -10 -14 -1 29.7 6.3
 -10 -14 -1 47.9 8.9
 -10 14 -1 26.2 4.4
 -10 14 -1 24.5 4.3
 10 14 1 43.5 8.4
 10 14 1 48.7 8.6
 -10 14 -1 36.7 7.6
 -12 -14 -1 17.9 3.5
 -12 -14 -1 16.8 6.3
 -12 -14 -1 12.8 5.7
 12 -14 1 6.4 7.7
 12 14 1 11.8 9
 -12 14 -1 10.3 6.2
 -12 14 -1 16 3.4
 12 14 1 24 7.3
 -12 14 -1 13.8 3.5
 14 -14 1 3.2 2.9
 -14 -14 -1 6.1 5.2
 -14 -14 -1 2.1 2.4
 -14 -14 -1 1.8 5.6
 14 -14 1 7 2.3
 14 -14 1 11.9 8.2
 -14 14 -1 2.3 2.3
 14 14 1 4.4 6.1
 -14 14 -1 8.6 3
 14 14 1 9.9 6.2
 -14 14 -1 3.5 5.8
 -16 -14 -1 0 5.6
 16 -14 1 -1 2.7
 16 -14 1 -10.6 6.3
 -16 -14 -1 -0.1 2.5
 -16 -14 -1 6.8 5.1
 16 -14 1 3.9 2.1
 -16 -14 -1 -0.9 3.2
 16 14 1 4.1 6
 16 14 1 4.5 6.2
 -16 14 -1 4.3 2.8
 -16 14 -1 -0.5 2.4
 -16 14 -1 -1.6 4.8
 -18 -14 -1 0.1 4.6
 18 -14 1 -0.1 2.7
 18 -14 1 1.8 2
 -18 -14 -1 -0.7 3.3
 -18 -14 -1 1.6 5
 18 14 1 -9 5.2
 -18 14 -1 8.6 5.3
 -18 14 -1 5.8 2.8
 -18 14 -1 -2.4 2.8
 18 14 1 -1.4 6.1
 -20 -14 -1 17.8 5.5
 20 -14 1 19.5 3.8
 -20 -14 -1 33 8.5
 20 -14 1 23.4 5.2
 -20 14 -1 28.2 4.9
 -20 14 -1 26.2 5.4
 20 14 1 34.5 9.9
 -20 14 -1 15.3 7.9
 20 14 1 20 6.5
 -20 14 -1 15.2 6.1
 -22 -14 -1 20.7 6.7
 22 -14 1 10.6 4.9
 -22 -14 -1 16.1 7.8
 22 -14 1 13.6 3.4
 -22 14 -1 24.4 5.5
 22 14 1 13.6 8.4
 -22 14 -1 23.3 6.2
 -22 14 -1 14.8 10.6
 -22 14 -1 17.9 4.4
 22 14 1 11 6
 24 -14 1 0.7 3.8
 24 -14 1 5.8 2.8
 -24 -14 -1 -1 4.6
 -24 -14 -1 -2.7 6.4
 24 14 1 2.8 8.3
 -24 14 -1 13.8 8.5
 -24 14 -1 -2 4.3
 -24 14 -1 7.1 4.9
 -24 14 -1 1.8 3.5
 23 -15 -1 14.6 4.7
 -23 -15 1 17.3 5.9
 -23 -15 1 8 5.4
 -23 15 1 11.2 4.9
 -23 15 1 10.1 5.8
 -23 15 1 10.2 4.1
 -21 -15 1 14.5 6.5
 -21 -15 1 12.9 5.1
 -21 -15 1 15 7.3
 21 -15 -1 18.9 4.9
 -21 15 1 14 4.1
 21 15 -1 15 9.2
 21 15 -1 17.6 6.8
 -21 15 1 14.5 4.5
 -21 15 1 5.4 7.7
 19 -15 -1 5.9 1.8
 -19 -15 1 2.8 5.3
 -19 -15 1 4.4 4
 -19 -15 1 -5.7 4.9
 19 -15 -1 14.9 3.6
 19 -15 -1 3.6 3.3
 19 15 -1 -9.4 6.9
 -19 15 1 1.1 3.4
 19 15 -1 -4 5.6
 -19 15 1 4.1 2.8
 -19 15 1 -7.2 4.6
 -17 -15 1 4.1 6.6
 -17 -15 1 9.2 4.6
 -17 -15 1 19.6 3.9
 17 -15 -1 26.9 6.8
 -17 -15 1 16 6.4
 17 -15 -1 18.9 4.5
 17 15 -1 22.4 7.7
 -17 15 1 24.6 5
 17 15 -1 17.9 9
 -17 15 1 21.1 7.2
 -17 15 1 17.4 4
 -15 -15 1 73.09 12.2
 15 -15 -1 80.09 9.2
 15 -15 -1 79.69 10.5
 15 -15 -1 105.79 12.4
 -15 -15 1 95.89 10
 -15 -15 1 70.79 12.8
 15 15 -1 111.59 16
 -15 15 1 87.89 12.8
 -15 15 1 90.59 10.1
 15 15 -1 118.79 13.5
 -15 15 1 93.69 10.3
 13 -15 -1 4.4 3.3
 -13 -15 1 -3.5 4.1
 13 -15 -1 1.1 2.4
 13 -15 -1 -1.3 3.7
 -13 -15 1 -3.4 1.9
 -13 -15 1 0.7 5.3
 13 15 -1 -0.2 6.2
 -13 15 1 -3.9 2
 13 15 -1 -10 6.1
 -13 15 1 -6.2 4.9
 -11 -15 1 31.3 8
 -11 -15 1 25.8 4.2
 11 -15 -1 28.7 4.9
 11 -15 -1 30.9 5.2
 11 15 -1 31.3 10
 11 15 -1 35.5 8.5
 -11 15 1 30.2 4.9
 -11 15 1 27.1 4.4
 -9 -15 1 123.59 15.4
 -9 -15 1 127.09 16.3
 9 -15 -1 130.89 13.6
 9 -15 -1 124.69 13.5
 -9 -15 1 123.59 13
 9 15 -1 148.79 18.3
 -9 15 1 129.59 15.5
 -9 15 1 138.99 13.4
 9 15 -1 142.59 16.6
 -9 15 1 131.49 13.4
 -7 -15 1 53.99 10.4
 7 -15 -1 55.39 6.7
 7 -15 -1 82.29 9.2
 7 -15 -1 54.69 11.8
 -7 -15 1 59.29 6.1
 7 -15 -1 58.19 6.7
 -7 -15 1 70.49 9.5
 7 15 -1 49.5 9.9
 -7 15 1 51.69 6.6
 7 15 -1 47.3 5.6
 5 -15 -1 2.4 1.8
 5 -15 -1 -4.8 6
 -5 -15 1 3.5 1.5
 5 -15 -1 5.6 3.9
 -5 -15 1 1.1 4.2
 -5 -15 1 -9.8 5.4
 5 -15 -1 1.9 2
 -5 15 1 3.2 2.3
 5 15 -1 0.1 2.1
 5 15 -1 1 5.9
 -3 -15 1 31.1 6.7
 -3 -15 1 28.3 8.2
 3 -15 -1 26.1 3.9
 3 -15 -1 24.7 3.9
 -3 -15 1 26.4 3.6
 3 15 -1 21.9 7.6
 -3 15 1 28.1 4
 3 15 -1 22.9 5
 -3 15 1 30.9 7.2
 3 15 -1 25.8 3.6
 1 -15 -1 724.43 61.59
 -1 -15 1 622.84 60.69
 1 -15 -1 620.74 60.19
 1 -15 -1 658.23 58.89
 -1 -15 1 662.63 58.69
 1 -15 -1 639.54 59.09
 1 15 -1 524.95 60.59
 -1 15 1 655.93 58.89
 1 15 -1 635.14 58.69
 -1 15 1 636.54 60.59
 1 15 -1 584.44 59.89
 1 -15 1 651.73 59.09
 -1 -15 -1 630.54 60.29
 -1 -15 -1 666.43 58.89
 1 -15 1 665.13 58.79
 1 -15 1 624.34 60.79
 -1 15 -1 555.84 60.19
 1 15 1 633.14 60.69
 1 15 1 615.14 58.89
 -1 15 -1 655.53 58.79
 3 -15 1 23.1 4.1
 3 -15 1 25.9 8.2
 -3 -15 -1 24.5 4
 -3 -15 -1 49.1 7.4
 -3 -15 -1 39.8 8.6
 3 -15 1 27.2 4
 3 15 1 46.3 8.4
 -3 15 -1 45.8 8.5
 3 15 1 53.89 9.5
 3 15 1 23.6 3.9
 -3 15 -1 28.4 4.1
 5 -15 1 2.3 5.4
 -5 -15 -1 -8.7 5.6
 5 -15 1 -2.6 5.5
 5 -15 1 2.1 1.8
 5 -15 1 2.9 1.8
 -5 -15 -1 6.3 1.9
 -5 -15 -1 -1.9 3.7
 5 15 1 0.3 2.5
 -5 15 -1 4.9 2.1
 -5 15 -1 -8.1 5.3
 5 15 1 -10.7 5.1
 5 15 1 -9.9 5.2
 7 -15 1 71.49 10.4
 7 -15 1 56.79 10.8
 7 -15 1 54.19 6.8
 -7 -15 -1 49.99 10.1
 7 -15 1 54.29 6.7
 -7 -15 -1 53.59 8.7
 -7 -15 -1 59.09 6.5
 7 15 1 63.39 10.4
 -7 15 -1 49.3 9.4
 -7 15 -1 58.09 6.6
 7 15 1 50.19 10.5
 -9 -15 -1 112.29 14.9
 9 -15 1 133.29 13.6
 9 -15 1 123.99 13.5
 -9 -15 -1 129.79 13.1
 -9 -15 -1 139.19 16.6
 9 15 1 152.78 17.9
 -9 15 -1 138.39 13.4
 9 15 1 125.39 15.7
 -9 15 -1 129.89 13.2
 -9 15 -1 127.39 15.6
 -11 -15 -1 35.7 8.3
 -11 -15 -1 29.2 4.6
 11 -15 1 20.5 5.3
 11 -15 1 33.7 9.7
 11 15 1 35.1 8.3
 -11 15 -1 24.8 7.8
 11 15 1 23.4 8.3
 -11 15 -1 35.5 5.1
 -11 15 -1 25.5 5
 -13 -15 -1 -2.5 4.1
 13 -15 1 -0.9 2.4
 -13 -15 -1 -0.9 2.1
 13 -15 1 -11.5 7.3
 -13 -15 -1 -0.6 5.7
 13 15 1 -6.7 5.8
 -13 15 -1 -2 2.3
 -13 15 -1 -1.3 2
 -13 15 -1 -7 4.9
 13 15 1 -4.5 5.6
 15 -15 1 84.09 10.8
 15 -15 1 55.59 13.9
 15 -15 1 81.89 9.7
 -15 -15 -1 118.29 13.9
 -15 -15 -1 94.49 10.2
 -15 -15 -1 122.39 13.4
 15 15 1 111.79 13.2
 -15 15 -1 82.19 10.2
 -15 15 -1 72.69 12.3
 -15 15 -1 100.09 10.6
 -17 -15 -1 28.5 7.1
 -17 -15 -1 13.6 3.8
 17 -15 1 12.7 4.2
 17 -15 1 14.2 3.3
 -17 -15 -1 25.6 7.7
 -17 -15 -1 17.1 4.8
 -17 15 -1 16 3.9
 17 15 1 28.5 8.7
 -17 15 -1 21.3 4.5
 -17 15 -1 15.8 6.7
 17 15 1 17.3 7.6
 -19 -15 -1 -0.1 2.7
 19 -15 1 6.1 2.3
 -19 -15 -1 -0.8 5.7
 19 -15 1 10.8 3.9
 -19 -15 -1 1.2 3.9
 -19 -15 -1 6.4 5.3
 -19 15 -1 6 3
 19 15 1 -3.3 6.8
 -19 15 -1 3.3 3.8
 -19 15 -1 -3.6 5.4
 -19 15 -1 2.8 6.2
 19 15 1 -4.8 5.7
 21 -15 1 12.8 4.6
 -21 -15 -1 6.4 7.4
 21 -15 1 12.8 3.1
 -21 -15 -1 19.7 5.6
 21 15 1 16.4 8.9
 -21 15 -1 17.4 4.1
 -21 15 -1 14.3 4.6
 21 15 1 14.5 6.2
 -21 15 -1 7.1 6
 -21 15 -1 18.4 8.4
 -23 -15 -1 8.9 5.4
 23 -15 1 5.2 4.3
 23 -15 1 8.8 2.9
 -23 -15 -1 14 8.4
 23 15 1 22.4 9.6
 23 15 1 13.6 6.1
 -23 15 -1 19.8 8.3
 -23 15 -1 12.6 4.4
 -23 15 -1 14 4.8
 -23 15 -1 16.7 6
 -24 -16 1 16.9 8.7
 24 -16 -1 11.2 4.8
 -24 -16 1 7.7 8.6
 -24 16 1 3.5 5.4
 24 16 -1 22.8 10.2
 -24 16 1 10.6 6.5
 -24 16 1 10.4 4.3
 22 -16 -1 18.2 5.4
 -22 -16 1 21 6.5
 -22 -16 1 29.6 8
 22 16 -1 27.9 7.9
 -22 16 1 33.3 8.7
 -22 16 1 35.5 6.4
 -22 16 1 20.2 5.3
 -20 -16 1 22.7 4.6
 20 -16 -1 21.3 5.2
 -20 -16 1 27.5 6.6
 -20 -16 1 25.9 7.8
 -20 -16 1 22.8 8.3
 -20 16 1 24.4 5.4
 -20 16 1 13.7 8.2
 20 16 -1 13.5 9.9
 -20 16 1 31.6 5.4
 20 16 -1 32.5 8.1
 18 -16 -1 17.5 5.6
 18 -16 -1 1.9 2.9
 -18 -16 1 -5.9 4.9
 -18 -16 1 -0.1 5.7
 -18 -16 1 1.1 2.4
 -18 -16 1 5.6 3.9
 -18 16 1 -2.1 3.3
 -18 16 1 2.3 2.7
 18 16 -1 -3.3 5.7
 18 16 -1 -4.6 7.8
 -18 16 1 -7.5 6.7
 -16 -16 1 5.1 5.5
 -16 -16 1 2.2 2.4
 -16 16 1 8.1 2.9
 16 16 -1 5.3 8.4
 -16 16 1 7.6 3.4
 16 16 -1 -3.3 6.9
 -14 -16 1 -8.1 6.2
 -14 -16 1 -1.5 2.2
 -14 -16 1 -3.2 4.4
 14 -16 -1 5.8 2.7
 -14 16 1 7.8 3.1
 14 16 -1 -6.4 6.8
 -14 16 1 1.1 2.3
 14 16 -1 -6.8 6.2
 12 -16 -1 29.6 5.1
 12 -16 -1 35.7 6.4
 12 -16 -1 29 5.8
 -12 -16 1 33.2 7.5
 12 -16 -1 22.2 8.8
 -12 -16 1 34.7 4.7
 -12 16 1 16.3 7.4
 -12 16 1 28.1 4.8
 12 16 -1 39.3 10.6
 -12 16 1 34.7 7.3
 12 16 -1 47.7 9.4
 -10 -16 1 84.99 11.6
 10 -16 -1 61.89 7.8
 10 -16 -1 74.89 13.3
 -10 -16 1 52.79 7
 -10 -16 1 49.8 9.8
 10 16 -1 80.69 11.8
 -10 16 1 53.99 7.6
 -10 16 1 65.39 7.5
 -10 16 1 55.69 10
 8 -16 -1 60.59 7.8
 -8 -16 1 86.59 11.2
 -8 -16 1 61.29 7.2
 8 -16 -1 61.09 7.8
 -8 16 1 67.89 7.9
 8 16 -1 89.79 12.5
 6 -16 -1 8.4 2.4
 6 -16 -1 9.6 7.7
 -6 -16 1 5.4 1.8
 6 -16 -1 17.1 5
 6 -16 -1 7.4 2.5
 -6 -16 1 7.9 6.3
 -6 -16 1 7.8 5
 -6 16 1 1 5.7
 6 16 -1 0.9 2.2
 -6 16 1 4.6 2.4
 6 16 -1 12 6.9
 -4 -16 1 72.99 11.2
 4 -16 -1 79.49 8.6
 4 -16 -1 80.29 8.8
 4 -16 -1 98.39 13.2
 4 -16 -1 78.99 10.8
 -4 -16 1 87.99 8.3
 -4 -16 1 83.29 12
 -4 16 1 80.29 8.8
 4 16 -1 74.99 9.5
 4 16 -1 66.19 11.7
 2 -16 -1 58.89 11.2
 2 -16 -1 55.69 6.7
 -2 -16 1 65.19 6.3
 -2 -16 1 78.09 11.6
 2 -16 -1 57.89 6.6
 2 16 -1 67.69 11.3
 2 16 -1 51.39 6.4
 -2 16 1 50.19 6.7
 -2 16 1 46.3 9.8
 2 16 -1 63.59 9.3
 0 -16 -1 27.5 8.6
 0 16 -1 52.49 9.4
 0 16 1 30.6 7.9
 2 -16 1 51.29 6.7
 -2 -16 -1 50.49 10.4
 2 -16 1 57.49 6.4
 -2 -16 -1 56.09 6.5
 -2 -16 -1 53.79 8.8
 2 -16 1 70.39 11
 -2 16 -1 62.39 10.9
 -2 16 -1 59.59 6.6
 2 16 1 64.29 10.6
 2 16 1 51.69 6.7
 -2 16 -1 73.59 10.4
 -4 -16 -1 68.09 10.4
 4 -16 1 75.39 8.1
 4 -16 1 76.59 8.5
 -4 -16 -1 88.09 8.2
 4 -16 1 92.49 12.3
 4 -16 1 76.29 11.9
 4 16 1 69.29 10.3
 4 16 1 52.19 11.1
 -4 16 -1 79.19 8.2
 4 16 1 69.79 12.9
 4 16 1 78.19 8.2
 6 -16 1 6 2.2
 6 -16 1 9.9 5.6
 -6 -16 -1 10.3 4.7
 6 -16 1 11.8 7.1
 -6 -16 -1 13.7 6.7
 6 -16 1 2.4 2.1
 -6 -16 -1 4 1.9
 6 16 1 3 2
 6 16 1 8.7 8.1
 6 16 1 9.1 7.1
 -6 16 -1 3.8 2.1
 6 16 1 9 2.6
 -6 16 -1 5.3 6.5
 -8 -16 -1 170.48 19.4
 -8 -16 -1 161.58 20.5
 8 16 1 226.08 22.3
 -8 16 -1 162.98 19.8
 8 16 1 180.98 20.3
 10 -16 1 45.2 7.5
 10 -16 1 48.8 7.7
 -10 -16 -1 84.59 10.6
 -10 -16 -1 61.79 7.2
 10 -16 1 64.59 12.2
 10 16 1 79.09 11.5
 -10 16 -1 63.59 10.6
 10 16 1 97.79 13.5
 -10 16 -1 52.09 7.4
 -10 16 -1 57.39 7.9
 12 -16 1 28.2 5.4
 -12 -16 -1 23.1 6.7
 -12 -16 -1 32.1 5
 -12 -16 -1 36.9 8.7
 12 -16 1 40.9 10.4
 12 16 1 38.5 8.9
 12 16 1 24.8 8.6
 -12 16 -1 32.5 4.9
 -12 16 -1 32.6 8.3
 -12 16 -1 31.9 5.1
 -14 -16 -1 4.7 5
 -14 -16 -1 0.3 2.3
 -14 -16 -1 -1.8 6.6
 14 -16 1 5.5 3.1
 14 16 1 -9 6
 -14 16 -1 3.5 3
 -14 16 -1 3.4 2.5
 -14 16 -1 -6.6 4.7
 14 16 1 0.5 6.2
 -16 -16 -1 -0.2 3.5
 -16 -16 -1 2.2 2.8
 16 -16 1 7 2.5
 16 -16 1 -8.6 7.8
 16 -16 1 5.9 3.4
 -16 -16 -1 3.8 5.3
 -16 -16 -1 -10.6 6.3
 16 16 1 7.6 7.7
 16 16 1 -8.4 6
 -16 16 -1 4.5 3.1
 -16 16 -1 4.9 2.8
 -16 16 -1 -8.3 7
 -18 -16 -1 -5.9 2.5
 -18 -16 -1 1.3 5.7
 -18 -16 -1 -1.8 5.4
 18 -16 1 3.2 2.1
 -18 -16 -1 3.3 4
 18 -16 1 1.5 2.9
 18 16 1 -3.6 5.7
 -18 16 -1 -5.8 5.7
 -18 16 -1 -4.4 5.1
 -18 16 -1 3.1 2.6
 -18 16 -1 0.6 3.2
 18 16 1 -6.3 6.2
 -20 -16 -1 22.5 6.3
 -20 -16 -1 25 7.1
 -20 -16 -1 23.9 5.1
 -20 -16 -1 35.9 9.3
 20 -16 1 32.8 6.1
 20 -16 1 23.8 4.2
 -20 16 -1 35.6 5.7
 -20 16 -1 31 8.9
 -20 16 -1 24.2 5.5
 20 16 1 32.1 7.7
 -20 16 -1 17.7 7.4
 20 16 1 32.5 10.4
 22 -16 1 23.1 6.1
 -22 -16 -1 15.4 4.7
 -22 -16 -1 38.4 10.5
 22 -16 1 21.9 4.2
 -22 -16 -1 29.5 6.9
 22 16 1 43.4 11.5
 -22 16 -1 28.7 7.4
 -22 16 -1 25.7 7.4
 22 16 1 24.9 7.3
 -22 16 -1 30.2 5.5
 -22 16 -1 25.4 9.1
 24 -16 1 6.1 2.7
 -24 -16 -1 19.3 8.4
 -24 -16 -1 6.5 4.4
 -24 16 -1 23.2 5.9
 -24 16 -1 11.9 6
 24 16 1 8.8 8.4
 24 16 1 4.8 5.7
 -23 -17 1 14.8 8.5
 -23 -17 1 12.5 6.1
 23 -17 -1 13.7 4.7
 -23 -17 1 10.7 5.9
 -23 -17 1 3.2 3.3
 -23 17 1 16.3 5.1
 23 17 -1 13 6.8
 -23 17 1 11.6 4.2
 -23 17 1 2.2 9.7
 -21 -17 1 -3.7 6
 -21 -17 1 2.9 4.8
 21 -17 -1 7 4.7
 -21 -17 1 2.1 3.1
 -21 -17 1 -14.9 10.7
 21 17 -1 5 11.7
 -21 17 1 6.9 7.7
 -21 17 1 4.4 4.3
 -21 17 1 6.6 4.6
 21 17 -1 0.8 6.4
 -19 -17 1 6.8 3
 19 -17 -1 4.7 3.5
 19 -17 -1 6.1 2.6
 -19 -17 1 6.2 4.8
 19 -17 -1 5.8 3.8
 -19 -17 1 9.6 6.7
 -19 -17 1 3.2 6.5
 19 17 -1 7.7 6.6
 -19 17 1 6.4 3.4
 -19 17 1 -3.6 7.3
 -19 17 1 5.9 4
 19 17 -1 7 8.7
 -17 -17 1 7.4 4.5
 -17 -17 1 5.3 5.9
 17 -17 -1 10.4 4.3
 17 -17 -1 7.4 2.1
 17 -17 -1 11.3 3.7
 -17 -17 1 7.9 2.8
 -17 -17 1 9.7 6.8
 -17 17 1 7 3.1
 17 17 -1 10.2 8.3
 -17 17 1 3.7 6.9
 17 17 -1 10.3 7.1
 -17 17 1 2.1 3.4
 15 -17 -1 18.9 4.4
 -15 -17 1 18.2 3.7
 -15 -17 1 12.4 6.4
 -15 -17 1 0 7.3
 15 -17 -1 14.8 2.9
 -15 17 1 26.6 4.6
 15 17 -1 14.1 9.6
 -15 17 1 26.7 13.5
 15 17 -1 15.9 7.9
 -15 17 1 17.4 3.8
 13 -17 -1 13.3 4.6
 13 -17 -1 9.3 3.6
 13 -17 -1 6.5 3.2
 -13 -17 1 7.8 2.9
 13 -17 -1 8 7.6
 -13 -17 1 10.8 5.7
 -13 -17 1 8.9 7.3
 -13 17 1 9.9 8.3
 -13 17 1 5.6 2.8
 13 17 -1 19.1 7.7
 -13 17 1 13 3.7
 11 -17 -1 74.99 13.2
 11 -17 -1 48.6 6.9
 -11 -17 1 45.5 6.2
 -11 -17 1 42.8 8.9
 11 -17 -1 48.9 7.8
 -11 -17 1 57.49 11
 -11 17 1 52.99 7.1
 11 17 -1 60.79 10.8
 -11 17 1 47.1 6.6
 9 -17 -1 95.49 16.4
 -9 -17 1 142.19 15.8
 -9 -17 1 136.29 14.8
 9 -17 -1 102.19 11.9
 -9 -17 1 93.79 11.1
 9 -17 -1 107.99 12
 9 -17 -1 118.29 13.5
 9 17 -1 120.29 15.5
 -9 17 1 106.99 11.8
 -9 17 1 118.29 15
 7 -17 -1 260.47 32.5
 7 -17 -1 315.67 29.5
 7 -17 -1 311.47 29.4
 7 -17 -1 283.67 30.6
 -7 -17 1 300.77 28.9
 7 17 -1 301.47 28.6
 -7 17 1 321.27 29.4
 7 17 -1 354.76 32.5
 -5 -17 1 25 7.3
 5 -17 -1 44.5 7.3
 5 -17 -1 50.29 10
 -5 -17 1 33.6 4.7
 5 -17 -1 42.3 5.4
 5 -17 -1 40 5.2
 -5 -17 1 36.6 8.7
 -5 17 1 31.3 8.4
 5 17 -1 39.5 9
 5 17 -1 33.7 7.4
 -5 17 1 41.9 5.5
 -3 -17 1 -5.5 6
 3 -17 -1 7.2 4.1
 3 -17 -1 -0.2 6.3
 -3 -17 1 -0.7 1.4
 3 -17 -1 0.6 1.9
 -3 -17 1 0.5 4.6
 3 -17 -1 1.1 1.9
 3 17 -1 0.2 3.1
 -3 17 1 0.3 2.1
 -3 17 1 1 5.3
 3 17 -1 0.8 1.8
 3 17 -1 -6.7 6.3
 1 -17 -1 89.09 9.4
 -1 -17 1 86.69 8.9
 1 -17 -1 86.69 9.1
 -1 -17 1 86.89 9.4
 1 17 -1 77.99 9
 -1 17 1 91.89 9.4
 1 17 -1 95.49 12.9
 -1 -17 -1 87.09 9.2
 1 -17 1 91.79 9.5
 1 -17 1 88.29 9.1
 1 17 1 83.79 13.1
 -1 17 -1 88.09 9.2
 -1 17 -1 92.69 13.1
 1 17 1 87.79 9.4
 3 -17 1 1.7 5.9
 3 -17 1 0.4 1.6
 3 -17 1 1.5 5.1
 -3 -17 -1 7.1 6.5
 3 -17 1 1.4 1.8
 -3 -17 -1 1.6 1.7
 -3 -17 -1 0 4.2
 3 17 1 -9.2 5.5
 3 17 1 2.5 2.1
 -3 17 -1 0.9 1.8
 -3 17 -1 -4 5.7
 -3 17 -1 -3.6 4
 5 -17 1 39.2 5.4
 -5 -17 -1 45.9 8
 -5 -17 -1 30.6 4.7
 -5 -17 -1 45.5 9.5
 5 -17 1 54.09 9.3
 5 -17 1 35.7 4.9
 5 -17 1 23.2 8.7
 -5 17 -1 40.7 9
 5 17 1 28.9 5.6
 5 17 1 39.5 8.6
 -5 17 -1 33.1 5
 5 17 1 43.1 10.1
 -7 -17 -1 368.66 33.7
 -7 -17 -1 316.67 30.4
 -7 -17 -1 283.37 32.3
 7 -17 1 269.17 33.4
 7 -17 1 389.36 33.6
 7 -17 1 312.17 30.6
 7 17 1 343.87 37.4
 -7 17 -1 325.67 30.5
 -7 17 -1 326.57 32.8
 7 17 1 323.57 33.6
 7 17 1 306.57 29.8
 -9 -17 -1 96.29 10.4
 9 -17 1 96.79 11
 9 -17 1 114.49 15.6
 -9 -17 -1 83.99 13.1
 9 -17 1 121.69 14.8
 9 -17 1 83.49 10.9
 9 17 1 107.69 14.1
 -9 17 -1 123.19 14.3
 9 17 1 63.89 14.5
 -9 17 -1 98.29 10.7
 11 -17 1 39.8 6.7
 -11 -17 -1 45.2 6.5
 11 -17 1 64.09 12.2
 -11 -17 -1 78.39 9.9
 11 -17 1 52.89 9.7
 -11 17 -1 48.8 6.8
 11 17 1 56.69 11.5
 -11 17 -1 61.49 10.3
 -11 17 -1 45.2 6.8
 11 17 1 55.69 11.2
 -13 -17 -1 8.3 5.7
 -13 -17 -1 12.9 7.9
 13 -17 1 -3.4 8.6
 -13 -17 -1 8.4 2.8
 13 -17 1 7.1 3.2
 -13 17 -1 10 3.2
 13 17 1 1.3 6.8
 -13 17 -1 9.5 7
 -13 17 -1 3.9 2.7
 13 17 1 9.2 7.3
 -15 -17 -1 15.3 6.5
 15 -17 1 12 3.3
 -15 -17 -1 14.5 3.8
 -15 -17 -1 11.1 8.1
 15 -17 1 -4.1 9.1
 15 -17 1 12.9 4
 15 17 1 19.4 8
 -15 17 -1 15 3.6
 15 17 1 14.5 8.5
 -15 17 -1 17.5 4.1
 -15 17 -1 9 9.6
 -17 -17 -1 6.6 2.9
 17 -17 1 5.2 3.3
 -17 -17 -1 14.1 7
 -17 -17 -1 8.8 4.4
 -17 -17 -1 10.7 6.2
 17 -17 1 13.2 2.9
 17 17 1 9.4 7.9
 -17 17 -1 8.9 3.2
 -17 17 -1 11.9 10.5
 -17 17 -1 5.2 6.6
 -17 17 -1 6.1 3.5
 17 17 1 2.5 6.7
 -19 -17 -1 4.1 3.1
 -19 -17 -1 4.6 5.9
 -19 -17 -1 6.2 6.8
 19 -17 1 9.7 2.7
 -19 -17 -1 10.5 5.1
 19 -17 1 9.6 3.9
 -19 17 -1 5.3 3.9
 19 17 1 -5.3 7.2
 19 17 1 7.2 6.4
 -19 17 -1 13.9 7.2
 -19 17 -1 -11.3 9.7
 -19 17 -1 10.2 3.7
 -21 -17 -1 2.2 6.8
 21 -17 1 4.8 2.5
 -21 -17 -1 3.9 5
 21 -17 1 5.9 3.9
 -21 -17 -1 5.6 3.5
 -21 17 -1 8.3 3.7
 -21 17 -1 10.9 6.2
 21 17 1 2 6.3
 -21 17 -1 12.2 8
 21 17 1 3.1 8.4
 -21 17 -1 7.9 8
 -23 -17 -1 11.2 3.9
 23 -17 1 7.7 4.6
 23 -17 1 7.9 2.7
 -23 -17 -1 5 7.8
 -23 -17 -1 5.8 9
 -23 17 -1 12.4 6
 -23 17 -1 6.1 3.8
 -23 17 -1 10.5 4.7
 23 17 1 8.7 9.2
 23 17 1 4 6
 -22 -18 1 -4.3 4.4
 -22 -18 1 1.5 3.1
 -22 -18 1 -5.3 6.5
 22 -18 -1 -1.1 3.1
 -22 18 1 5.2 7.5
 -22 18 1 6.4 4.4
 22 18 -1 -1.8 7.1
 -22 18 1 -8.2 2.8
 20 -18 -1 7.3 2.5
 -20 -18 1 0.3 6.7
 -20 -18 1 7.3 3.2
 -20 -18 1 1.8 8.3
 -20 -18 1 -2.5 4.3
 20 -18 -1 6 1.6
 -20 18 1 8 8.2
 -20 18 1 0.2 6.3
 -20 18 1 5.8 6.3
 20 18 -1 4.3 7.2
 -18 -18 1 -0.9 2.4
 -18 -18 1 -0.9 5.8
 -18 -18 1 5.4 7.7
 18 -18 -1 3.2 2.9
 -18 -18 1 7.4 4.8
 18 -18 -1 0.2 3.1
 -18 18 1 1.7 3
 -18 18 1 -4.8 7.1
 18 18 -1 0.1 6.3
 -18 18 1 -4.4 3.2
 16 -18 -1 4.3 3
 16 -18 -1 2.4 1.7
 -16 -18 1 -4.2 5.2
 -16 -18 1 0.5 2.6
 -16 -18 1 -0.6 7.9
 16 -18 -1 11.6 4.1
 -16 18 1 1.1 2.5
 -16 18 1 -1 3.1
 16 18 -1 -9 6.3
 -16 18 1 1.6 5.8
 -14 -18 1 -3.5 2.1
 14 -18 -1 1.7 2.6
 -14 -18 1 -4.9 4.9
 -14 18 1 0.1 2.8
 14 18 -1 -12.1 6.8
 -14 18 1 6 7.1
 -14 18 1 4.6 2.7
 12 -18 -1 19.8 4.4
 -12 -18 1 18.5 3.9
 12 -18 -1 16.8 4.5
 -12 -18 1 52.39 15.3
 12 -18 -1 29.6 10.1
 -12 -18 1 27 7
 12 -18 -1 30.5 6
 -12 18 1 26.9 4.7
 12 18 -1 28.6 9.7
 -12 18 1 21 7.7
 10 -18 -1 83.49 10.1
 10 -18 -1 60.39 8.1
 10 -18 -1 77.09 18
 -10 -18 1 74.19 12.7
 -10 -18 1 58.39 10.3
 -10 -18 1 59.69 7.3
 10 -18 -1 77.99 10.7
 10 18 -1 70.39 18
 -10 18 1 43.8 10.3
 -10 18 1 71.59 8.2
 8 -18 -1 87.59 19.3
 8 -18 -1 45.1 7
 8 -18 -1 81.19 10.1
 8 -18 -1 49.1 6.9
 -8 -18 1 46.9 6.1
 -8 18 1 60.29 11.3
 -8 18 1 53.89 7
 6 -18 -1 42.3 5.9
 6 -18 -1 42.2 8.2
 6 -18 -1 36.7 5.6
 -6 -18 1 39.7 5.2
 6 -18 -1 52.89 12.4
 -6 18 1 46.9 14
 -6 18 1 39.3 6
 -4 -18 1 29 3.9
 -4 -18 1 27.1 7.4
 4 -18 -1 25.5 4.2
 4 -18 -1 38.9 9.8
 4 -18 -1 23.3 5.7
 -4 -18 1 26.2 8.5
 4 18 -1 23.2 9
 -4 18 1 29.8 4.5
 2 -18 -1 198.28 19.4
 -2 -18 1 195.98 19.1
 2 -18 -1 191.58 19.6
 2 -18 -1 202.88 21.4
 -2 -18 1 214.38 22.2
 2 18 -1 203.98 23
 2 18 -1 208.88 21.2
 -2 18 1 200.08 19.5
 2 18 -1 191.08 19.2
 0 -18 1 156.88 15.6
 0 -18 -1 156.58 15.2
 0 -18 1 143.29 18.3
 0 -18 1 157.18 15.1
 0 -18 -1 152.78 15.5
 0 -18 -1 152.38 17.6
 0 -18 -1 184.98 19.5
 0 18 -1 150.08 15.1
 0 18 1 144.29 15.3
 0 18 1 168.98 19.2
 0 18 -1 142.79 19.2
 0 18 -1 138.79 17.4
 2 -18 1 170.18 21.6
 -2 -18 -1 188.28 18.2
 2 -18 1 198.48 19.1
 -2 -18 -1 184.78 20.7
 2 -18 1 186.28 18.1
 -2 18 -1 214.58 23.6
 2 18 1 203.98 22.1
 -2 18 -1 166.98 20.6
 2 18 1 179.68 18.2
 -2 18 -1 184.28 18.1
 -4 -18 -1 30.6 4.3
 4 -18 1 24.4 4.9
 -4 -18 -1 43.4 9.2
 4 -18 1 16.7 8.5
 4 -18 1 29.8 4.3
 4 -18 1 38.6 8.3
 -4 -18 -1 41.3 7.5
 4 18 1 28.4 5.6
 -4 18 -1 18 6.9
 -4 18 -1 21.2 9.5
 4 18 1 25.3 8.5
 -4 18 -1 29.6 4.4
 4 18 1 32 4.5
 -6 -18 -1 44.9 9.9
 6 -18 1 46.4 6.2
 6 -18 1 48.5 5.9
 -6 -18 -1 62.39 12.6
 -6 -18 -1 38.9 5.5
 6 18 1 40.5 5.9
 6 18 1 53.09 10.5
 6 18 1 31.2 5.4
 -6 18 -1 52.79 6
 8 -18 1 61.59 8.3
 -8 -18 -1 70.49 12.6
 -8 -18 -1 43 9.8
 8 -18 1 75.79 8.3
 8 18 1 48.6 12.4
 -8 18 -1 92.49 14.5
 -8 18 -1 67.69 8
 8 18 1 88.99 15.2
 -10 -18 -1 85.69 12.7
 10 -18 1 49.9 7.8
 -10 -18 -1 57.29 9.8
 10 -18 1 46.3 10.4
 10 -18 1 60.39 7.9
 10 -18 1 62.09 19.3
 -10 -18 -1 62.49 7.2
 -10 18 -1 50.89 10.6
 10 18 1 77.39 13.5
 10 18 1 63.69 14.8
 -10 18 -1 62.19 7.6
 -12 -18 -1 18.5 6.8
 -12 -18 -1 18.7 3.8
 -12 -18 -1 28 9.4
 12 -18 1 57.69 16.7
 12 -18 1 17.2 4.1
 -12 18 -1 22 4.6
 -12 18 -1 18.4 4
 12 18 1 16.2 8.7
 -14 -18 -1 -6.6 5
 -14 -18 -1 -10.5 7.7
 14 -18 1 -14.5 9.7
 14 -18 1 0 2.7
 -14 18 -1 -8.6 7.7
 14 18 1 -1.1 7.6
 -14 18 -1 -0.7 2.7
 -14 18 -1 3.7 2.6
 14 18 1 -13.7 12.5
 -16 -18 -1 -3.3 4.9
 -16 -18 -1 2 2.5
 -16 -18 -1 -1.5 7.5
 16 -18 1 -6.4 7.8
 16 -18 1 3.8 3.1
 16 -18 1 2.3 2.1
 -16 18 -1 -0.7 2.4
 -16 18 -1 1.7 3.2
 16 18 1 10.5 8
 -16 18 -1 -9.2 7.3
 -16 18 -1 -4.7 5.9
 16 18 1 -10.1 11.2
 -18 -18 -1 4.1 6
 -18 -18 -1 -2.7 3.8
 -18 -18 -1 -3.3 2.3
 18 -18 1 0.3 3
 18 -18 1 1.8 2.2
 -18 -18 -1 3.6 7.3
 -18 18 -1 -1.6 2.7
 -18 18 -1 2.4 3.5
 18 18 1 -3.5 10.9
 18 18 1 3.8 7.9
 -18 18 -1 0 7.3
 -18 18 -1 2.1 6.2
 -20 -18 -1 9.2 5.3
 20 -18 1 2.5 3.6
 20 -18 1 4.8 2.5
 -20 -18 -1 10.3 6.5
 -20 -18 -1 4.8 6.9
 -20 -18 -1 5.3 3.4
 20 18 1 -0.6 11.6
 -20 18 -1 4.9 4.3
 -20 18 -1 -0.3 7.1
 -20 18 -1 1.8 3.4
 20 18 1 5.5 8.6
 -20 18 -1 3.9 6
 -22 -18 -1 -2.6 4.7
 22 -18 1 1.2 2.2
 -22 -18 -1 0.7 3.3
 -22 -18 -1 0.1 7.2
 22 -18 1 3.4 3.6
 22 -18 1 12.3 5.2
 22 18 1 3.8 8.4
 -22 18 -1 -2.2 3.2
 -22 18 -1 -0.4 7.3
 -22 18 -1 11 4.5
 22 18 1 0 7
 -21 -19 1 3.9 5.2
 -21 -19 1 8.1 7.5
 -21 -19 1 3.6 6.8
 21 -19 -1 0.3 3.5
 -21 -19 1 0.6 3
 -21 19 1 0 3.3
 -21 19 1 -3.9 7.6
 -21 19 1 4.9 4.1
 21 19 -1 -9.8 6.6
 -19 -19 1 3.8 2.9
 -19 -19 1 11.8 5.6
 19 -19 -1 8.9 6.1
 -19 -19 1 7.6 7.6
 -19 -19 1 10.3 7
 -19 19 1 -4.8 7.8
 19 19 -1 5.9 7.5
 -19 19 1 11.6 4.2
 17 -19 -1 0.2 3.8
 17 -19 -1 7.7 2.1
 -17 -19 1 13.3 7.9
 -17 -19 1 3.1 2.6
 -17 -19 1 9.6 6.4
 17 -19 -1 5.1 3.4
 -17 19 1 6.3 3.3
 -17 19 1 5.3 3.9
 17 19 -1 4.2 7.1
 -17 19 1 -4.6 8.1
 15 -19 -1 6.6 2.1
 -15 -19 1 -4.2 5.1
 -15 -19 1 0.8 7.1
 15 -19 -1 2.2 2.9
 15 -19 -1 11.4 4.4
 -15 -19 1 5.7 2.4
 -15 19 1 4 3.4
 -15 19 1 8.4 2.9
 15 19 -1 2.7 7.3
 -15 19 1 3.4 6.3
 -13 -19 1 21.1 4
 13 -19 -1 31.8 5.8
 13 -19 -1 24.4 5.2
 13 -19 -1 25.4 4.8
 -13 -19 1 26.4 7.4
 13 -19 -1 19.6 9
 -13 -19 1 31.9 9
 -13 19 1 27.7 4.7
 -13 19 1 7.1 7.7
 13 19 -1 14.5 8.4
 11 -19 -1 47.5 6.9
 -11 -19 1 44.6 8.9
 11 -19 -1 37.9 6.2
 -11 -19 1 33.2 5.6
 -11 19 1 47.1 10.3
 11 19 -1 71.19 11.6
 -11 19 1 51.09 6.8
 9 -19 -1 107.49 12.5
 9 -19 -1 150.28 19
 -9 -19 1 100.69 11.6
 9 -19 -1 131.69 14.3
 -9 -19 1 125.69 15.3
 9 -19 -1 99.59 12.9
 -9 19 1 123.49 12.9
 9 19 -1 112.89 15.7
 -9 19 1 121.49 15.8
 7 -19 -1 272.87 28
 -7 -19 1 334.87 29.6
 -7 -19 1 266.27 25.9
 7 -19 -1 221.98 30.3
 7 -19 -1 270.27 26.6
 7 19 -1 311.37 29.6
 -7 19 1 237.98 28.5
 -7 19 1 292.57 26.4
 7 19 -1 265.47 25.6
 -5 -19 1 40.2 8.6
 5 -19 -1 38.8 5.5
 5 -19 -1 46.9 5.9
 5 -19 -1 54.09 11.9
 -5 -19 1 41.6 5
 -5 -19 1 28.2 9.6
 -5 19 1 44.3 9.4
 5 19 -1 29.4 5.6
 -5 19 1 42.5 5.8
 5 19 -1 32.3 9.5
 -3 -19 1 60.29 11
 3 -19 -1 52.89 6.2
 3 -19 -1 56.09 8.8
 3 -19 -1 42.6 6.5
 -3 -19 1 45.7 9.4
 -3 -19 1 49.5 5.8
 3 19 -1 49.8 10.3
 -3 19 1 38.8 9.7
 3 19 -1 49.9 6
 3 19 -1 51.19 8.6
 -3 19 1 45.5 6.3
 -1 -19 1 145.89 14.2
 1 -19 -1 143.29 14.4
 -1 -19 1 182.18 18.7
 -1 -19 1 149.09 14.7
 1 -19 -1 143.19 16.9
 1 -19 -1 121.69 18.2
 1 -19 -1 131.09 14.6
 1 19 -1 142.39 17.5
 -1 19 1 140.49 14.5
 1 19 -1 141.39 14.2
 -1 -19 -1 119.99 15.9
 -1 -19 -1 172.08 18.4
 -1 -19 -1 135.19 13.6
 1 -19 1 146.79 14.1
 -1 -19 -1 136.29 14.1
 1 -19 1 139.89 13.6
 1 19 1 128.29 13.8
 1 19 1 112.49 16.3
 -1 19 -1 141.19 13.7
 -1 19 -1 129.19 17.3
 -3 -19 -1 47.5 10.4
 -3 -19 -1 40.1 8.4
 3 -19 1 50.19 6.1
 -3 -19 -1 42 5.5
 3 -19 1 42.3 5.6
 3 -19 1 43.8 10.1
 3 19 1 42.6 9.4
 -3 19 -1 48.2 9.7
 3 19 1 30.3 6.6
 -3 19 -1 46.4 5.7
 -3 19 -1 45.5 8.3
 3 19 1 44.3 5.8
 5 -19 1 37.4 5.5
 -5 -19 -1 46.4 8.5
 -5 -19 -1 45.9 10.6
 5 -19 1 36.2 10.2
 5 -19 1 41.6 5.4
 -5 -19 -1 37.2 5.2
 5 -19 1 49 9
 -5 19 -1 45.9 5.5
 -5 19 -1 28.5 7.8
 5 19 1 27.1 5.6
 5 19 1 34.9 9.1
 -5 19 -1 37.9 9.3
 7 -19 1 280.97 26.2
 -7 -19 -1 236.98 27.9
 7 -19 1 232.88 29.3
 7 -19 1 270.97 26.4
 -7 -19 -1 272.37 25.8
 -7 19 -1 294.07 26
 7 19 1 284.67 25.4
 -7 19 -1 243.98 28.4
 -7 19 -1 333.57 30.4
 7 19 1 265.47 28.7
 7 19 1 255.07 25.3
 -9 -19 -1 99.39 11.4
 -9 -19 -1 83.39 13.9
 9 -19 1 140.59 17.7
 9 -19 1 109.49 12.2
 -9 -19 -1 123.99 16.2
 9 -19 1 109.89 12.1
 9 19 1 102.39 15
 -9 19 -1 108.89 11.8
 -9 19 -1 130.89 15.7
 9 19 1 119.19 18
 -11 -19 -1 46.7 6.7
 -11 -19 -1 57.39 9.8
 11 -19 1 46 7.3
 11 19 1 82.59 13.6
 -11 19 -1 62.39 9.8
 11 19 1 68.79 12.3
 -13 -19 -1 17.9 7.2
 -13 -19 -1 21.2 4.3
 13 -19 1 20.6 4.7
 13 -19 1 17.9 11
 -13 -19 -1 23.1 9.3
 13 -19 1 22 7.4
 -13 19 -1 24.4 4.4
 -13 19 -1 25.8 4.5
 13 19 1 19.3 10
 -13 19 -1 12.5 7
 -13 19 -1 20.1 8.4
 13 19 1 15 8.1
 15 -19 1 11.1 5.9
 -15 -19 -1 -1.1 6.7
 -15 -19 -1 -0.8 5.3
 15 -19 1 -13 8.4
 -15 -19 -1 4.2 2.4
 15 -19 1 3.2 3.1
 15 19 1 6.4 7.3
 15 19 1 4 8
 -15 19 -1 -2.3 6.5
 -15 19 -1 -4.9 7.5
 -15 19 -1 7.2 3.3
 -15 19 -1 1.4 2.6
 -17 -19 -1 3.4 6.9
 17 -19 1 8.7 2.7
 -17 -19 -1 3.5 4.5
 17 -19 1 9.9 6.4
 -17 -19 -1 9.7 6.7
 -17 -19 -1 7.1 3.3
 17 -19 1 8.4 3.8
 -17 19 -1 8.2 3.6
 -17 19 -1 11.1 4.1
 17 19 1 2.2 8
 -17 19 -1 -2.1 7.7
 17 19 1 5.7 7.4
 -17 19 -1 8.1 7.1
 19 -19 1 12.1 6.2
 -19 -19 -1 7.1 7.2
 -19 -19 -1 4.7 6.6
 -19 -19 -1 10.7 5.8
 19 -19 1 12.8 3.1
 -19 -19 -1 7.8 3.7
 19 -19 1 7.7 4.1
 -19 19 -1 10.5 4.4
 -19 19 -1 5.5 3.8
 19 19 1 -4.5 7
 -19 19 -1 2.8 8
 -19 19 -1 4.9 7.8
 19 19 1 -3.5 8
 -21 -19 -1 1 3
 21 -19 1 1.3 2.2
 -21 -19 -1 0.7 7.3
 -21 -19 -1 -3.3 4.7
 21 -19 1 1.6 5.1
 21 -19 1 -2.4 3.3
 21 19 1 -7.3 7.7
 21 19 1 -4 6.1
 -21 19 -1 9 8
 -21 19 -1 3.6 3.7
 -21 19 -1 0 8.7
 -21 19 -1 1.7 4
 -20 -20 1 -2.2 2.5
 20 -20 -1 -1.1 1.1
 20 -20 -1 2 3.4
 -20 -20 1 -1.3 6.4
 -20 -20 1 3.3 6.9
 20 -20 -1 0.3 1.1
 -20 -20 1 -3.1 4.9
 -20 20 1 6.9 4.3
 20 20 -1 -8 6.7
 -20 20 1 -10.3 8
 -20 20 1 -2.8 3.2
 18 -20 -1 4.5 3.8
 18 -20 -1 1.1 3.1
 -18 -20 1 4.7 2.8
 -18 -20 1 7.5 8.7
 -18 -20 1 1.6 4.9
 -18 -20 1 0.2 6.6
 18 -20 -1 3.8 1.9
 -18 20 1 -5.5 8.6
 -18 20 1 8.8 4.4
 -18 20 1 -0.2 4.4
 18 20 -1 7.9 8.1
 -16 -20 1 25.1 4.6
 16 -20 -1 34.6 4.5
 -16 -20 1 26.2 9.7
 16 -20 -1 32 5.8
 16 -20 -1 34 6.2
 -16 -20 1 22.9 8.2
 -16 20 1 34.2 5.5
 -16 20 1 27.1 10.1
 -16 20 1 32.4 5.9
 16 20 -1 27.5 9.2
 -14 -20 1 20.8 3.8
 14 -20 -1 23.6 4.8
 -14 -20 1 23 9.5
 14 -20 -1 35.3 6.1
 -14 -20 1 15.9 7.2
 14 20 -1 11.7 8.6
 -14 20 1 17.9 7.8
 -14 20 1 26.1 5
 -12 -20 1 23.4 7.2
 12 -20 -1 22.6 9.3
 12 -20 -1 25.3 4.9
 -12 -20 1 41.9 9.9
 -12 -20 1 18.4 3.4
 12 -20 -1 13.5 4.2
 12 -20 -1 18 5.4
 -12 20 1 12.1 8.2
 12 20 -1 21.4 8.9
 -12 20 1 20.7 4.2
 -10 -20 1 60.39 11.5
 10 -20 -1 44.6 6.5
 10 -20 -1 44.8 6.5
 10 -20 -1 45.9 7.7
 -10 -20 1 41.5 8.9
 -10 -20 1 32.5 5.3
 10 -20 -1 48.2 12.6
 -10 20 1 40 9.8
 -10 20 1 40.1 6.1
 10 20 -1 43.6 10.4
 8 -20 -1 88.29 12.2
 -8 -20 1 89.39 14.2
 8 -20 -1 88.19 16
 -8 20 1 72.19 12.8
 8 20 -1 99.29 14.6
 6 -20 -1 0.2 2.3
 6 -20 -1 1 2.1
 6 -20 -1 6.1 4.9
 6 -20 -1 9.7 9
 6 20 -1 14 8.2
 -6 20 1 0.4 2.6
 -6 20 1 19.6 7.2
 4 -20 -1 13.9 5.3
 -4 -20 1 3.6 1.9
 4 -20 -1 11.2 8.6
 -4 -20 1 18.1 8.1
 -4 -20 1 5.8 5.4
 4 -20 -1 4.2 2.3
 4 -20 -1 -0.3 2.1
 -4 20 1 -1.1 6.5
 4 20 -1 8.9 7.5
 4 20 -1 0.4 3.2
 -4 20 1 1.6 2.4
 2 -20 -1 12.4 8.1
 2 -20 -1 15 3.4
 2 -20 -1 14.5 5.6
 -2 -20 1 12.5 2.8
 2 -20 -1 11.5 2.9
 -2 -20 1 12.8 3.2
 -2 -20 1 18.6 6.6
 2 20 -1 16.4 3.1
 -2 20 1 4.2 6.4
 2 20 -1 25.8 7.7
 2 20 -1 29.4 5.4
 -2 20 1 19 3.6
 0 -20 -1 2.8 4.6
 0 -20 -1 3.8 6.7
 0 -20 -1 -1.4 1.7
 0 -20 -1 0.1 2.1
 0 -20 1 10 5.6
 0 -20 1 -1.4 1.6
 0 -20 1 6.8 6.3
 0 -20 1 -1.8 1.8
 0 20 -1 11.4 7.1
 0 20 1 -2.3 2.2
 0 20 -1 10.9 4.6
 0 20 -1 -1 1.9
 0 20 1 2.4 5.9
 -2 -20 -1 17.1 6.7
 -2 -20 -1 9.5 2.9
 2 -20 1 10.3 2.6
 2 -20 1 31 8.3
 2 -20 1 10.7 3
 -2 -20 -1 19.1 8.2
 2 20 1 8.4 4.4
 -2 20 -1 14.1 7.6
 -2 20 -1 28 6.5
 2 20 1 5 6.2
 2 20 1 10.8 3
 -2 20 -1 13.8 2.9
 -4 -20 -1 5.3 7.2
 4 -20 1 3.5 2.3
 -4 -20 -1 6.4 5.1
 4 -20 1 6.2 7.4
 4 -20 1 16 6.1
 -4 -20 -1 -0.4 1.9
 4 -20 1 2.8 2
 -4 20 -1 13 5.6
 -4 20 -1 4.8 6.5
 -4 20 -1 4.2 2.3
 4 20 1 4.7 6.7
 4 20 1 2.3 3.5
 -6 -20 -1 13.1 8.8
 6 20 1 11.9 7.4
 8 -20 1 29.6 4.8
 -8 -20 -1 40.4 10.4
 -8 -20 -1 27.9 7.1
 8 -20 1 26.9 4.7
 -8 -20 -1 19.2 3.8
 8 20 1 36.4 9.2
 -8 20 -1 23.7 4.3
 10 -20 1 38.7 11.3
 10 -20 1 29.9 5.4
 -10 -20 -1 36.9 5.1
 10 -20 1 32.5 5.6
 -10 -20 -1 44.1 10.5
 -10 -20 -1 29.2 7.7
 10 -20 1 53.49 9.5
 -10 20 -1 27.4 7.6
 10 20 1 29.4 10.6
 10 20 1 30.8 9.6
 -10 20 -1 35.8 9.4
 -12 -20 -1 19.1 4
 -12 -20 -1 23.3 9.6
 12 -20 1 21.7 4.5
 12 -20 1 34.6 7.7
 12 -20 1 48.4 12.6
 -12 -20 -1 14.4 6.7
 12 20 1 6.4 9
 -12 20 -1 25.5 7.5
 -12 20 -1 21 4.5
 -12 20 -1 18.5 8.4
 12 20 1 12.2 8.5
 -14 -20 -1 19 7.2
 -14 -20 -1 12.1 8.4
 14 -20 1 4 10.6
 -14 -20 -1 24.5 4
 14 -20 1 20.6 4.5
 14 -20 1 27.3 7.1
 14 20 1 18.8 10.1
 -14 20 -1 16.1 4
 -14 20 -1 19.7 4.2
 -14 20 -1 7.1 7
 14 20 1 6.2 7.7
 -14 20 -1 12 9.2
 16 -20 1 25.3 7.7
 -16 -20 -1 32 9.9
 -16 -20 -1 25.4 4.6
 16 -20 1 24.2 4.5
 -16 -20 -1 28.7 8.4
 16 -20 1 25.4 10.1
 16 -20 1 21 5.2
 -16 20 -1 32.4 10.3
 -16 20 -1 24.9 5
 -16 20 -1 29.8 5.3
 16 20 1 37.1 11.2
 16 20 1 29 8.8
 -16 20 -1 24.7 8.9
 -18 -20 -1 2.8 5
 18 -20 1 8.5 4.1
 -18 -20 -1 3.8 7.2
 -18 -20 -1 0.3 6.7
 -18 -20 -1 2.6 3.2
 18 -20 1 8.4 2.8
 18 -20 1 3 5.7
 18 20 1 0.7 8.7
 -18 20 -1 11.4 4.2
 -18 20 -1 1.2 7.2
 -18 20 -1 6.2 3.7
 -18 20 -1 0.8 8.6
 18 20 1 -7.3 7.1
 20 -20 1 -1.3 3
 -20 -20 -1 -7.5 4.7
 20 -20 1 0.7 2.2
 -20 -20 -1 0.4 2.9
 20 -20 1 2.4 5.4
 -20 -20 -1 -11.2 6.3
 -20 -20 -1 3.1 5.9
 -20 20 -1 0 3.9
 20 20 1 5.6 9.2
 -20 20 -1 0.4 3.3
 -20 20 -1 4.5 8.1
 -20 20 -1 -2 7.4
 20 20 1 -12.4 6.6
 -19 -21 1 3.4 2.6
 19 -21 -1 0.7 3.4
 -19 -21 1 6.6 7.1
 -19 -21 1 3.1 8.3
 -19 -21 1 -3.7 5.1
 -19 21 1 1.8 9.1
 19 21 -1 -2.5 7.2
 -19 21 1 -0.5 3.2
 -19 21 1 8.6 4.3
 17 -21 -1 9.3 2.4
 -17 -21 1 -1 8.7
 -17 -21 1 5 2.7
 -17 -21 1 -0.1 6.9
 17 -21 -1 4.6 3.5
 17 -21 -1 13 4.3
 -17 21 1 8.6 4.2
 -17 21 1 7.8 9.5
 -17 21 1 3.7 3.3
 17 21 -1 3 8.3
 -15 -21 1 14.2 3.2
 -15 -21 1 5.6 8.5
 -15 -21 1 9.5 6.9
 15 -21 -1 19 4.3
 -15 21 1 16.9 4.6
 15 21 -1 13.3 8.8
 -15 21 1 34 10.5
 -13 -21 1 1.3 5.7
 13 -21 -1 -1 2.5
 13 -21 -1 3.8 8.9
 13 -21 -1 7.8 4.9
 13 -21 -1 0.3 3.1
 -13 -21 1 2.2 1.9
 -13 -21 1 2.1 7.9
 13 21 -1 -2.6 7.9
 -13 21 1 3.4 3.2
 -13 21 1 3.9 6.4
 -11 -21 1 3 2.1
 -11 -21 1 1.7 7.6
 -11 -21 1 0.1 5.4
 11 -21 -1 -2.3 9.1
 11 -21 -1 7.3 3.1
 11 -21 -1 5.2 4.6
 11 -21 -1 4.7 3.2
 -11 21 1 4.3 3.1
 11 21 -1 -7.6 7.1
 -11 21 1 -1.3 6.4
 -9 -21 1 17.5 3
 9 -21 -1 13.3 3.6
 -9 -21 1 19 8.6
 9 -21 -1 10.6 5.6
 -9 -21 1 14.9 6.5
 9 -21 -1 13.6 3.7
 9 -21 -1 12.6 10
 -9 21 1 10.4 3.7
 -9 21 1 3.4 7.3
 9 21 -1 10.9 8.3
 7 -21 -1 27.1 4.8
 -7 -21 1 46.1 8.6
 7 -21 -1 27.1 4.7
 7 -21 -1 42.3 7.7
 -7 -21 1 30.1 4.4
 -7 -21 1 42.8 10.3
 7 -21 -1 39.3 11.6
 -7 21 1 29 8.6
 -7 21 1 37.6 7.9
 7 21 -1 21.5 3.7
 7 21 -1 31.9 9.2
 5 -21 -1 36.2 5.7
 5 -21 -1 52.39 8.5
 5 -21 -1 32.5 5.8
 5 -21 -1 47.8 12.1
 -5 -21 1 62.89 12
 -5 -21 1 59.19 9.7
 -5 -21 1 38.6 5.2
 5 21 -1 45.6 10.4
 -5 21 1 34.3 5.7
 5 21 -1 44.4 7.3
 -5 21 1 43 9.6
 3 -21 -1 38.9 7.2
 3 -21 -1 13.1 3.1
 -3 -21 1 21.2 7
 3 -21 -1 11.9 3.3
 3 -21 -1 39.1 10.3
 -3 -21 1 23 8.6
 -3 -21 1 13.6 2.9
 -3 21 1 17.2 3.6
 -3 21 1 20 7.6
 3 21 -1 14.4 7.8
 -1 -21 1 9.7 2.9
 1 -21 -1 4.6 2.6
 1 -21 -1 8.2 2.7
 -1 -21 1 17.1 8.2
 1 -21 -1 4.1 7.6
 -1 -21 1 20 6.6
 -1 -21 1 8.6 2.4
 1 -21 -1 9.7 5.2
 1 21 -1 13.5 2.8
 1 21 -1 17.4 7.8
 -1 21 1 6.8 2.9
 1 21 -1 18.5 5
 -1 21 1 3.4 6.2
 1 -21 1 13 7.7
 1 -21 1 6.9 2.4
 -1 -21 -1 6.3 2.7
 1 -21 1 5.5 2.5
 -1 -21 -1 9.4 2.7
 1 -21 1 13.1 8.2
 -1 -21 -1 11 7.3
 -1 -21 -1 9.7 5.3
 1 21 1 5.2 7.3
 -1 21 -1 5 6.9
 -1 21 -1 8.5 2.6
 -1 21 -1 19.3 5.6
 1 21 1 5 4
 1 21 1 9.4 2.9
 3 -21 1 14.1 3.5
 -3 -21 -1 15.9 3.2
 -3 -21 -1 19.7 6.4
 3 -21 1 25.4 7.2
 3 -21 1 12.5 3.1
 3 -21 1 16.6 8.7
 3 21 1 21.8 8.2
 -3 21 -1 15 3.5
 3 21 1 14 4.7
 -3 21 -1 17.1 8.2
 -3 21 -1 13 5.5
 3 21 1 19.8 3.5
 -5 -21 -1 72.99 12.7
 5 -21 1 42 6.2
 5 -21 1 45.8 5.8
 -5 -21 -1 32.1 5.3
 -5 -21 -1 40.9 8.3
 5 -21 1 51.99 11.7
 -5 21 -1 44.2 8.6
 -5 21 -1 34.8 9.1
 -5 21 -1 41.5 5.9
 5 21 1 30.7 9.5
 7 -21 1 24.6 4.5
 -7 -21 -1 28.1 4.4
 7 -21 1 33.4 8
 -7 -21 -1 36 10.3
 7 -21 1 35.2 10.8
 -7 -21 -1 40.3 7.9
 7 -21 1 21.1 4.6
 7 21 1 21.2 8.6
 -7 21 -1 26.7 4.7
 -7 21 -1 22.3 7.3
 -7 21 -1 19.4 8.4
 7 21 1 30.7 4.5
 7 21 1 31.6 4.4
 -9 -21 -1 19.1 9
 9 -21 1 10.9 3.7
 9 -21 1 5.7 9.3
 9 -21 1 16.6 4
 9 -21 1 20 6.8
 -9 -21 -1 10.4 2.8
 -9 -21 -1 20.9 6.5
 -9 21 -1 11.7 6.1
 9 21 1 3.9 7.7
 -9 21 -1 16 7.7
 -11 -21 -1 10.3 6.1
 -11 -21 -1 3.6 2.4
 11 -21 1 5.1 10
 -11 -21 -1 0.6 8.4
 11 -21 1 5.5 6.1
 11 -21 1 5.4 3
 -11 21 -1 -2.9 6.9
 -11 21 -1 0 6.1
 -11 21 -1 2.7 2.8
 13 -21 1 1.3 2.8
 13 -21 1 -18.9 10.3
 -13 -21 -1 -2.4 7.9
 13 -21 1 -1.7 5.7
 -13 -21 -1 4.5 5.8
 -13 -21 -1 1.4 2.1
 13 21 1 0.3 8
 -13 21 -1 0.7 2.8
 -13 21 -1 -9.9 5.9
 13 21 1 -14.4 7
 -13 21 -1 2.7 9.1
 -15 -21 -1 13.6 7
 -15 -21 -1 14.3 8.9
 15 -21 1 16.8 6.7
 15 -21 1 14.7 4.4
 -15 -21 -1 12.2 3.4
 15 -21 1 10.9 11.8
 15 21 1 17.5 8.6
 -15 21 -1 13.4 3.9
 15 21 1 4.8 9.3
 -15 21 -1 5.9 6.9
 -15 21 -1 34.5 10.6
 -17 -21 -1 2.6 2.8
 -17 -21 -1 4.7 7
 17 -21 1 5.1 2.6
 17 -21 1 3.1 3.4
 17 -21 1 9.9 5.9
 -17 -21 -1 -3.6 7.3
 17 21 1 7.8 7.9
 -17 21 -1 5.6 7.8
 17 21 1 -4.8 8.9
 -17 21 -1 13.2 4.2
 -17 21 -1 2.8 3.4
 -17 21 -1 -1.3 9
 19 -21 1 2.3 3.6
 -19 -21 -1 3.3 6.6
 19 -21 1 11.5 5.5
 19 -21 1 3.1 2.4
 -19 -21 -1 -2.6 2.5
 -19 -21 -1 -0.8 6.9
 -19 -21 -1 -0.7 4.5
 -19 21 -1 7.7 4.6
 -19 21 -1 -1 3.4
 -19 21 -1 -7.4 7.9
 19 21 1 2.4 9.7
 -19 21 -1 3.2 7.3
 19 21 1 -1 7.1
 18 -22 -1 0.1 1.7
 18 -22 -1 2.3 2.7
 18 -22 -1 2.6 3.4
 -18 -22 1 1.2 9
 -18 -22 1 0.3 2.4
 -18 -22 1 0.4 9.2
 -18 22 1 0.2 9.9
 -18 22 1 1.2 3.9
 18 22 -1 3.5 7.9
 16 -22 -1 18.1 3.6
 -16 -22 1 18.1 3.8
 -16 -22 1 29.8 11.6
 16 -22 -1 20.7 5.2
 16 -22 -1 32.3 5.7
 -16 -22 1 19.2 8.7
 -16 22 1 47.1 11.9
 16 22 -1 41.3 10.4
 -16 22 1 25.8 5.1
 -14 -22 1 12 9.4
 -14 -22 1 14.3 3.6
 14 -22 -1 17.6 5.2
 14 -22 -1 11.6 4
 -14 22 1 12.6 4.1
 -14 22 1 28 10.7
 14 22 -1 11.6 9.3
 -12 -22 1 10.6 2.6
 12 -22 -1 12.1 3.9
 12 -22 -1 3.4 4.7
 12 -22 -1 5.6 3.2
 -12 -22 1 0.9 8.4
 12 -22 -1 -5.3 9
 -12 -22 1 9.2 6.3
 -12 22 1 11.4 3.9
 -12 22 1 8.6 7.8
 12 22 -1 -2.8 7.9
 10 -22 -1 -1.9 9.7
 10 -22 -1 9.2 3.4
 -10 -22 1 5.9 8.2
 10 -22 -1 5 3
 10 -22 -1 9.4 4.9
 -10 -22 1 10.9 6.4
 -10 -22 1 4.8 2
 -10 22 1 -3.4 7.2
 10 22 -1 -5.2 7.4
 -10 22 1 8.6 3.5
 -8 -22 1 3 2
 8 -22 -1 8.3 5.2
 8 -22 -1 4.1 2.7
 -8 -22 1 2.6 5.7
 8 -22 -1 1.7 2.5
 -8 -22 1 5 8.4
 8 -22 -1 2.2 10.2
 -8 22 1 2.6 3.3
 -8 22 1 11.5 7.9
 8 22 -1 -3.5 7.4
 -6 -22 1 37.5 10.7
 6 -22 -1 26.8 4.8
 6 -22 -1 27.9 5
 -6 -22 1 46.1 8.8
 6 -22 -1 38.5 12.3
 -6 -22 1 32.3 4.5
 6 -22 -1 43.4 7.7
 6 22 -1 26.7 9.6
 -6 22 1 26.2 9
 6 22 -1 25.3 4.8
 -6 22 1 32.8 5.6
 4 -22 -1 34.4 5.7
 4 -22 -1 42.9 6.6
 -4 -22 1 50.89 9.5
 -4 -22 1 42 5.2
 4 22 -1 28.8 6.4
 -4 22 1 35.9 5.7
 4 22 -1 64.79 12.1
 -4 22 1 59.09 11.4
 -2 -22 1 30.7 10.7
 2 -22 -1 38.7 5.4
 -2 -22 1 37.5 4.9
 -2 -22 1 34.1 8.5
 2 -22 -1 57.99 12.3
 -2 -22 1 29.2 5
 2 -22 -1 28.7 5.1
 2 22 -1 29.9 6.6
 -2 22 1 32 5.2
 2 22 -1 26.7 4.5
 2 22 -1 42.6 10.5
 -2 22 1 38.1 9.8
 0 -22 -1 184.68 22
 0 -22 1 149.88 16.3
 0 -22 -1 151.48 16.3
 0 -22 1 203.48 20.6
 0 -22 1 184.18 21.5
 0 -22 -1 164.08 16
 0 -22 1 155.08 15.8
 0 -22 -1 207.08 19.7
 0 22 1 156.18 16.1
 0 22 1 147.49 19.9
 0 22 -1 139.69 19.7
 0 22 -1 148.49 15.9
 0 22 -1 136.49 18.5
 0 22 1 164.78 18.8
 -2 -22 -1 33.3 5.4
 2 -22 1 25.1 5
 2 -22 1 35.5 5.2
 2 -22 1 29 10.3
 2 -22 1 45.8 9.2
 -2 -22 -1 36.8 5.2
 -2 -22 -1 60.69 9.5
 2 22 1 42.9 7.2
 2 22 1 36.4 9.1
 -2 22 -1 23.9 7.4
 2 22 1 36.6 5.4
 -2 22 -1 42.2 9.7
 -2 22 -1 30.5 5
 4 -22 1 38.1 5.7
 4 -22 1 26.8 5.5
 4 -22 1 39.7 11.1
 4 -22 1 32.5 12
 -4 -22 -1 40.5 5.5
 -4 22 -1 55.79 10.9
 4 22 1 59.99 8.8
 -4 22 -1 40.4 6
 -6 -22 -1 35.2 8.2
 -6 -22 -1 25.5 4.2
 6 -22 1 42.1 11.2
 6 -22 1 23.3 4.6
 6 -22 1 27.1 4.6
 6 -22 1 49 8.8
 -6 -22 -1 43.9 11.9
 -6 22 -1 30.9 7.8
 6 22 1 17.2 8.7
 6 22 1 15.6 4.7
 -6 22 -1 44.1 10.1
 -6 22 -1 30.1 4.8
 8 -22 1 -0.7 2.2
 8 -22 1 4.5 2.8
 8 -22 1 -0.4 5.7
 -8 -22 -1 3.1 5.3
 -8 -22 -1 -4.1 8.2
 8 -22 1 -1.9 9.7
 -8 -22 -1 3.1 2.1
 -8 22 -1 -10.4 4.9
 -8 22 -1 0.4 6.7
 8 22 1 -7.5 7
 -10 -22 -1 11.5 6.3
 -10 -22 -1 9.1 9.1
 10 -22 1 9.6 3.6
 10 -22 1 -9 9.5
 10 -22 1 9.3 3.4
 10 -22 1 4.8 6
 -10 22 -1 -2.1 6.4
 10 22 1 -8 7.7
 -10 22 -1 1 7.4
 -10 22 -1 4.1 3.1
 12 -22 1 4.7 6.2
 -12 -22 -1 18 7.2
 12 -22 1 12.6 3.7
 -12 -22 -1 3.4 8.6
 12 -22 1 -16.4 11.4
 -12 -22 -1 9.9 2.9
 -12 22 -1 10.4 3.5
 -12 22 -1 4.4 9.4
 12 22 1 -10.2 7.3
 -12 22 -1 -2.7 7.2
 -14 -22 -1 25.5 9.9
 14 -22 1 8.2 12.1
 14 -22 1 20.7 5.9
 -14 -22 -1 13.7 3.3
 14 -22 1 6.3 6.1
 -14 22 -1 3.6 7.7
 -14 22 -1 12.3 4.1
 -14 22 -1 13.3 10
 14 22 1 5.4 8.7
 16 -22 1 26.6 5.9
 -16 -22 -1 40.9 10.9
 16 -22 1 45.1 12.1
 -16 -22 -1 41.6 9.8
 16 -22 1 25.8 4.7
 -16 -22 -1 26.3 4.9
 16 -22 1 18.8 7.2
 -16 22 -1 30.3 12
 -16 22 -1 26.7 5.3
 16 22 1 42.4 10.5
 -16 22 -1 18.3 9
 -18 -22 -1 6.4 11.5
 18 -22 1 3.2 2.4
 18 -22 1 1.1 5.3
 -18 -22 -1 1.4 2.8
 -18 -22 -1 3 6.1
 -18 -22 -1 9.8 7.8
 18 -22 1 -2.5 3
 -18 22 -1 6.7 9.6
 18 22 1 5.6 7.9
 -18 22 -1 8 8
 -18 22 -1 -1.2 3.2
 17 -23 -1 11.7 2.8
 17 -23 -1 11.4 4.3
 -17 -23 1 7.2 2.8
 -17 -23 1 5.4 10.3
 17 -23 -1 16.5 4.2
 -17 23 1 30.8 12
 17 23 -1 4.5 9.4
 -17 23 1 6.4 4
 15 -23 -1 27 5.4
 -15 -23 1 10 7.6
 -15 -23 1 11.6 10.5
 15 -23 -1 13.1 4.2
 -15 -23 1 5.2 2.6
 -15 23 1 16.2 4.7
 15 23 -1 13.2 9.5
 -15 23 1 29.3 11.3
 13 -23 -1 7.1 4.7
 -13 -23 1 16.6 7.7
 -13 -23 1 4.6 9.3
 13 -23 -1 3.2 3.6
 13 -23 -1 -2 4.6
 13 23 -1 1.4 9
 -13 23 1 4.5 8.2
 -13 23 1 2.8 3.7
 -11 -23 1 12 6.5
 11 -23 -1 0.6 9.6
 11 -23 -1 0.1 2.7
 11 -23 -1 18.1 5.3
 -11 -23 1 4.4 9.1
 -11 23 1 7.9 8.4
 -11 23 1 -2.9 3.1
 11 23 -1 9.5 8.7
 9 -23 -1 5.8 3.1
 9 -23 -1 1.6 10.7
 -9 -23 1 1.6 8.8
 -9 -23 1 13.3 7
 9 -23 -1 8.6 3.5
 -9 -23 1 11 2.6
 9 -23 -1 8.3 5.3
 -9 23 1 2.8 7.7
 9 23 -1 -4.8 7.9
 -9 23 1 9 3.8
 7 -23 -1 8.9 11
 7 -23 -1 22 4.3
 7 -23 -1 23.2 6.3
 -7 -23 1 12.5 9.5
 7 -23 -1 19.2 4
 -7 -23 1 20.2 7.8
 7 23 -1 12.1 2.8
 7 23 -1 6.3 8.4
 -7 23 1 0.1 7.6
 -7 23 1 19.5 4.1
 5 -23 -1 16 3.7
 -5 -23 1 20.8 3.2
 -5 -23 1 13.9 9.7
 -5 -23 1 22.3 7.7
 5 -23 -1 28.1 11.9
 5 -23 -1 15.9 3.8
 -5 23 1 11.2 3.9
 -5 23 1 18.7 8.7
 5 23 -1 8.1 3.9
 5 23 -1 14 8.5
 3 -23 -1 42.8 6.3
 -3 -23 1 36.9 11.8
 3 -23 -1 34.7 5.3
 -3 -23 1 22.5 4.9
 -3 -23 1 34.8 4.8
 -3 -23 1 37.5 9.1
 -3 23 1 25.5 5.8
 3 23 -1 36 10.2
 1 -23 -1 105.09 13.3
 1 -23 -1 72.19 8.6
 1 -23 -1 70.29 9.1
 -1 -23 1 66.19 8.9
 1 -23 -1 102.89 16.8
 -1 -23 1 74.49 8.4
 -1 23 1 70.79 9.2
 1 23 -1 80.39 8.8
 -1 23 1 66.09 12.6
 1 -23 1 72.39 8.2
 -1 -23 -1 97.89 13.4
 -1 -23 -1 82.29 9.1
 -1 -23 -1 59.89 8.2
 -1 -23 -1 86.69 16.2
 1 -23 1 67.99 9
 1 23 1 69.19 8.8
 -1 23 -1 77.79 8.7
 1 23 1 64.89 13
 -3 -23 -1 40.3 5
 3 -23 1 23.8 8
 3 -23 1 24 11
 3 -23 1 23.2 4.7
 3 -23 1 27.9 4.6
 -3 -23 -1 23.6 4.7
 3 23 1 30.3 6.3
 3 23 1 39.4 5.7
 -3 23 -1 18 6.7
 -3 23 -1 30.9 4.9
 -3 23 -1 36.8 10
 5 -23 1 18.4 10.5
 5 -23 1 17.5 4
 5 -23 1 29.7 7.6
 5 -23 1 14.2 3.5
 -5 -23 -1 31.6 7.7
 -5 -23 -1 22.5 3.6
 -5 -23 -1 35.4 11.2
 5 23 1 12.6 4.2
 5 23 1 12.1 7.9
 -5 23 -1 11.9 8.3
 -5 23 -1 14.4 6.7
 -5 23 -1 18.7 4
 7 -23 1 2.9 10.2
 -7 -23 -1 22.2 3.5
 7 -23 1 17.8 4
 7 -23 1 17.9 4
 -7 -23 -1 19.4 7
 -7 -23 -1 16 10.5
 7 -23 1 23.3 7.5
 7 23 1 9.4 2.7
 -7 23 -1 2.6 6.7
 -7 23 -1 20.5 4.8
 7 23 1 11.7 8.6
 7 23 1 14.6 2.8
 -7 23 -1 6.1 8.2
 9 -23 1 8.1 3.2
 9 -23 1 -8.4 9.8
 -9 -23 -1 7.2 6.3
 9 -23 1 6.7 3.2
 9 -23 1 7.8 6.3
 -9 -23 -1 1 9.4
 -9 23 -1 6.9 3.3
 9 23 1 -3 8.1
 -9 23 -1 -1.8 6.5
 -9 23 -1 -1.1 7.1
 11 -23 1 2.5 2.9
 -11 -23 -1 6.5 9.2
 -11 -23 -1 3.8 6
 11 -23 1 5.4 13
 -11 -23 -1 0.5 2.1
 11 -23 1 27.8 7.4
 -11 23 -1 2 6.9
 -11 23 -1 -2.6 3
 -11 23 -1 29.2 10.9
 11 23 1 1.8 8.3
 13 -23 1 -1.4 3.2
 13 -23 1 7.7 6.1
 13 -23 1 -6.5 11.9
 -13 -23 -1 4 2.4
 -13 -23 -1 5 6.9
 -13 -23 -1 -3.4 8.2
 13 23 1 -12 7.8
 -13 23 -1 -3.2 9.3
 -13 23 -1 -7.6 6.8
 -13 23 -1 0.7 3.3
 -15 -23 -1 18.9 9.8
 15 -23 1 22.2 12.8
 15 -23 1 10.4 6.1
 -15 -23 -1 8.1 7.3
 -15 -23 -1 8.5 2.9
 15 -23 1 8.4 4
 -15 23 -1 12.5 7.9
 -15 23 -1 8.1 4.2
 -15 23 -1 11.9 10.6
 15 23 1 12.1 8.8
 -17 -23 -1 19.2 9
 17 -23 1 10.4 5.7
 -17 -23 -1 10.2 3.4
 17 -23 1 3.8 4.9
 17 -23 1 11.6 3.3
 17 23 1 4.2 8.2
 -17 23 -1 12.3 6
 -17 23 -1 8.6 7.8
 -17 23 -1 -3.4 9.5
 -16 -24 1 13.9 10.6
 16 -24 -1 11.7 4.5
 16 -24 -1 11 4.2
 -16 -24 1 7.1 2.7
 16 24 -1 12.5 9.5
 -16 24 1 2.3 12.6
 -16 24 1 16.2 4.7
 -16 24 1 8.2 7.8
 -14 -24 1 1.3 9.7
 -14 -24 1 0.8 7
 14 -24 -1 -2.6 2.8
 14 -24 -1 -0.1 3.8
 -14 -24 1 -1.6 2
 -14 24 1 7.5 10.5
 -14 24 1 0.8 3.6
 14 24 -1 0.6 8.5
 -12 -24 1 33.1 11.8
 -12 -24 1 23.8 7.9
 12 -24 -1 14 4.7
 12 -24 -1 9.6 5
 12 -24 -1 8.1 3.8
 12 -24 -1 3.2 10.1
 -12 24 1 16.2 8.4
 12 24 -1 11.8 9.6
 -12 24 1 14.4 4.7
 10 -24 -1 9.1 5.4
 10 -24 -1 -0.8 2.9
 10 -24 -1 6.9 11.4
 -10 -24 1 17.9 8.4
 10 -24 -1 14.7 4.1
 -10 -24 1 7.4 10
 -10 -24 1 7.6 2.5
 -10 24 1 9.4 3.9
 10 24 -1 8.9 9.1
 -10 24 1 3.8 7.9
 8 -24 -1 4 2.9
 -8 -24 1 2 6.3
 8 -24 -1 3.7 2.9
 -8 -24 1 22.5 10.4
 8 -24 -1 3.8 10
 -8 -24 1 3.8 2
 8 -24 -1 6.9 5.7
 -8 24 1 3.7 3.4
 8 24 -1 2.9 8.1
 -8 24 1 1.8 8
 6 -24 -1 0 2.3
 -6 -24 1 -1.4 6.1
 -6 -24 1 3 1.9
 -6 -24 1 -9.3 8.4
 6 -24 -1 1.5 2.7
 6 -24 -1 5.3 5.2
 6 -24 -1 -0.2 10.2
 -6 24 1 -3.2 2.9
 -6 24 1 0.7 7.6
 6 24 -1 -4.5 2.5
 6 24 -1 1.3 8.1
 4 -24 -1 18.2 4.1
 4 -24 -1 18.7 4.1
 -4 -24 1 7.1 10.1
 -4 -24 1 13.5 3.9
 -4 -24 1 22.4 3.5
 -4 -24 1 22.4 8.1
 4 -24 -1 41.1 12.7
 4 -24 -1 35.8 7.3
 4 24 -1 23.8 9.3
 -4 24 1 24 9.4
 -4 24 1 25.8 6.4
 4 24 -1 9.7 4.6
 -4 24 1 13 4.1
 -2 -24 1 47.5 11.7
 -2 -24 1 22.7 4.8
 2 -24 -1 30.1 5.1
 -2 -24 1 33 4.7
 -2 -24 1 19.6 8.2
 2 -24 -1 36 5.2
 2 24 -1 34.4 9.5
 2 24 -1 24.7 6.2
 -2 24 1 34.6 5.4
 2 24 -1 20.8 4.4
 0 -24 1 175.78 17.5
 0 -24 -1 148.49 22.8
 0 -24 -1 182.08 17.5
 0 -24 1 217.58 22.1
 0 -24 -1 205.38 20.7
 0 -24 -1 175.68 17.4
 0 -24 1 141.39 21.8
 0 -24 1 172.28 16.8
 0 24 1 135.29 19.3
 0 24 -1 165.58 19.6
 0 24 1 146.49 20.2
 0 24 -1 157.38 16.9
 0 24 1 163.68 17.9
 0 24 -1 199.18 21.6
 2 -24 1 35.2 11.8
 -2 -24 -1 21.8 4.6
 2 -24 1 27.4 4.4
 -2 -24 -1 44.5 8.7
 2 -24 1 31.1 8.2
 2 -24 1 28 4.9
 -2 24 -1 23.6 4.5
 -2 24 -1 26.5 7
 -2 24 -1 26.1 9.8
 2 24 1 17.5 4.1
 -4 -24 -1 21.2 7.6
 4 -24 1 25 4.2
 -4 -24 -1 36.2 12
 4 -24 1 17.8 4.2
 4 -24 1 17.8 7.2
 -4 -24 -1 29.8 6.6
 4 -24 1 12.9 10.5
 4 24 1 14.9 4.8
 -4 24 -1 24 4.5
 -4 24 -1 14.6 6.4
 -4 24 -1 21 8.8
 4 24 1 31.4 9.4
 6 -24 1 -0.4 2.4
 -6 -24 -1 -3.3 5.7
 6 -24 1 14.4 7.1
 -6 -24 -1 3 2.4
 6 -24 1 3.1 2.5
 6 -24 1 2.5 10.5
 -6 -24 -1 -12.2 9.5
 -6 24 -1 3.3 7.3
 6 24 1 -5.9 7.2
 6 24 1 -1.7 2.7
 -6 24 -1 3.9 5.9
 6 24 1 -6.1 3.5
 -6 24 -1 -1.3 2.7
 8 -24 1 2.8 2.9
 8 -24 1 12.4 6.8
 -8 -24 -1 1.6 6.1
 8 -24 1 6.1 3.1
 8 -24 1 20.9 12
 -8 -24 -1 4.1 2.2
 -8 -24 -1 11.6 9.7
 8 24 1 -8.5 7.5
 -8 24 -1 -5.3 7.3
 -8 24 -1 0.2 5.6
 -8 24 -1 6.5 3.3
 10 -24 1 11 5
 10 -24 1 19 7.1
 10 -24 1 9.8 3.7
 -10 -24 -1 11.4 6.9
 -10 -24 -1 12 9.5
 -10 -24 -1 6.2 2.5
 10 -24 1 -4.3 12.4
 -10 24 -1 6.2 7.1
 -10 24 -1 6.5 3.5
 -10 24 -1 13.7 10.8
 10 24 1 -2 8.4
 -12 -24 -1 14.8 7.8
 -12 -24 -1 19.1 10.7
 12 -24 1 19 4.6
 -12 -24 -1 13.8 3.4
 12 -24 1 30 15
 12 -24 1 59.39 15.7
 -12 24 -1 28.7 11.5
 -12 24 -1 9.8 4.2
 12 24 1 15.4 9.3
 -12 24 -1 12.5 7.4
 -14 -24 -1 4.9 9
 14 -24 1 1 3.4
 14 -24 1 17.2 12.9
 -14 -24 -1 1.8 2.3
 14 -24 1 16.2 6.5
 -14 -24 -1 4.9 6.9
 14 24 1 4.4 8.8
 -14 24 -1 -1.2 9.6
 -14 24 -1 -0.1 3.9
 -14 24 -1 3.1 6.7
 16 -24 1 16.8 6.2
 -16 -24 -1 9 3
 16 -24 1 17.3 10.9
 -16 -24 -1 19 9
 16 24 1 7.5 8.4
 -16 24 -1 8.6 4.7
 -16 24 -1 6.3 11.7
 -16 24 -1 7.6 8.2
 -13 -25 1 27.7 15.2
 13 -25 -1 21.7 5.6
 -13 -25 1 14.5 3.3
 13 -25 -1 20 4.9
 -13 -25 1 28.9 10
 13 -25 -1 21.8 5.5
 -13 25 1 19.5 12.7
 13 25 -1 15.1 12.5
 -13 25 1 19.6 8.1
 -13 25 1 9.4 4.3
 11 -25 -1 33.1 6.6
 11 -25 -1 53.59 21.9
 11 -25 -1 55.39 7.9
 11 -25 -1 40 7.9
 -11 -25 1 53.39 10.6
 -11 -25 1 39.7 7.4
 -11 25 1 34.3 9.4
 11 25 -1 47.2 12
 -11 25 1 39.5 7
 9 -25 -1 1.7 4.7
 9 -25 -1 12 5.7
 -9 -25 1 18.6 10.7
 9 -25 -1 18.8 12.7
 -9 -25 1 -0.2 7.1
 -9 -25 1 1.7 2
 9 -25 -1 0.5 3
 -9 25 1 4.3 8.9
 -9 25 1 3.4 3.6
 9 25 -1 0.5 8.4
 -9 25 1 2.4 5.6
 7 -25 -1 18.4 4.2
 7 -25 -1 31.1 7.1
 7 -25 -1 18.4 4.3
 7 -25 -1 52.79 14.1
 -7 -25 1 29.4 8.9
 -7 -25 1 41.5 11.9
 -7 -25 1 20.9 3.6
 -7 25 1 26.8 5
 7 25 -1 45.9 11.2
 -7 25 1 17.7 6.5
 7 25 -1 13.1 3.7
 7 25 -1 20.3 3.6
 -7 25 1 13.9 9.1
 -5 -25 1 7.2 10.6
 -5 -25 1 16.9 3.1
 5 -25 -1 19.3 12.3
 -5 -25 1 11.2 7.5
 5 -25 -1 25.6 7.2
 5 -25 -1 14.6 3.9
 -5 -25 1 14.9 3.8
 5 -25 -1 18.1 3.8
 -5 25 1 21.5 4.4
 5 25 -1 8.8 3.9
 5 25 -1 21.2 9.4
 -5 25 1 14.9 6.3
 -5 25 1 14.2 8.2
 3 -25 -1 13.7 3.8
 -3 -25 1 16.3 8
 3 -25 -1 23.8 11.5
 -3 -25 1 12.4 3.5
 3 -25 -1 16.8 3.8
 -3 -25 1 11.8 10.5
 3 -25 -1 24.7 6.8
 -3 -25 1 15.5 3.2
 3 25 -1 11.7 8.2
 -3 25 1 21.6 8.6
 -3 25 1 11.4 5.7
 3 25 -1 8.2 4.6
 -3 25 1 24.1 4.5
 -1 -25 1 32.6 10.3
 1 -25 -1 13.8 9.7
 1 -25 -1 12.7 6.2
 1 -25 -1 12.5 3.4
 -1 -25 1 12.1 3
 -1 -25 1 22.3 7.9
 1 -25 -1 19.2 4.1
 -1 -25 1 8 3.3
 -1 25 1 9.4 5.1
 -1 25 1 17.3 4.2
 -1 25 1 13 7.5
 1 25 -1 14.1 3.5
 1 25 -1 31.8 9.4
 -1 -25 -1 21.2 10.5
 -1 -25 -1 12.6 3.3
 1 -25 1 15 3.7
 1 -25 1 14 3.1
 -1 -25 -1 10.5 3.4
 1 -25 1 36.7 10.8
 -1 -25 -1 10 6.6
 1 25 1 4.4 4.5
 1 25 1 10.6 3.5
 -1 25 -1 25 8.4
 1 25 1 13.1 7.8
 -1 25 -1 13.9 3.5
 -3 -25 -1 26.6 7.9
 3 -25 1 -3.6 11
 3 -25 1 16.8 3.9
 -3 -25 -1 15.5 3.3
 -3 -25 -1 27.9 11.4
 -3 -25 -1 16.1 3.9
 3 -25 1 14.9 7.5
 -3 25 -1 17.3 9.3
 3 25 1 24.6 8.9
 -3 25 -1 12.7 3.7
 3 25 1 17.2 4.8
 -3 25 -1 10.4 6.2
 5 -25 1 3 11.9
 5 -25 1 15 3.9
 -5 -25 -1 15.3 10.9
 5 -25 1 23.4 7.9
 -5 -25 -1 20.8 7.7
 -5 -25 -1 19.5 3.4
 5 -25 1 17.8 3.7
 5 25 1 13.5 4.1
 -5 25 -1 15.2 9.3
 -5 25 -1 11.2 6.6
 5 25 1 14.2 4.2
 -5 25 -1 22.3 4.2
 5 25 1 12.1 8.4
 -7 -25 -1 19.2 3.7
 7 -25 1 43.6 13.9
 7 -25 1 46 9
 -7 -25 -1 36 12.2
 7 -25 1 20.6 5.7
 -7 -25 -1 23.6 7.9
 7 -25 1 26.8 4.8
 7 25 1 24.7 10
 -7 25 -1 26.9 7.5
 -7 25 -1 28.4 4.8
 7 25 1 13.8 3.3
 -7 25 -1 20.5 9.1
 -9 -25 -1 14.9 10.1
 9 -25 1 -0.7 2.9
 -9 -25 -1 2.7 2.2
 9 -25 1 4.3 3.1
 9 -25 1 10.2 6.7
 9 -25 1 21.4 13.3
 -9 -25 -1 14.2 13
 -9 25 -1 -0.9 8.3
 9 25 1 3.2 9
 -9 25 -1 2.8 3.4
 -9 25 -1 4.6 6.1
 -11 -25 -1 53.89 10.8
 11 -25 1 34.6 6.7
 -11 -25 -1 47.1 12.7
 11 -25 1 87.59 19.9
 -11 -25 -1 42.4 6.1
 -11 25 -1 50.39 16.4
 -11 25 -1 45.2 9.7
 11 25 1 40.8 11.9
 -11 25 -1 39.3 6.6
 -13 -25 -1 21.2 8.7
 13 -25 1 33.8 21.1
 13 -25 1 10.3 4.1
 -13 -25 -1 28.8 11.2
 -13 -25 -1 15.1 3.5
 13 -25 1 26.7 7.6
 -13 25 -1 11.5 14.3
 -13 25 -1 11.4 7.4
 13 25 1 13.6 10.4
 -13 25 -1 23.3 5.3
 12 26 -1 35.5 11.7
 -12 26 1 45.3 13.3
 -12 26 1 29.5 9.1
 10 -26 -1 42.1 12.4
 -10 -26 1 31.9 12.3
 -10 -26 1 24.2 9.1
 10 -26 -1 10.6 5.9
 10 26 -1 29.5 11
 -10 26 1 32.4 10.4
 -10 26 1 20.3 7.4
 -8 -26 1 46.7 15.9
 -8 -26 1 46.8 6
 -8 -26 1 47.2 10.7
 8 -26 -1 30.8 6.4
 8 -26 -1 53.29 7.5
 8 -26 -1 38.9 8.5
 8 -26 -1 84.09 16.7
 -8 26 1 34.5 11.5
 -8 26 1 36.5 8.6
 -8 26 1 46 6.9
 8 26 -1 43.1 11.7
 -6 -26 1 14.1 19
 6 -26 -1 12.8 3.7
 6 -26 -1 12.5 6.3
 -6 -26 1 36 13.7
 6 -26 -1 11.1 3.7
 -6 -26 1 12.2 3
 6 -26 -1 50.39 15.1
 -6 26 1 18.1 6.4
 -6 26 1 11.3 8.3
 6 26 -1 14.7 3.6
 6 26 -1 19.6 14.1
 -6 26 1 10.9 4.1
 -4 -26 1 22.3 8.6
 4 -26 -1 15.1 6.8
 -4 -26 1 11 2.9
 4 -26 -1 9 3.2
 -4 -26 1 10.6 3.9
 4 -26 -1 23.8 17.5
 4 26 -1 6.4 4.2
 -4 26 1 5.5 5.6
 -4 26 1 11.2 4
 -4 26 1 2.7 9.3
 -2 -26 1 6.8 2.5
 2 -26 -1 5.5 2.8
 2 -26 -1 6.1 3.5
 2 -26 -1 8.1 17.8
 -2 -26 1 7.4 17.7
 2 -26 -1 16.9 7
 -2 -26 1 2.3 7.1
 -2 26 1 5.6 5.2
 2 26 -1 2.1 4.2
 -2 26 1 5.1 3.5
 0 -26 1 15.1 7.9
 0 -26 1 9.9 3.3
 0 -26 -1 14.8 20.1
 0 -26 -1 21.2 5.5
 0 -26 -1 12 6.9
 0 -26 1 14.3 15.4
 0 -26 -1 14 3.4
 0 26 -1 4 2.9
 0 26 -1 10.9 4.9
 0 26 1 7.2 4.7
 0 26 1 7 3.6
 -2 -26 -1 10.1 3
 -2 -26 -1 -9.3 15.6
 2 -26 1 9.1 2.8
 2 -26 1 3.8 19.1
 -2 -26 -1 15.9 7.4
 2 -26 1 2.3 6.6
 2 26 1 6.5 3.2
 2 26 1 1.2 4.3
 -2 26 -1 1.6 4.9
 -2 26 -1 -3.1 12.9
 4 -26 1 5.3 3.6
 -4 -26 -1 4 6.6
 -4 -26 -1 4.2 17.2
 4 -26 1 10.2 3.1
 4 -26 1 2.3 20
 -4 -26 -1 12.5 3.1
 4 -26 1 11.9 7
 -4 -26 -1 9.2 3.7
 -4 26 -1 6.4 5.9
 4 26 1 5.7 13.4
 -4 26 -1 11.2 3.6
 4 26 1 3.1 3.9
 -4 26 -1 -1.7 9.1
 6 -26 1 9.8 3.8
 6 -26 1 19.2 4
 -6 -26 -1 8.5 7.1
 6 -26 1 27.7 15.5
 6 -26 1 28.7 7.8
 -6 -26 -1 13.6 3.2
 -6 26 -1 19.1 4.1
 -6 26 -1 26.4 7
 6 26 1 7.5 3.1
 6 26 1 9.6 4.2
 -6 26 -1 20.8 9.8
 -8 -26 -1 52.89 10.7
 -8 -26 -1 55.09 18.9
 8 -26 1 44.3 10
 -8 -26 -1 43.1 6.2
 8 -26 1 51.89 7.5
 8 -26 1 63.49 16.7
 8 -26 1 44.4 7.2
 -8 26 -1 31.8 8.7
 8 26 1 43.5 13.5
 -8 26 -1 44.2 12.1
 -8 26 -1 49.3 7.6
 -10 -26 -1 15.5 8.1
 -10 -26 -1 29.5 11.7
 10 26 1 7.8 9.7
 -10 26 -1 6.7 4.2
 -10 26 -1 21.4 7.3
 -10 26 -1 37.5 11
 -12 -26 -1 35.8 12.3
 12 26 1 40.4 11.7
 -12 26 -1 47.8 12.2
 -9 -27 1 13.2 3.2
 -9 -27 1 17.4 12.4
 9 -27 -1 31.4 7
 9 -27 -1 13.7 4.6
 9 -27 -1 38.8 12.8
 -9 -27 1 22.4 9.2
 9 -27 -1 17.2 4.6
 -9 27 1 34.4 8.4
 9 27 -1 25.4 10.3
 -9 27 1 24.6 10
 -9 27 1 8.2 4.6
 7 -27 -1 64.59 15.5
 -7 -27 1 40.1 10
 -7 27 1 31 9.9
 7 27 -1 24.9 4
 7 27 -1 48 11.5
 -7 27 1 32.1 7.7
 -5 -27 1 9.7 3.6
 -5 -27 1 34 12.9
 5 -27 -1 12.4 3.9
 5 -27 -1 39.4 14.2
 -5 -27 1 15.2 8.4
 5 -27 -1 19.9 4.2
 5 -27 -1 11.3 6.8
 -5 27 1 10 6.2
 5 27 -1 11.8 9.6
 -5 27 1 10.4 4.2
 -5 27 1 15.4 9
 5 27 -1 12.9 3.9
 -3 -27 1 13 3.9
 3 -27 -1 32.8 13.7
 -3 -27 1 11.7 8.3
 -3 -27 1 17.6 12.6
 3 -27 -1 15.4 3.8
 3 -27 -1 10.5 3.9
 3 -27 -1 38.9 8.4
 3 27 -1 21.4 9.9
 -3 27 1 27.9 9.2
 -3 27 1 19.2 4.6
 -3 27 1 22.2 6.9
 3 27 -1 5.8 4.5
 -1 -27 1 3.7 10.6
 1 -27 -1 1.4 6.2
 -1 -27 1 1.6 6.7
 1 -27 -1 5.2 2.9
 -1 -27 1 0.1 2.8
 -1 -27 1 2.3 2.3
 1 -27 -1 1.9 2.8
 1 -27 -1 6.6 11.9
 1 27 -1 -0.1 7.7
 -1 27 1 4.7 4.9
 1 27 -1 -6.3 4.4
 -1 27 1 3 3.6
 -1 27 1 0.3 7.3
 1 27 -1 0.6 4.2
 1 -27 1 -3.1 6.9
 -1 -27 -1 11.4 7
 -1 -27 -1 -2.3 2.4
 -1 -27 -1 9.6 11.2
 1 -27 1 -2.1 2.4
 -1 -27 -1 2.9 2.6
 1 -27 1 2.8 2.5
 1 -27 1 -4.5 10.2
 1 27 1 -2.6 4.1
 1 27 1 1.4 3
 1 27 1 1.2 7.9
 -1 27 -1 -2.7 6.9
 -1 27 -1 1.4 4.7
 -1 27 -1 0.5 3.1
 -3 -27 -1 30.9 12.6
 3 -27 1 23.2 8.6
 -3 -27 -1 14.5 3.9
 -3 -27 -1 35.9 8.3
 -3 -27 -1 10.7 3.1
 3 -27 1 6.1 3.5
 3 -27 1 22.1 12.7
 3 -27 1 11.7 3.4
 3 27 1 17.6 4.8
 -3 27 -1 10.6 6.4
 -3 27 -1 21.1 9.7
 3 27 1 22.2 9.9
 -3 27 -1 12.5 3.8
 -5 -27 -1 15.7 8.8
 5 -27 1 3.7 7
 -5 -27 -1 16.9 11.2
 5 -27 1 11.2 3.9
 5 -27 1 14.2 3.7
 5 -27 1 31.1 13.5
 -5 -27 -1 5.2 3.2
 -5 -27 -1 11.4 3.1
 5 27 1 18.1 10.1
 -5 27 -1 17 8.9
 5 27 1 10.6 3.6
 -5 27 -1 14.2 4
 5 27 1 16.6 4.1
 -5 27 -1 12.3 6.3
 -7 -27 -1 41.6 12.7
 7 -27 1 61.49 15.7
 -7 -27 -1 32.9 9.6
 -7 27 -1 27.9 7.8
 7 27 1 27.4 10.7
 -7 27 -1 46.2 12.1
 9 -27 1 16 15
 -9 -27 -1 34.1 9.5
 -9 -27 -1 10.4 3.1
 9 -27 1 17.8 7.2
 -9 -27 -1 26 11.9
 9 -27 1 13.3 4.3
 9 -27 1 14.9 6
 -9 27 -1 21.5 9.9
 -9 27 -1 17.5 4.5
 -9 27 -1 1.4 6.2
 9 27 1 15.3 9.7
 -6 -28 1 11 8.1
 6 -28 -1 14.4 3.9
 6 -28 -1 7.8 6.4
 6 -28 -1 35 20.5
 -6 -28 1 21.3 14.6
 -6 -28 1 13.1 3.1
 6 28 -1 8.4 3
 -6 28 1 14.3 4.9
 6 28 -1 16.1 9.3
 -6 28 1 13.9 6.1
 -4 -28 1 9.4 4.3
 4 -28 -1 22.2 7.8
 -4 -28 1 17.2 8.8
 4 -28 -1 15.5 4.4
 4 -28 -1 29 14.9
 -4 -28 1 11.9 3.1
 4 -28 -1 10.5 3.6
 -4 -28 1 16.3 13
 4 28 -1 11.1 4.1
 -4 28 1 9.1 9.6
 -4 28 1 15.7 4.9
 -4 28 1 11.9 6.3
 4 28 -1 24.9 10.1
 2 -28 -1 17 4
 -2 -28 1 12.2 3.2
 -2 -28 1 10.6 8.1
 2 -28 -1 5.5 13.4
 -2 -28 1 8.3 3.5
 2 -28 -1 15 7
 -2 -28 1 6 12.1
 2 -28 -1 11.3 3.8
 2 28 -1 5 8.5
 -2 28 1 10.2 4.5
 2 28 -1 11 5
 -2 28 1 11.1 8.6
 -2 28 1 2 4.9
 0 -28 -1 0.2 2.5
 0 -28 1 -9 10.5
 0 -28 1 -4.2 7.1
 0 -28 -1 -2.7 5.9
 0 -28 1 -2.2 2.6
 0 -28 -1 0.2 2.7
 0 -28 -1 3.4 10.7
 0 -28 1 -2.3 2.1
 0 28 -1 -2.2 8.2
 0 28 -1 -0.4 2.8
 0 28 1 -4.4 4.1
 0 28 1 -3.3 7.8
 0 28 1 -6.2 2.6
 2 -28 1 14.5 4.1
 -2 -28 -1 48.5 17.8
 -2 -28 -1 12.4 3.4
 2 -28 1 7.1 13.9
 2 -28 1 12.8 3.4
 -2 -28 -1 14 12.1
 -2 -28 -1 8 3.6
 2 -28 1 17.7 8.6
 -2 28 -1 6.7 5.3
 2 28 1 8.5 4.8
 -2 28 -1 11.7 9
 -2 28 -1 16.5 4.2
 2 28 1 10 8.7
 4 -28 1 18.5 15.7
 -4 -28 -1 17.7 8
 4 -28 1 10.9 7.9
 4 -28 1 10.7 4.4
 4 -28 1 17.7 3.9
 -4 -28 -1 12.1 4.2
 -4 -28 -1 15 3.5
 -4 -28 -1 37.7 13.7
 -4 28 -1 13.3 9.3
 4 28 1 23.4 10.2
 -4 28 -1 14.2 4.2
 4 28 1 18.7 4.5
 -4 28 -1 0.6 5.5
 6 -28 1 13.5 7.8
 -6 -28 -1 19.9 12.8
 -6 -28 -1 10.4 3
 6 -28 1 11.8 3.6
 6 -28 1 28.4 21.7
 -6 -28 -1 19.7 8.4
 6 28 1 12 3.3
 6 28 1 10.4 9.6
 -6 28 -1 -2.1 11.8
 -6 28 -1 4.6 5.4
 -6 28 -1 15.7 4.5
 -1 29 1 5.3 4.9
 -1 29 -1 3.7 4.9
 -28 0 2 -1.3 3
 28 0 -2 -8.5 6.3
 -28 0 2 -6 6.3
 -28 0 2 -3.5 3.7
 -28 0 2 6.1 4.7
 -26 0 2 -2.4 3
 -26 0 2 0.4 4.1
 -26 0 2 0.9 3.4
 26 0 -2 5.2 6.3
 24 0 -2 85.29 11.9
 -24 0 2 70.99 9.3
 24 0 -2 73.19 10.3
 -24 0 2 48.1 8.3
 -24 0 2 58.59 8.8
 -22 0 2 131.19 14.2
 -22 0 2 133.29 14.5
 22 0 -2 135.59 15.3
 -22 0 2 130.39 14.7
 20 0 -2 -3.7 2.7
 -20 0 2 2.1 2.9
 20 0 -2 5.7 4.3
 -20 0 2 -2.1 2.3
 -20 0 2 2.4 3
 -18 0 2 23.1 4.6
 18 0 -2 22.7 5
 18 0 -2 34.3 6.3
 -18 0 2 29.1 4.8
 -18 0 2 22.8 4.6
 16 0 -2 495.05 43.7
 -16 0 2 425.36 43.1
 -16 0 2 420.06 42.3
 -16 0 2 470.95 43.3
 -16 0 2 482.95 43.1
 -14 0 2 1128.69 99.39
 -14 0 2 986.8 99.29
 14 0 -2 1216.78 99.89
 -14 0 2 1075.09 99.49
 -14 0 2 972.4 98.79
 -12 0 2 -2 1.6
 -12 0 2 -3.7 2.1
 -12 0 2 -0.3 1.8
 12 0 -2 0.7 2.3
 -12 0 2 0.1 1.7
 12 0 -2 -0.4 1.8
 -10 0 2 875.31 88.69
 -10 0 2 1017.2 88.69
 -10 0 2 942.41 88.79
 10 0 -2 1003.2 88.89
 8 0 -2 302.87 27
 -8 0 2 279.97 27.3
 -8 0 2 305.27 26.9
 -8 0 2 257.37 26.9
 -6 0 2 405.46 39.6
 6 0 -2 459.45 39.7
 -6 0 2 418.16 39.6
 4 0 -2 3350.76 302.87
 -4 0 2 3225.38 302.87
 2 0 -2 296.37 25.9
 -2 0 2 296.07 25.6
 -2 0 2 263.97 25.5
 2 0 -2 243.68 25.5
 2 0 -2 287.67 25.6
 -2 0 2 277.67 25.9
 0 0 -2 20.5 2
 0 0 2 20.8 2.1
 0 0 2 21.7 2.1
 0 0 -2 22.3 2.1
 0 0 -2 25.5 2.6
 0 0 2 20.4 2.6
 -2 0 -2 338.47 31.4
 2 0 2 357.66 31.6
 2 0 2 362.66 31.5
 -2 0 -2 306.17 31.3
 -2 0 -2 382.76 31.6
 2 0 2 286.77 31.3
 -4 0 -2 3466.55 331.87
 4 0 2 3586.24 332.07
 -6 0 -2 403.26 36.7
 6 0 2 410.16 36.8
 6 0 2 392.46 37.1
 -6 0 -2 367.76 36.7
 -8 0 -2 286.57 26.4
 8 0 2 278.37 26.5
 -8 0 -2 268.77 26.4
 8 0 2 280.47 26.4
 10 0 2 972.4 87.09
 -10 0 -2 856.71 86.99
 10 0 2 924.31 87.19
 -10 0 -2 1002.9 87.09
 12 0 2 5.3 2.2
 -12 0 -2 0 1.9
 12 0 2 1.6 2.1
 -12 0 -2 -2.1 3.3
 -12 0 -2 2.3 2
 14 0 2 1092.09 103.29
 14 0 2 1099.89 102.99
 -14 0 -2 1089.89 103.09
 -14 0 -2 1157.28 103.09
 -16 0 -2 519.45 45.1
 -16 0 -2 437.36 44.9
 16 0 2 443.86 44.9
 16 0 2 492.85 45.4
 18 0 2 19 4.6
 -18 0 -2 28.3 6.6
 18 0 2 21.1 5
 -18 0 -2 25.2 4.9
 -18 0 -2 20.8 4.6
 -20 0 -2 0.9 4.8
 20 0 2 -0.7 3.2
 -20 0 -2 -1.7 2.7
 -20 0 -2 -0.5 2.8
 20 0 2 -4.9 2.8
 22 0 2 126.59 15.2
 22 0 2 101.59 14.8
 -22 0 -2 138.89 14.8
 -22 0 -2 168.68 17.6
 -22 0 -2 115.79 14.5
 -24 0 -2 56.19 9.1
 -24 0 -2 67.59 9.1
 24 0 2 47.9 8.7
 -24 0 -2 89.39 12.9
 24 0 2 38.1 9.7
 -26 0 -2 0.2 5.9
 -26 0 -2 -1.6 5.3
 26 0 2 3 4.8
 26 0 2 -2.7 5
 -26 0 -2 3.1 4.3
 -26 0 -2 1 4
 -28 0 -2 -0.1 4.8
 -28 0 -2 -9.1 5.8
 -28 0 -2 -2.4 3.8
 -28 0 -2 -1.6 3.8
 28 0 2 -5.3 5.2
 -27 -1 2 5.2 6.6
 -27 -1 2 11.6 4.6
 -27 -1 2 14.1 5.8
 -27 -1 2 14.2 5.5
 27 -1 -2 16 7.3
 27 -1 -2 9.1 7.3
 27 1 -2 17.3 7.9
 -27 1 2 13.1 4.1
 -27 1 2 12.9 5.5
 -27 1 2 11.3 4.9
 25 -1 -2 3.5 4
 25 -1 -2 11.7 5.9
 -25 -1 2 -0.4 3.2
 -25 -1 2 2.7 3.7
 -25 -1 2 0 3.8
 -25 1 2 3.4 2.9
 25 1 -2 0.4 6.1
 -25 1 2 0.8 3.8
 -25 1 2 2.2 3.4
 -23 -1 2 71.29 8.9
 23 -1 -2 42.5 8.1
 -23 -1 2 60.69 8.7
 -23 -1 2 49.3 7.9
 -23 1 2 59.59 7.9
 -23 1 2 55.39 8.6
 -23 1 2 47.2 7.7
 -21 -1 2 15.6 4.3
 -21 -1 2 19.8 4.5
 21 -1 -2 15.6 4.7
 21 -1 -2 24.1 5.6
 -21 -1 2 17.7 4.3
 -21 1 2 17.8 4.4
 21 1 -2 14.2 4.5
 -21 1 2 18.1 4
 -21 1 2 20.2 4.5
 21 1 -2 28.5 6.5
 -19 -1 2 17 4.2
 -19 -1 2 10.3 3.7
 -19 -1 2 15.3 4
 19 -1 -2 14 4.6
 19 -1 -2 9.6 4
 -19 1 2 13.5 3.4
 19 1 -2 17.1 5.4
 19 1 -2 16.7 4.3
 -19 1 2 15 3.9
 -17 -1 2 46.8 6.4
 -17 -1 2 36.6 5.8
 -17 -1 2 40.2 6.1
 17 -1 -2 44.8 6.5
 -17 -1 2 43.1 4.5
 17 -1 -2 34.8 6.1
 -17 1 2 38 6
 -17 1 2 38.1 5.6
 17 1 -2 56.49 8
 17 1 -2 31.1 5.9
 -17 1 2 29 5.5
 15 -1 -2 563.84 46.2
 -15 -1 2 450.35 45.2
 -15 -1 2 442.66 45.9
 -15 -1 2 545.45 46.1
 15 -1 -2 483.25 46.3
 -15 -1 2 493.65 46.1
 -15 1 2 499.35 46.1
 15 1 -2 566.64 46.6
 -15 1 2 430.56 45.2
 -15 1 2 427.76 45.8
 -15 1 2 496.25 45.7
 -13 -1 2 216.28 21.3
 -13 -1 2 230.88 21.3
 -13 -1 2 211.28 20.7
 13 -1 -2 232.58 21.5
 13 -1 -2 253.57 21.8
 -13 -1 2 188.58 21.1
 -13 1 2 200.88 21.1
 13 1 -2 266.57 21.8
 -13 1 2 202.48 20.9
 -13 1 2 203.68 21.2
 -11 -1 2 413.66 33.8
 -11 -1 2 309.57 33.2
 -11 -1 2 378.46 33.7
 11 -1 -2 364.56 33.8
 11 -1 -2 382.76 33.6
 -11 1 2 297.47 33.5
 -11 1 2 351.86 33.3
 11 1 -2 380.96 33.9
 -11 1 2 344.47 33.6
 9 -1 -2 174.18 16
 9 -1 -2 181.88 16.2
 -9 -1 2 181.48 16.1
 -9 -1 2 143.29 15.8
 -9 -1 2 165.88 16
 -9 1 2 164.48 16
 -9 1 2 157.88 16
 9 1 -2 174.98 16.2
 -9 1 2 156.38 15.7
 7 -1 -2 186.18 16.2
 7 -1 -2 186.98 16.3
 -7 -1 2 160.28 16.2
 -7 -1 2 200.68 16.5
 -7 -1 2 146.99 16.2
 -7 -1 2 166.88 16.2
 7 1 -2 184.98 16.4
 -7 1 2 144.29 15.9
 -7 1 2 173.68 16.9
 -7 1 2 163.38 16.2
 5 -1 -2 338.97 30.4
 -5 -1 2 325.87 30.4
 5 -1 -2 319.67 30.4
 -5 -1 2 324.07 30.3
 -5 -1 2 306.37 30.5
 -5 1 2 337.17 30.3
 -5 1 2 315.57 30.3
 5 1 -2 347.07 30.4
 3 -1 -2 40.1 4.3
 -3 -1 2 47.7 4.7
 3 -1 -2 44.7 4.2
 -3 -1 2 40.8 4.2
 3 1 -2 47.9 4.7
 -3 1 2 38.5 4.3
 3 1 -2 44.6 4.3
 -3 1 2 43.4 4.2
 -1 -1 2 13.3 1.4
 1 -1 -2 13.6 1.5
 1 -1 -2 13.4 1.9
 -1 -1 2 16.8 2
 -1 1 2 11.2 2
 1 1 -2 14 1.9
 -1 1 2 13.5 1.5
 1 1 -2 14.1 1.4
 -1 1 2 14.1 1.5
 1 -1 2 12.3 2.2
 1 -1 2 14.4 1.5
 1 -1 2 11.7 2.1
 -1 -1 -2 15.5 1.8
 -1 -1 -2 11.8 1.5
 -1 -1 -2 11.7 1.5
 -1 -1 -2 11.7 1.9
 1 1 2 16.6 2
 1 1 2 15.7 1.7
 1 1 2 14 1.6
 -1 1 -2 16.4 1.5
 -1 1 -2 10.7 2.1
 3 -1 2 41.2 3.8
 3 -1 2 37.1 3.7
 3 -1 2 31.3 3.8
 -3 -1 -2 31.7 3.7
 -3 -1 -2 39.4 3.9
 -3 1 -2 35.2 3.7
 3 1 2 39.5 3.9
 -3 1 -2 39.7 3.9
 3 1 2 29 3.7
 -3 1 -2 28.4 4.1
 5 -1 2 395.66 35.2
 -5 -1 -2 397.96 35.3
 -5 -1 -2 346.47 35.2
 5 -1 2 352.46 35.2
 -5 -1 -2 421.56 35.4
 5 1 2 390.36 35.3
 -5 1 -2 389.16 35.2
 -5 1 -2 341.57 35.1
 5 1 2 363.86 35.2
 -7 -1 -2 184.28 17.2
 7 -1 2 182.88 17.1
 -7 -1 -2 195.28 17.3
 7 -1 2 164.58 17.1
 -7 1 -2 183.68 19.5
 -7 1 -2 164.48 17.1
 -7 1 -2 173.98 17.1
 7 1 2 180.58 17.2
 9 -1 2 136.29 14.9
 -9 -1 -2 170.28 15.1
 -9 -1 -2 153.88 15
 9 -1 2 148.69 14.8
 9 1 2 157.98 14.9
 -9 1 -2 139.29 14.8
 9 1 2 153.28 15.1
 -11 -1 -2 405.16 37.4
 -11 -1 -2 410.06 37.4
 11 -1 2 357.76 37.4
 11 -1 2 348.67 37.1
 -11 -1 -2 462.05 38
 -11 1 -2 393.86 37.2
 -11 1 -2 366.96 37.3
 11 1 2 397.86 37.3
 11 1 2 416.36 37.6
 -13 -1 -2 225.38 22.3
 -13 -1 -2 225.18 22.3
 -13 -1 -2 262.67 23.4
 13 -1 2 210.48 22.4
 13 -1 2 206.98 22
 13 1 2 252.07 22.6
 13 1 2 245.78 22.4
 -13 1 -2 203.08 22.2
 -13 1 -2 222.58 22.1
 -15 -1 -2 558.54 46.2
 15 -1 2 440.16 45.7
 -15 -1 -2 488.45 46
 15 -1 2 436.56 46
 -15 1 -2 502.35 45.9
 15 1 2 478.55 45.9
 -15 1 -2 440.06 45.8
 15 1 2 537.95 46.4
 -17 -1 -2 56.79 7.5
 17 -1 2 60.39 7.2
 -17 -1 -2 41.5 6.7
 -17 1 -2 50.29 6.9
 17 1 2 51.49 7.3
 17 1 2 34 6.5
 -17 1 -2 35.3 6.2
 -19 -1 -2 17.1 5.6
 19 -1 2 11 4
 19 -1 2 6.7 3.8
 -19 -1 -2 14 4.2
 -19 -1 -2 12.5 3.8
 -19 1 -2 10 3.7
 19 1 2 6.5 3.9
 -19 1 -2 13.9 3.9
 19 1 2 11.2 4
 -19 1 -2 1.5 5.6
 21 -1 2 15.6 4.9
 -21 -1 -2 24 6.2
 -21 -1 -2 12.5 4.4
 21 -1 2 19 4.9
 -21 -1 -2 13.3 4.2
 21 1 2 17.6 5.3
 -21 1 -2 19.6 4.6
 -21 1 -2 11.2 6.3
 -21 1 -2 13 4.1
 21 1 2 13.3 4.6
 -23 -1 -2 73.19 9.6
 23 -1 2 48.9 9
 -23 -1 -2 66.89 9.7
 -23 -1 -2 88.59 13
 23 -1 2 53.89 9.4
 -23 1 -2 67.79 9.2
 23 1 2 85.69 10.8
 -23 1 -2 50.09 8.7
 23 1 2 43.7 8.7
 -25 -1 -2 2.9 3.8
 -25 -1 -2 3.1 5.4
 25 -1 2 3.2 3.9
 -25 -1 -2 4.3 3.7
 -25 1 -2 1.3 5.6
 25 1 2 -1 5.2
 -25 1 -2 4.5 3.5
 -25 1 -2 -1.7 3.4
 25 1 2 1.3 3.7
 -25 1 -2 6.6 4.9
 27 -1 2 7.6 6.1
 -27 -1 -2 17.1 5.7
 -27 -1 -2 14.2 6
 -27 -1 -2 16.8 5.1
 27 -1 2 6.3 4.9
 -27 -1 -2 -1.4 6.1
 -27 1 -2 11 5.2
 27 1 2 14.7 6.5
 -27 1 -2 -2.9 6.3
 -27 1 -2 13.7 4.8
 -27 1 -2 10.8 4.7
 28 -2 -2 10.5 5
 -28 -2 2 12.3 5
 -28 -2 2 25.2 7.8
 -28 -2 2 16.4 5.7
 28 -2 -2 34.3 8.1
 -28 -2 2 6.7 4.6
 -28 2 2 12.2 4.7
 28 2 -2 12 7.6
 -28 2 2 8.6 3.5
 -28 2 2 16.2 5.4
 -26 -2 2 12.2 5.1
 26 -2 -2 10.6 4.7
 26 -2 -2 13.2 6.2
 -26 -2 2 10.3 4.5
 -26 -2 2 10.7 4.7
 -26 2 2 10.8 3.6
 26 2 -2 2.4 7.2
 -26 2 2 13.7 4.4
 -26 2 2 17.4 5.4
 24 -2 -2 49.8 9.8
 -24 -2 2 69.29 10.3
 -24 -2 2 80.69 10.2
 24 -2 -2 106.39 11.9
 -24 -2 2 73.59 10.4
 24 2 -2 113.19 14
 -24 2 2 71.79 10.2
 -24 2 2 67.69 8.9
 -24 2 2 66.49 9.9
 -22 -2 2 75.09 9
 -22 -2 2 54.69 8.6
 22 -2 -2 40.7 8.1
 -22 -2 2 45.2 7.7
 22 -2 -2 79.39 9.9
 -22 2 2 49 7.7
 -22 2 2 59.49 7.6
 -22 2 2 63.09 8.6
 -20 -2 2 26 4.9
 -20 -2 2 17.9 4.3
 20 -2 -2 13.4 4.8
 -20 -2 2 11.5 4
 20 -2 -2 9.5 4.1
 -20 2 2 19.7 3.8
 -20 2 2 17.1 4.3
 20 2 -2 34.8 7
 -20 2 2 15.1 4
 -18 -2 2 41.2 6.1
 18 -2 -2 21.1 5.3
 -18 -2 2 27.5 5.3
 18 -2 -2 39.9 6.1
 -18 -2 2 41.8 5.9
 -18 2 2 41.7 5.2
 -18 2 2 35.4 4.3
 -18 2 2 29.2 5.4
 18 2 -2 59.59 8.2
 -18 2 2 36 5.6
 -18 2 2 31.6 4.1
 -16 -2 2 225.68 20.9
 16 -2 -2 216.28 21
 -16 -2 2 192.58 19.7
 16 2 -2 233.58 21.2
 -16 2 2 205.78 20.1
 -16 2 2 199.38 20.6
 -16 2 2 199.08 20.5
 -14 -2 2 222.18 20.8
 -14 -2 2 207.48 20
 14 -2 -2 205.28 20.9
 14 -2 -2 231.38 22.6
 -14 2 2 204.28 20.1
 -14 2 2 198.68 20.6
 -14 2 2 196.88 20.5
 14 2 -2 253.37 21.2
 -14 2 2 197.38 20.2
 12 -2 -2 437.56 44.1
 -12 -2 2 525.65 44.5
 -12 -2 2 414.96 43.9
 12 -2 -2 479.55 44.5
 12 2 -2 553.14 44.7
 -12 2 2 488.85 44.4
 -12 2 2 475.55 43.9
 -12 2 2 427.66 44.2
 -10 -2 2 499.75 48.9
 10 -2 -2 573.44 49.2
 10 -2 -2 450.45 48.8
 -10 -2 2 608.24 49.3
 -10 2 2 514.65 48.7
 -10 2 2 544.85 49.1
 -10 2 2 506.35 49
 8 -2 -2 1056.49 88.59
 -8 -2 2 912.01 88.39
 -8 2 2 921.41 88.19
 -8 2 2 950.6 88.49
 6 -2 -2 580.74 50.39
 -6 -2 2 554.84 50.49
 -6 -2 2 570.84 50.49
 6 -2 -2 522.65 51.29
 -6 2 2 560.14 50.39
 -6 2 2 453.85 49.99
 -6 2 2 571.94 50.39
 4 -2 -2 2322.27 209.38
 -4 2 2 2161.28 209.38
 -2 -2 2 62.39 5.9
 2 -2 -2 50.09 5.2
 2 -2 -2 49.99 5.2
 2 -2 -2 56.79 5.3
 -2 -2 2 56.89 5.2
 -2 2 2 53.59 5.2
 -2 2 2 48 5.2
 -2 2 2 57.19 5.3
 2 2 -2 66.39 5.9
 0 -2 -2 237.38 24.5
 0 -2 -2 266.67 24.7
 0 -2 2 276.57 24.8
 0 -2 -2 273.07 24.4
 0 2 2 272.97 24.7
 0 2 2 284.97 24.4
 0 2 2 237.48 24.5
 -2 -2 -2 58.39 5.6
 -2 -2 -2 62.09 5.7
 2 -2 2 54.39 6.2
 2 2 2 47.4 5.6
 2 2 2 57.99 5.7
 -2 2 -2 45 5.9
 -2 2 -2 59.19 5.8
 -2 2 -2 61.29 5.4
 4 -2 2 2412.46 222.38
 -4 -2 -2 2314.57 221.18
 4 2 2 2293.97 221.38
 -4 2 -2 2272.07 221.78
 -6 -2 -2 588.64 52.59
 6 -2 2 622.44 52.39
 -6 -2 -2 599.74 52.49
 6 -2 2 525.95 52.09
 6 -2 2 554.54 52.39
 -6 2 -2 554.14 52.29
 6 2 2 579.04 52.79
 6 2 2 550.84 52.09
 -6 2 -2 505.45 52.09
 6 2 2 630.74 52.59
 -6 2 -2 515.45 52.29
 8 -2 2 1057.19 98.89
 8 -2 2 1004.9 98.39
 -8 -2 -2 1204.48 99.09
 -8 -2 -2 1112.99 98.89
 -8 2 -2 922.01 98.69
 8 2 2 1054.49 98.29
 -8 2 -2 1079.09 98.69
 8 2 2 1157.08 98.99
 8 2 2 1040.9 98.89
 10 -2 2 499.65 51.19
 -10 -2 -2 591.04 51.99
 -10 -2 -2 637.54 52.19
 10 -2 2 522.65 51.69
 10 -2 2 488.45 51.79
 10 2 2 613.74 51.99
 10 2 2 642.34 52.19
 10 2 2 522.65 51.09
 -10 2 -2 517.35 51.79
 -10 2 -2 540.05 51.69
 -12 -2 -2 478.05 46.4
 12 -2 2 430.36 46.2
 12 -2 2 458.95 46.5
 -12 -2 -2 563.64 46.8
 -12 2 -2 480.85 46.2
 12 2 2 531.25 46.6
 12 2 2 557.54 46.8
 -12 2 -2 456.65 46.3
 -14 -2 -2 277.87 25.1
 14 -2 2 202.58 24.2
 -14 -2 -2 273.37 24.6
 14 -2 2 207.58 23.9
 -14 -2 -2 251.97 24.3
 -14 2 -2 276.57 26
 -14 2 -2 221.88 24
 -14 2 -2 225.88 24.2
 14 2 2 283.47 24.8
 14 2 2 278.37 24.5
 16 -2 2 191.28 22.5
 -16 -2 -2 267.37 22.9
 -16 -2 -2 219.18 22.4
 16 -2 2 189.68 22
 -16 2 -2 206.98 22.1
 -16 2 -2 199.38 22.2
 16 2 2 268.87 22.8
 -16 2 -2 262.47 24.5
 16 2 2 237.38 22.8
 -18 -2 -2 36.4 6.1
 18 -2 2 36 7.4
 18 -2 2 28.2 5.4
 -18 -2 -2 34.5 6.7
 -18 -2 -2 29.1 5.4
 18 2 2 36 6.3
 -18 2 -2 33.9 7.4
 -18 2 -2 32.1 5.4
 18 2 2 28.5 8.4
 -18 2 -2 33.7 5.5
 -20 -2 -2 17.9 5.7
 -20 -2 -2 20 4.5
 20 -2 2 20.1 4.7
 20 -2 2 14.3 4.7
 -20 -2 -2 23.9 5.2
 20 2 2 19.5 5.3
 -20 2 -2 17.1 4.3
 -20 2 -2 21.6 4.5
 20 2 2 18.2 5
 -20 2 -2 12.2 6
 -22 -2 -2 45.4 9
 -22 -2 -2 66.69 8.7
 -22 -2 -2 72.89 9.5
 22 -2 2 42 8.2
 22 -2 2 63.79 8.7
 -22 2 -2 53.09 8.2
 -22 2 -2 46.3 7.7
 22 2 2 44.2 8.1
 -22 2 -2 57.49 8.6
 22 2 2 71.39 9.8
 -24 -2 -2 57.19 9.3
 24 -2 2 75.09 10.5
 24 -2 2 49 9.5
 -24 -2 -2 82.89 10.5
 -24 2 -2 72.39 9.5
 -24 2 -2 74.19 10
 24 2 2 97.09 11.7
 -24 2 -2 54.79 9.4
 -26 -2 -2 5.9 6.1
 26 -2 2 0.7 6.1
 -26 -2 -2 14 5.3
 26 -2 2 5.8 7.5
 -26 -2 -2 9.4 6.1
 26 2 2 14.1 6.6
 -26 2 -2 15.5 5.4
 -26 2 -2 8.3 6.8
 -26 2 -2 12.6 6.8
 28 -2 2 6.5 5.1
 28 -2 2 13.5 6.4
 -28 -2 -2 10.8 5.4
 -28 -2 -2 8.1 6.5
 -28 -2 -2 14.8 5.9
 -28 -2 -2 7.5 5
 -28 2 -2 10.8 4.8
 -28 2 -2 7 7.1
 -28 2 -2 13.9 5.5
 28 2 2 13.6 6.9
 -27 -3 2 89.59 16.7
 -27 -3 2 89.89 11.4
 27 -3 -2 54.99 11.2
 -27 -3 2 81.19 14.5
 -27 3 2 77.69 10.8
 27 3 -2 110.49 15.5
 -27 3 2 67.29 13.7
 -25 -3 2 43.5 7.4
 -25 -3 2 65.19 8.9
 25 -3 -2 38.8 7.6
 -25 -3 2 62.39 8.6
 -25 3 2 32 6.5
 25 3 -2 60.19 12.4
 -25 3 2 44.8 6.5
 -25 3 2 34 6.9
 -23 -3 2 95.89 11.7
 23 -3 -2 78.99 11.8
 -23 -3 2 102.39 12.2
 -23 -3 2 91.89 11.4
 -23 3 2 87.49 10.2
 -23 3 2 85.29 10.9
 -23 3 2 94.89 11.3
 21 -3 -2 47.2 8.2
 -21 -3 2 54.09 8.2
 -21 -3 2 67.49 8.9
 -21 -3 2 62.09 8.6
 21 -3 -2 73.39 9.2
 -21 3 2 60.99 7.2
 -21 3 2 51.39 7.9
 -21 3 2 60.09 8.3
 19 -3 -2 6.9 3.7
 -19 -3 2 -2.9 2.5
 -19 -3 2 -1.4 2.6
 19 -3 -2 -2 2.7
 -19 -3 2 0 3.2
 -19 3 2 5.8 2.1
 -19 3 2 2.4 2
 -19 3 2 -1.2 2.3
 -19 3 2 -1.1 2.6
 19 3 -2 -3.3 4.7
 -19 3 2 1.7 2.1
 -17 -3 2 98.09 10.3
 17 -3 -2 95.59 11.8
 -17 -3 2 105.69 11.6
 -17 -3 2 131.89 12.3
 17 -3 -2 120.49 11.5
 -17 3 2 95.89 11.3
 -17 3 2 82.59 11.2
 -17 3 2 109.89 10.7
 -17 3 2 101.99 10.5
 -15 -3 2 453.75 43.2
 15 -3 -2 467.75 44.1
 -15 -3 2 552.04 44.2
 -15 3 2 478.45 43.9
 -15 3 2 392.36 43.3
 -15 3 2 452.85 43.8
 -15 3 2 475.05 43.3
 13 -3 -2 87.89 9.7
 -13 -3 2 98.79 10.3
 -13 -3 2 89.59 9.7
 13 -3 -2 95.79 10.3
 -13 3 2 99.09 10.1
 -13 3 2 98.69 10
 -13 3 2 90.19 10
 -13 3 2 97.89 9.4
 11 -3 -2 109.09 10.7
 11 -3 -2 86.59 10.1
 -11 -3 2 95.99 10.5
 -11 -3 2 121.79 10.9
 -11 3 2 107.09 10
 -11 3 2 111.19 10.5
 -11 3 2 113.49 10.6
 -11 3 2 89.79 10.8
 -9 -3 2 865.21 82.89
 -9 -3 2 955.1 83.09
 9 -3 -2 910.31 82.99
 -9 3 2 924.61 82.89
 -9 3 2 863.71 82.49
 -9 3 2 867.41 82.89
 7 -3 -2 830.42 78.59
 -7 -3 2 819.22 78.59
 -7 -3 2 932.61 78.69
 7 -3 -2 947.01 78.99
 7 3 -2 870.11 78.69
 -7 3 2 825.52 78.49
 -7 3 2 802.22 78.49
 -7 3 2 791.02 78.09
 5 -3 -2 754.72 73.29
 -5 -3 2 817.32 73.49
 5 3 -2 817.42 73.49
 -5 3 2 787.22 73.09
 -5 3 2 792.62 73.19
 -3 -3 2 29.3 4
 -3 -3 2 33.6 3.6
 -3 -3 2 38 4.8
 3 -3 -2 29.1 3.2
 3 -3 -2 31.6 3.4
 3 3 -2 33.7 4.1
 -3 3 2 29.3 3.3
 3 3 -2 37.4 3.7
 -3 3 2 27.7 3.2
 1 -3 -2 30.3 3.5
 -1 -3 2 36.1 4
 -1 -3 2 35.8 4.2
 1 -3 -2 39.7 3.5
 -1 3 2 36.9 3.5
 -1 3 2 31.5 3.5
 1 3 -2 30 4.1
 -1 -3 -2 36.4 3.8
 -1 -3 -2 28.1 3.6
 1 -3 2 30.9 3.4
 1 -3 2 35.4 4.2
 1 -3 2 31.1 4.3
 -1 -3 -2 39.6 3.5
 1 3 2 39.6 3.5
 1 3 2 31.8 3.8
 -1 3 -2 34.8 4.1
 -1 3 -2 33.6 4.2
 -1 3 -2 32.4 3.4
 1 3 2 31.5 3.7
 -3 -3 -2 13.9 2.3
 3 -3 2 16.7 2.1
 3 3 2 14.8 2.8
 -3 3 -2 15.9 2
 -3 3 -2 24 3.5
 3 3 2 13 2.4
 -5 -3 -2 763.82 77.29
 5 -3 2 820.42 77.19
 5 -3 2 921.61 77.29
 -5 3 -2 827.42 77.19
 5 3 2 849.61 77.29
 -7 -3 -2 1020 83.79
 7 -3 2 875.81 83.39
 -7 -3 -2 1007.1 83.59
 7 -3 2 902.21 83.39
 -7 3 -2 838.32 83.29
 -7 3 -2 762.82 83.09
 7 3 2 925.01 83.19
 9 -3 2 890.21 87.89
 9 -3 2 811.42 87.59
 -9 -3 -2 1104.09 88.39
 -9 -3 -2 957.9 88.09
 9 -3 2 910.71 87.99
 9 3 2 970.7 87.59
 -9 3 -2 945.81 87.89
 -9 3 -2 879.91 87.89
 -9 3 -2 1104.69 89.09
 11 -3 2 101.09 10.7
 11 -3 2 95.49 10.9
 -11 3 -2 102.09 10.8
 -11 3 -2 116.59 10.8
 13 -3 2 88.59 10.9
 13 -3 2 93.89 11.3
 -13 -3 -2 131.39 12.1
 -13 -3 -2 110.19 11.4
 13 3 2 124.59 11.8
 13 3 2 132.89 11.8
 -13 3 -2 90.99 11.1
 -13 3 -2 93.19 10.9
 -13 3 -2 97.89 13.3
 -15 -3 -2 534.85 52.89
 15 -3 2 438.76 52.69
 -15 -3 -2 619.24 53.29
 15 3 2 595.44 53.29
 15 3 2 612.04 53.19
 17 -3 2 83.59 10.4
 17 -3 2 75.19 10.8
 -17 -3 -2 94.49 10.8
 17 3 2 99.99 11.3
 -17 3 -2 117.79 14.3
 17 3 2 120.89 11.5
 -17 3 -2 83.89 10.3
 -17 3 -2 87.19 10.5
 19 -3 2 1 2.6
 -19 -3 -2 0.8 3.3
 19 -3 2 2.2 3
 -19 -3 -2 -8.2 3.8
 -19 -3 -2 -1.4 2.8
 19 3 2 -1.5 3.5
 -19 3 -2 1 2.5
 -19 3 -2 -1.6 2.5
 -19 3 -2 -0.7 5
 -21 -3 -2 63.59 9.3
 21 -3 2 50.59 8.2
 -21 -3 -2 59.89 8.6
 21 -3 2 46.8 8.4
 -21 -3 -2 75.59 10.6
 -21 3 -2 55.79 8.5
 21 3 2 81.39 9.9
 -21 3 -2 57.49 7.9
 -21 3 -2 49.3 7.9
 -23 -3 -2 89.89 12.4
 23 -3 2 87.19 13
 23 -3 2 115.79 12.9
 -23 -3 -2 120.19 14.8
 -23 -3 -2 123.89 13.6
 -23 3 -2 81.89 11.9
 23 3 2 126.99 14.2
 -23 3 -2 90.29 12.2
 -23 3 -2 105.49 12.7
 -25 -3 -2 36.2 7
 -25 -3 -2 48 8.1
 25 -3 2 37.5 7.4
 -25 -3 -2 34.8 7.9
 25 -3 2 40.4 7.7
 -25 3 -2 33.6 6.6
 -25 3 -2 41.5 7.1
 25 3 2 49.7 9.1
 -25 3 -2 38.2 9
 27 -3 2 56.59 10.5
 -27 -3 -2 70.79 12.8
 -27 -3 -2 71.19 11.2
 -27 -3 -2 70.69 10.4
 27 -3 2 75.19 11.4
 27 3 2 104.99 13.8
 -27 3 -2 84.89 10.8
 -27 3 -2 51.89 11.8
 -27 3 -2 72.19 11.1
 -28 -4 2 43.1 7.6
 -28 -4 2 30 8.1
 -28 -4 2 29.3 6.8
 -28 -4 2 21.5 6.3
 28 -4 -2 31.1 7
 -28 4 2 25.3 5.9
 -28 4 2 32.9 6.9
 26 -4 -2 47.6 8
 -26 -4 2 26 6.6
 -26 -4 2 35 7
 26 -4 -2 18.8 5.6
 -26 -4 2 14.6 10.8
 -26 -4 2 24.7 6
 -26 4 2 20.2 5.3
 -26 4 2 29.4 10.7
 26 4 -2 40.4 9.9
 24 -4 -2 32.4 6.7
 -24 -4 2 32.6 6.4
 -24 -4 2 44.4 7.7
 -24 4 2 31.8 5.9
 24 4 -2 47.5 11.4
 -24 4 2 28.3 5.9
 22 -4 -2 61.39 8.6
 -22 -4 2 68.99 9.2
 22 -4 -2 38.9 7.6
 -22 -4 2 59.69 8.5
 -22 -4 2 48.9 7.7
 -22 4 2 52.09 7.7
 -22 4 2 40.7 7.2
 -20 -4 2 36.4 6.3
 20 -4 -2 19.7 5.1
 20 -4 -2 29.3 5.5
 -20 -4 2 35 5.7
 -20 4 2 25.5 5.2
 20 4 -2 42.7 8.3
 -20 4 2 29.4 3.7
 -20 4 2 14.7 4.3
 -20 4 2 24.7 4
 -18 -4 2 114.19 11.5
 18 -4 -2 117.49 11.3
 18 -4 -2 88.49 11.4
 -18 -4 2 82.69 10
 -18 4 2 102.79 10.1
 -18 4 2 99.29 11.7
 -18 4 2 102.49 11.1
 -18 4 2 100.09 10.2
 16 -4 -2 30.2 5.4
 -16 -4 2 51.79 6.7
 -16 -4 2 31.9 5.1
 -16 -4 2 34.1 4.8
 -16 4 2 27.4 4.8
 -16 4 2 31.7 4.2
 -16 4 2 26.2 4.9
 -16 4 2 30.5 5.1
 -14 -4 2 8.8 3
 14 -4 -2 12.6 2.7
 -14 -4 2 14.7 3.9
 -14 -4 2 11.4 3.1
 14 -4 -2 9.5 3.1
 -14 4 2 8.8 2.8
 -14 4 2 6 2.9
 14 4 -2 17.1 5.3
 -14 4 2 10.6 2.1
 -14 4 2 9.4 3.5
 -12 -4 2 450.35 40.6
 12 -4 -2 373.86 40.2
 12 -4 -2 444.46 40.9
 -12 4 2 444.66 40.7
 -12 4 2 441.56 40.7
 -12 4 2 444.96 40.1
 10 -4 -2 438.56 37.6
 10 -4 -2 345.97 36.8
 -10 -4 2 422.06 37.5
 -10 4 2 432.16 37.4
 -10 4 2 401.16 37.4
 -10 4 2 361.06 37.5
 8 -4 -2 1271.27 117.29
 -8 -4 2 1329.47 117.29
 8 -4 -2 1342.97 117.19
 -8 4 2 1097.29 117.29
 8 4 -2 1322.77 117.29
 -8 4 2 1265.67 117.09
 -8 4 2 1268.47 117.09
 6 -4 -2 369.86 34.4
 6 -4 -2 363.96 34.3
 -6 -4 2 381.96 34.6
 6 4 -2 368.36 34.6
 -6 4 2 365.76 34.3
 -6 4 2 361.36 34.2
 4 -4 -2 194.38 18.2
 -4 -4 2 201.98 18.7
 4 -4 -2 179.98 18.2
 4 4 -2 218.28 18.8
 -4 4 2 205.08 18.3
 -4 4 2 166.38 18.1
 -2 -4 2 2390.96 212.88
 2 -4 -2 2270.17 215.08
 -2 4 2 2100.79 214.88
 2 4 -2 2335.87 212.68
 0 -4 -2 3157.88 297.17
 0 -4 2 3260.77 295.67
 0 4 2 3067.89 297.27
 -2 -4 -2 2285.17 216.58
 2 4 2 2304.97 217.48
 -2 4 -2 2468.25 216.08
 -2 4 -2 2040.1 218.28
 4 -4 2 176.78 15.9
 -4 -4 -2 135.39 16.1
 -4 4 -2 171.68 15.8
 4 4 2 175.68 16.2
 -4 4 -2 184.68 17
 4 4 2 161.78 16.2
 -6 -4 -2 361.46 35.1
 6 -4 2 385.96 35
 6 -4 2 359.16 35
 6 4 2 418.76 35.4
 -6 4 -2 332.17 35.8
 -6 4 -2 346.67 34.9
 6 4 2 416.06 35.1
 8 -4 2 1222.48 113.69
 -8 4 -2 1187.88 113.49
 -8 4 -2 1285.57 113.59
 10 -4 2 411.56 39.2
 -10 -4 -2 455.55 39.4
 10 -4 2 392.56 39
 -10 4 -2 406.56 39
 10 4 2 438.56 38.8
 -10 4 -2 393.56 38.8
 12 -4 2 448.46 40.4
 -12 -4 -2 506.15 41.2
 12 -4 2 403.66 40.9
 12 -4 2 384.56 40.6
 -12 4 -2 427.96 40.7
 12 4 2 444.96 40.2
 -12 4 -2 416.76 40.2
 14 -4 2 3.8 2.7
 -14 -4 -2 5.5 3.5
 -14 -4 -2 10.2 3.7
 -14 -4 -2 5.5 2.8
 14 -4 2 12.3 2.8
 14 4 2 6.6 1.9
 -14 4 -2 4.2 2.6
 -14 4 -2 1.8 5
 -14 4 -2 5.6 2.2
 14 4 2 11 3.6
 16 -4 2 24.4 4.5
 -16 -4 -2 22.9 5.1
 -16 -4 -2 27.7 5
 -16 -4 -2 38.4 6
 16 -4 2 24.9 4.9
 16 4 2 30.4 5.6
 -16 4 -2 29.8 4.7
 -16 4 -2 26.2 6.7
 -18 -4 -2 97.59 13.6
 18 -4 2 76.79 10.8
 18 -4 2 94.59 10.3
 -18 4 -2 80.29 12.7
 -18 4 -2 94.19 11.3
 -20 -4 -2 19.7 5.5
 -20 -4 -2 26.4 5.8
 20 -4 2 21.3 4.6
 20 -4 2 22.7 5.3
 -20 -4 -2 25.3 5.2
 -20 4 -2 20.2 11.2
 20 4 2 25.4 6
 -20 4 -2 25.1 5.2
 -20 4 -2 20 4.7
 -22 -4 -2 61.39 11.2
 -22 -4 -2 34.3 7.6
 -22 -4 -2 62.29 8.4
 22 -4 2 40.8 7.6
 -22 4 -2 53.29 8
 -22 4 -2 43.7 7.1
 22 4 2 73.19 10.2
 24 -4 2 37.3 7
 24 -4 2 33.1 6.9
 -24 -4 -2 42.5 7.8
 -24 -4 -2 27.2 7.1
 -24 -4 -2 37.9 6.9
 -24 4 -2 32.6 6.1
 -24 4 -2 33.5 8.7
 -24 4 -2 60.79 8.2
 26 -4 2 21.5 8.9
 -26 -4 -2 19.1 6.4
 26 -4 2 21.9 6.2
 -26 -4 -2 14.8 6.3
 -26 -4 -2 17.6 9.4
 -26 4 -2 17.7 6.1
 -26 4 -2 23.2 8.4
 26 4 2 17 7.4
 28 -4 2 22.2 6.5
 -28 -4 -2 25.4 7.8
 -28 -4 -2 16.5 6
 28 -4 2 31.4 7.3
 -28 -4 -2 30.2 7.2
 -28 4 -2 26.9 6
 28 4 2 39.6 9
 -28 4 -2 32.5 8.9
 -28 4 -2 31.2 8.8
 -27 -5 2 14.6 5.3
 -27 -5 2 11.4 9.5
 27 -5 -2 13.8 6.2
 -27 -5 2 6.6 5.4
 27 -5 -2 -1.2 5.2
 -27 5 2 11.3 4.8
 -27 5 2 8.8 5.2
 27 5 -2 5.1 7.7
 25 -5 -2 38.3 6.7
 25 -5 -2 21.8 5.7
 -25 -5 2 24.2 6.1
 -25 -5 2 20 7.1
 -25 -5 2 25.2 6.5
 -25 -5 2 21.7 5.7
 -25 5 2 24.8 5.8
 25 5 -2 46.1 10.3
 -25 5 2 19.6 5
 -23 -5 2 42.4 7.6
 -23 -5 2 56.59 8.6
 23 -5 -2 72.29 8.5
 -23 -5 2 58.99 9
 23 -5 -2 39.6 7.7
 -23 5 2 43.8 7.2
 -23 5 2 45.1 7.5
 23 5 -2 65.59 15.7
 -21 -5 2 13.5 4.3
 -21 -5 2 15.6 5.1
 21 -5 -2 12 4.1
 21 -5 -2 7.7 4
 -21 5 2 11.7 3.8
 -21 5 2 8.6 3.7
 -21 5 2 12.6 2.7
 21 5 -2 12.3 6.6
 -19 -5 2 103.89 11
 19 -5 -2 84.79 11.1
 19 -5 -2 84.69 9.7
 -19 -5 2 72.09 12.9
 -19 5 2 74.39 10.4
 -19 5 2 90.59 8.9
 -19 5 2 56.29 9.3
 -17 -5 2 43.2 6.3
 -17 -5 2 53.19 7.2
 17 -5 -2 63.19 7.7
 17 -5 -2 52.69 7.3
 -17 5 2 36.9 6.6
 -17 5 2 44 6.7
 -17 5 2 64.99 8.4
 -15 -5 2 173.18 15.4
 15 -5 -2 136.29 14.9
 15 -5 -2 148.49 15.9
 -15 5 2 151.98 15.5
 -15 5 2 148.99 15.5
 13 -5 -2 35.9 4.6
 13 -5 -2 40.9 5.7
 -13 -5 2 48.3 6
 -13 -5 2 42.4 5.8
 -13 5 2 34.4 6.4
 -13 5 2 44.8 5.5
 -13 5 2 40.3 5.4
 11 -5 -2 196.88 22
 -11 -5 2 218.38 22.8
 11 -5 -2 246.98 22.8
 -11 -5 2 268.07 23
 11 5 -2 256.87 23.1
 -11 5 2 250.87 22.7
 -11 5 2 232.48 22.5
 9 -5 -2 717.53 65.29
 -9 -5 2 686.03 65.29
 9 -5 -2 683.23 65.19
 -9 -5 2 784.82 65.39
 -9 5 2 629.14 64.89
 9 5 -2 733.53 65.39
 -9 5 2 682.43 65.09
 -7 -5 2 45.5 5.9
 -7 -5 2 54.99 5.2
 7 -5 -2 47.4 5.3
 7 -5 -2 46.6 5.2
 -7 5 2 39 5
 -7 5 2 44.9 5.2
 7 5 -2 49.2 5.9
 -5 -5 2 46.4 6.2
 -5 -5 2 33.2 4.7
 5 -5 -2 32.4 3.5
 5 -5 -2 29.2 3.4
 5 5 -2 32.2 4.6
 -5 5 2 29.8 3.3
 -5 5 2 20 4.3
 -5 5 2 30.4 3.6
 3 -5 -2 734.33 68.39
 -3 -5 2 724.93 68.89
 3 -5 -2 759.52 68.39
 -3 5 2 723.73 68.39
 3 5 -2 770.32 68.99
 1 -5 -2 273.37 25.8
 1 -5 -2 260.97 25.9
 -1 -5 2 280.87 26.4
 -1 -5 2 291.37 25.5
 -1 -5 2 259.97 26.1
 -1 5 2 271.47 25.8
 -1 5 2 263.87 26
 1 5 -2 277.07 25.5
 1 5 -2 275.47 26.4
 1 5 -2 320.57 26.2
 1 -5 2 282.67 24.5
 -1 -5 -2 243.58 24.7
 1 -5 2 281.37 24.3
 -1 -5 -2 276.07 24.5
 1 -5 2 259.97 25.1
 1 5 2 276.17 24.5
 -1 5 -2 272.77 25.1
 1 5 2 267.67 24.7
 1 5 2 234.38 24.8
 -1 5 -2 217.98 24.9
 -1 5 -2 270.47 24.3
 3 -5 2 738.93 69.89
 -3 -5 -2 645.44 70.09
 -3 -5 -2 829.42 69.89
 -3 -5 -2 779.32 70.49
 -3 -5 -2 723.53 69.79
 -3 5 -2 722.13 70.59
 3 5 2 857.81 69.89
 -5 -5 -2 40.6 4.4
 -5 -5 -2 39.5 5.5
 5 -5 2 41.3 4.6
 -5 -5 -2 53.89 5.5
 5 5 2 37.3 5.1
 5 5 2 47.7 5.2
 -5 5 -2 40.6 4.6
 -5 5 -2 40.3 4.5
 7 -5 2 41 5.4
 -7 -5 -2 55.49 6.3
 -7 -5 -2 56.59 6.3
 7 -5 2 48.2 5.5
 -7 -5 -2 40.6 5.6
 -7 5 -2 50.19 7.8
 -7 5 -2 42.5 5.4
 7 5 2 56.79 6
 7 5 2 62.59 6.3
 -7 5 -2 40.9 5.3
 9 -5 2 623.54 64.09
 9 -5 2 641.44 63.99
 -9 -5 -2 822.02 64.49
 -9 5 -2 702.43 64.09
 -9 5 -2 666.03 63.99
 9 5 2 764.02 64.09
 -9 5 -2 618.04 63.99
 11 -5 2 210.28 21.2
 -11 -5 -2 227.78 21.4
 11 -5 2 207.28 20.9
 -11 5 -2 227.48 21.2
 -11 5 -2 222.88 21
 -11 5 -2 210.88 20.8
 -13 -5 -2 65.19 6.8
 -13 -5 -2 51.89 6.5
 13 -5 2 44.6 5.8
 13 -5 2 42.6 6.3
 -13 5 -2 43 5.6
 13 5 2 42.6 5.6
 -13 5 -2 43.1 6
 -13 5 -2 51.19 6.2
 15 -5 2 148.99 16.7
 -15 -5 -2 205.28 17.7
 15 -5 2 161.68 17.3
 -15 5 -2 159.88 17
 -15 5 -2 184.68 17.2
 15 5 2 174.28 16.1
 -15 5 -2 149.59 16.1
 -15 5 -2 188.88 20.2
 17 -5 2 46.6 7.5
 -17 -5 -2 66.79 8.4
 -17 -5 -2 63.09 7.9
 -17 -5 -2 61.49 8.8
 17 -5 2 48.2 7
 -17 5 -2 50.69 7.6
 17 5 2 60.39 8.9
 -17 5 -2 69.59 11.8
 -17 5 -2 49.3 7.3
 -19 -5 -2 82.19 10.3
 19 -5 2 60.39 8.8
 19 -5 2 66.69 9.6
 -19 -5 -2 93.29 11.1
 -19 -5 -2 79.19 9.6
 -19 5 -2 74.69 9.3
 19 5 2 95.59 10.9
 -19 5 -2 66.99 13.8
 -19 5 -2 61.49 9.4
 21 -5 2 10.6 3.8
 -21 -5 -2 9.3 4
 21 -5 2 9.9 4.1
 -21 5 -2 11.7 4.2
 21 5 2 12.2 5.4
 -21 5 -2 8.6 3.6
 -21 5 -2 15.1 7
 23 -5 2 41.7 7.3
 23 -5 2 40.7 7.7
 -23 -5 -2 49.1 8.7
 -23 -5 -2 41 7.7
 -23 -5 -2 42.6 7.6
 23 5 2 78.09 10.7
 -23 5 -2 54.99 8.3
 -23 5 -2 46.4 7.2
 -23 5 -2 54.29 10.8
 25 -5 2 20.6 5.6
 25 -5 2 15.5 5.5
 -25 -5 -2 15 5.2
 -25 -5 -2 23 6.8
 -25 -5 -2 18.1 5.9
 -25 5 -2 17 7.9
 25 5 2 28 7.8
 -25 5 -2 16.3 4.8
 -25 5 -2 26.8 5.9
 -27 -5 -2 13.7 5.3
 27 -5 2 8 5.2
 27 -5 2 5.4 4.8
 -27 -5 -2 4.2 5.4
 -27 -5 -2 -1.4 5.8
 -27 5 -2 10.4 5.2
 -27 5 -2 6.3 7.4
 27 5 2 12.5 7.5
 -27 5 -2 11.8 4.6
 28 -6 -2 0.2 4.2
 -28 -6 2 10 3.7
 -28 -6 2 3.7 5.6
 -28 -6 2 1.8 6.1
 -28 -6 2 0.4 4.6
 -28 -6 2 10.8 5.8
 -28 6 2 3.6 4.1
 28 6 -2 13.9 8.9
 26 -6 -2 5.7 4.6
 26 -6 -2 2.2 4.1
 -26 -6 2 2.6 4.9
 -26 -6 2 0.4 5.5
 -26 -6 2 6.4 4.5
 -26 -6 2 8.9 5.2
 -26 6 2 1.8 3.6
 -26 6 2 8.6 4.4
 26 6 -2 6.7 8.5
 -24 -6 2 4.9 4.9
 -24 -6 2 4 5.4
 -24 -6 2 1.7 3.9
 24 -6 -2 10.2 4.4
 -24 -6 2 0.6 3.6
 24 -6 -2 5.5 4.2
 -24 6 2 8.6 4.1
 24 6 -2 17.3 8.1
 -24 6 2 6.4 3.4
 -22 -6 2 12.1 4.7
 22 -6 -2 21.9 4.7
 -22 -6 2 28.9 6.6
 22 -6 -2 18.2 5
 -22 6 2 16.2 4.2
 -22 6 2 19.3 4.7
 -22 6 2 18.2 3.3
 20 -6 -2 15.3 4
 -20 -6 2 17.1 5.1
 -20 -6 2 6.1 3.3
 -20 -6 2 10.8 4
 20 -6 -2 12.6 4.2
 -20 6 2 25.4 5.3
 20 6 -2 22.6 7.4
 -20 6 2 11.3 3.5
 -20 6 2 13.9 3.9
 -18 -6 2 27 5.1
 18 -6 -2 15.8 4.5
 -18 -6 2 31.8 6.2
 18 6 -2 45.4 8.5
 -18 6 2 24.7 4.8
 -18 6 2 23.6 4.5
 -18 6 2 35.1 5.5
 16 -6 -2 21.8 4.3
 -16 -6 2 16 4
 -16 -6 2 15.6 4.3
 -16 -6 2 24.1 5
 16 -6 -2 17.6 3.2
 -16 6 2 17.1 3.7
 -16 6 2 20.1 4.3
 16 6 -2 38.9 7.7
 -16 6 2 21.3 4.1
 -14 -6 2 0.3 2.4
 -14 -6 2 1 3.2
 14 -6 -2 3 2.3
 -14 -6 2 -2.8 4.5
 -14 6 2 1.8 2.1
 14 6 -2 -1.2 4.5
 -14 6 2 2.6 2.5
 -12 -6 2 69.19 7
 -12 -6 2 74.69 7.7
 12 -6 -2 59.49 7.3
 12 -6 -2 56.99 6.2
 -12 -6 2 53.59 9.6
 -12 6 2 70.49 7.3
 12 6 -2 70.89 8.1
 -12 6 2 47.7 7.7
 -12 6 2 62.59 7
 10 -6 -2 134.39 13.8
 -10 -6 2 153.28 13.4
 -10 -6 2 151.88 14
 -10 -6 2 137.29 15
 10 -6 -2 139.79 14
 10 -6 -2 115.79 12.8
 -10 6 2 135.49 13.5
 10 6 -2 145.79 14.2
 -10 6 2 133.79 13.7
 8 -6 -2 246.08 24.8
 8 -6 -2 281.17 25.5
 -8 -6 2 302.27 26.2
 8 -6 -2 279.47 25.6
 -8 6 2 265.87 25.4
 8 6 -2 294.97 26
 -8 6 2 252.97 25.3
 -8 6 2 233.48 25.8
 6 -6 -2 164.28 16.3
 -6 -6 2 168.88 16.9
 6 -6 -2 167.18 16.2
 -6 6 2 170.08 16.3
 -6 6 2 155.78 16.1
 6 6 -2 213.58 18.1
 -4 -6 2 352.66 34.8
 4 -6 -2 345.87 34.2
 4 -6 -2 323.47 34.1
 -4 6 2 349.27 34.2
 4 6 -2 419.76 35.7
 -4 6 2 365.26 34.1
 4 6 -2 423.56 34.2
 2 -6 -2 461.05 45.9
 2 -6 -2 477.75 45.7
 -2 -6 2 542.15 46.5
 -2 -6 2 519.25 45.5
 -2 -6 2 498.65 46
 2 -6 -2 494.05 46.3
 -2 -6 2 430.26 46.7
 -2 6 2 454.05 46
 2 6 -2 553.54 46
 -2 6 2 503.45 45.8
 0 -6 -2 273.37 28.7
 0 -6 2 318.47 28.2
 0 -6 -2 274.87 29.3
 0 -6 2 254.77 29
 0 -6 2 301.17 29
 0 -6 -2 351.86 28.5
 0 6 -2 329.57 28.2
 0 6 -2 320.87 29
 0 6 2 269.77 28.8
 0 6 2 355.16 28.5
 -2 -6 -2 513.05 42.9
 -2 -6 -2 405.06 43.6
 -2 -6 -2 408.06 43.2
 2 -6 2 533.75 43.7
 2 -6 2 482.05 42.8
 -2 6 -2 458.65 42.9
 2 6 2 518.75 42.9
 2 6 2 424.96 43.9
 -2 6 -2 434.46 43.7
 2 6 2 400.76 43.4
 2 6 2 490.55 43
 -2 6 -2 477.55 42.7
 4 -6 2 345.77 32.4
 -4 -6 -2 387.66 32.4
 -4 -6 -2 311.17 32.9
 4 6 2 340.37 33
 -4 6 -2 344.97 32.4
 -4 6 -2 352.26 32.3
 -6 -6 -2 185.98 16.3
 6 -6 2 153.58 16.6
 -6 -6 -2 199.08 17.4
 -6 -6 -2 202.68 17.4
 6 6 2 171.88 17.2
 -6 6 -2 157.58 16.5
 6 6 2 167.78 16.9
 -6 6 -2 150.48 17.9
 -6 6 -2 167.18 16.5
 -8 -6 -2 322.67 27.6
 -8 -6 -2 346.27 27.9
 8 -6 2 271.27 27
 8 -6 2 254.87 27
 8 6 2 294.67 27.2
 -8 6 -2 263.77 26.9
 -8 6 -2 265.47 27.3
 -8 6 -2 271.17 26.9
 10 -6 2 123.89 13.4
 -10 -6 -2 137.19 13.6
 -10 -6 -2 143.09 13.8
 10 -6 2 124.19 13.2
 10 6 2 146.89 13.6
 -10 6 -2 119.49 13.2
 -10 6 -2 126.89 13.1
 12 -6 2 63.29 7.5
 12 -6 2 45.8 7.6
 -12 -6 -2 75.59 7.8
 12 -6 2 61.39 7.1
 -12 6 -2 68.89 7.4
 12 6 2 86.69 8.7
 -12 6 -2 56.09 7.1
 -12 6 -2 53.59 7.3
 12 6 2 62.69 7.5
 14 -6 2 0.5 2.3
 14 -6 2 2.1 2
 -14 -6 -2 -5.1 2.1
 -14 -6 -2 -3.6 3
 14 6 2 0.7 3.3
 -14 6 -2 -0.5 2.5
 -14 6 -2 -1.2 2.1
 16 -6 2 21.8 3.8
 -16 -6 -2 18.3 3.9
 -16 -6 -2 16.5 4.9
 -16 -6 -2 9 3.8
 16 -6 2 11.6 3.8
 -16 6 -2 16.6 3.7
 -16 6 -2 16.4 6.4
 -16 6 -2 25.7 4.1
 -16 6 -2 18.4 3.7
 16 6 2 15.7 4.9
 16 6 2 15.1 3.5
 18 -6 2 21.7 4.7
 -18 -6 -2 21.7 4.9
 -18 -6 -2 34 6.9
 18 -6 2 20.4 4.2
 -18 6 -2 37.9 8
 -18 6 -2 23.5 4.4
 -18 6 -2 13.7 4.5
 18 6 2 22.5 6
 20 -6 2 17.2 4.5
 -20 -6 -2 11.6 6.1
 20 -6 2 14.5 3.7
 -20 -6 -2 11.8 4
 -20 -6 -2 2 4.1
 -20 6 -2 18 7.1
 -20 6 -2 14.2 4.3
 -20 6 -2 7.5 3.4
 20 6 2 5.8 5.9
 -22 -6 -2 21.2 5.2
 22 -6 2 17.4 5.2
 22 -6 2 16.5 4.4
 -22 -6 -2 29.5 6.6
 -22 -6 -2 5.5 4.7
 -22 6 -2 11.4 8
 22 6 2 19.3 6.2
 -22 6 -2 24.1 5
 -22 6 -2 19.7 4.5
 -24 -6 -2 10.5 5.8
 -24 -6 -2 11 4.6
 -24 -6 -2 6 4.4
 24 -6 2 8.7 4
 24 -6 2 8.1 4.5
 -24 6 -2 -6.5 6.5
 -24 6 -2 4.9 4.1
 -24 6 -2 9.4 3.8
 24 6 2 5.8 5.9
 -26 -6 -2 -0.1 4.1
 26 -6 2 2 4.3
 -26 -6 -2 -0.7 5.7
 -26 -6 -2 3.6 4.8
 26 -6 2 11 4.7
 26 6 2 9.8 7.1
 -26 6 -2 4.8 4
 -26 6 -2 23.9 8.6
 -26 6 -2 5.1 4.6
 -28 -6 -2 5.9 5.1
 -28 -6 -2 3.1 6
 28 -6 2 11.6 5.9
 28 6 2 23 8.6
 -28 6 -2 13.2 8.3
 -27 -7 2 59.19 10.6
 -27 -7 2 64.19 11.4
 27 -7 -2 37.3 8.8
 -27 -7 2 59.79 9.7
 -27 -7 2 67.39 9
 27 7 -2 74.29 13.7
 -27 7 2 46.8 8.5
 -27 7 2 68.59 9.8
 -25 -7 2 20.3 6.4
 25 -7 -2 25.1 5
 -25 -7 2 17.5 5.4
 -25 -7 2 7.3 3.8
 -25 -7 2 15.1 5.8
 25 -7 -2 2 4.1
 -25 -7 2 15.3 4.9
 25 7 -2 25.2 9.2
 -25 7 2 14.1 7.6
 -25 7 2 7.3 3.9
 -23 -7 2 1.5 3.7
 -23 -7 2 -1.1 4.4
 23 -7 -2 1.7 3.5
 -23 -7 2 -1 2.7
 -23 -7 2 3.4 4.4
 23 -7 -2 1.2 3.3
 23 7 -2 -0.9 6.8
 -23 7 2 5.2 3.7
 -23 7 2 -3 2.9
 -23 7 2 0.9 2.3
 21 -7 -2 14.6 4.5
 -21 -7 2 19.2 3.8
 -21 -7 2 14.2 5.7
 -21 -7 2 17.7 3.7
 -21 -7 2 18.2 4.7
 21 7 -2 26.8 17.4
 -21 7 2 11.2 3.9
 -21 7 2 12.3 4.1
 -19 -7 2 40.5 6.2
 19 -7 -2 33.7 5.3
 -19 -7 2 34.8 7.5
 19 -7 -2 29.9 5.8
 -19 7 2 34 5.5
 -19 7 2 30.2 5.7
 19 7 -2 69.89 10.5
 -19 7 2 39 5.9
 -17 -7 2 14 3.1
 17 -7 -2 11.2 3.7
 -17 -7 2 25.7 5.9
 -17 -7 2 12.2 5
 -17 -7 2 16.8 4.1
 17 -7 -2 19.7 3.2
 -17 7 2 15.4 3.6
 -17 7 2 17.3 4.6
 17 7 -2 33.4 8.1
 -17 7 2 16 6.5
 -15 -7 2 143.09 14.1
 -15 -7 2 153.88 13.8
 15 -7 -2 132.19 14.2
 15 -7 -2 114.39 12.9
 -15 -7 2 152.38 14.4
 -15 7 2 130.19 13.7
 -15 7 2 119.29 13.7
 -13 -7 2 9.8 3.1
 -13 -7 2 11.4 2.5
 13 -7 -2 13.9 2
 -13 -7 2 8.4 4.5
 -13 -7 2 21.3 4.6
 13 -7 -2 7.4 2.9
 -13 7 2 16 3.2
 13 7 -2 12.9 4.8
 -13 7 2 11.7 2.8
 13 7 -2 23.2 6.3
 -13 7 2 10.8 4.6
 -11 -7 2 339.07 32.5
 11 -7 -2 319.27 32.1
 -11 -7 2 369.96 31.7
 -11 -7 2 373.46 32.4
 11 -7 -2 338.67 32.3
 -11 7 2 308.47 31.8
 -11 7 2 324.37 32
 11 7 -2 330.67 32.4
 -9 -7 2 22.5 4.4
 9 -7 -2 12.6 2.7
 -9 -7 2 13.9 3.9
 9 -7 -2 15.4 1.9
 9 -7 -2 19 3.3
 -9 7 2 20.5 3.1
 -9 7 2 13.8 2.5
 -9 7 2 10.9 4.2
 9 7 -2 22.8 5.7
 9 7 -2 21.3 4.5
 7 -7 -2 24.8 3.9
 -7 -7 2 40.4 5.4
 7 -7 -2 27.3 3.8
 -7 -7 2 45.2 5.8
 7 -7 -2 26.4 3.6
 7 7 -2 28.4 5.3
 -7 7 2 28.7 3.6
 -7 7 2 26.8 3.9
 7 7 -2 32.7 6.3
 -7 7 2 27.8 5.2
 -5 -7 2 53.89 6.6
 -5 -7 2 40.4 6.6
 5 -7 -2 44.4 5.1
 5 -7 -2 43.1 5.1
 5 7 -2 51.19 5
 5 7 -2 51.29 6.6
 -5 7 2 41.9 4.9
 -5 7 2 48 5.2
 3 -7 -2 761.32 72.99
 -3 -7 2 802.82 72.69
 3 -7 -2 831.72 73.99
 -3 -7 2 822.82 73.69
 -3 -7 2 769.42 73.09
 -3 7 2 735.93 72.89
 3 7 -2 815.62 73.69
 1 -7 -2 114.09 12.6
 1 -7 -2 138.89 12.3
 -1 -7 2 111.09 12.8
 -1 -7 2 150.98 13.6
 -1 -7 2 135.49 12
 -1 7 2 115.39 12.9
 -1 7 2 142.09 12.3
 1 7 -2 128.79 12
 1 7 -2 115.89 12.7
 -1 -7 -2 127.69 13.3
 1 -7 2 133.59 12.9
 -1 -7 -2 130.99 13
 1 -7 2 138.29 12.6
 -1 7 -2 137.79 14
 -1 7 -2 112.79 13.6
 -1 7 -2 137.69 12.6
 1 7 2 152.98 13.9
 1 7 2 137.49 12.9
 3 -7 2 755.12 68.39
 -3 -7 -2 782.42 67.19
 -3 -7 -2 673.93 67.69
 -3 7 -2 746.93 67.99
 -3 7 -2 731.93 67.19
 3 7 2 676.03 67.79
 -3 7 -2 622.74 67.99
 3 7 2 823.52 67.29
 -5 -7 -2 45.8 4.8
 -5 -7 -2 49.4 5.8
 5 -7 2 43.2 4.9
 -5 -7 -2 46.5 9.5
 5 7 2 48.3 5.9
 -5 7 -2 33.8 6.2
 -5 7 -2 36.8 6
 5 7 2 46.5 5.9
 -5 7 -2 34.8 4.6
 -5 7 -2 43.4 4.7
 -7 -7 -2 42.2 5.8
 7 -7 2 25 4
 -7 -7 -2 29.9 3.4
 -7 -7 -2 33.7 5.1
 7 -7 2 18.6 5.2
 -7 7 -2 30 3.9
 -7 7 -2 23.5 4.8
 7 7 2 37.5 4.8
 -7 7 -2 29.8 3.9
 7 7 2 40 5.3
 9 -7 2 15.3 3
 -9 -7 -2 19.3 4.3
 9 -7 2 10.8 2.7
 -9 -7 -2 18.2 4.6
 -9 -7 -2 18.3 2.8
 9 -7 2 9.9 6.6
 9 7 2 20 4.2
 -9 7 -2 13.8 2.7
 9 7 2 22.4 4.5
 -9 7 -2 16.9 4.3
 -9 7 -2 17.5 3.1
 11 -7 2 315.17 30.8
 -11 -7 -2 374.36 31.5
 11 -7 2 303.77 31.1
 -11 -7 -2 388.16 31.5
 11 7 2 355.36 31.9
 -11 7 -2 298.67 30.8
 -11 7 -2 299.67 31
 -11 7 -2 298.67 30.8
 11 7 2 309.67 32.2
 13 -7 2 23.6 7.7
 13 -7 2 18.3 3.2
 13 -7 2 16.7 3.7
 -13 -7 -2 12.2 3.7
 -13 -7 -2 17.5 3
 -13 -7 -2 14 4.9
 13 7 2 11.6 4.4
 -13 7 -2 11.6 3.3
 13 7 2 4.5 5.4
 -13 7 -2 21.6 4.3
 -13 7 -2 9.9 3.1
 15 -7 2 120.79 13.6
 15 -7 2 139.99 14.3
 -15 -7 -2 159.78 14.6
 -15 7 -2 134.89 13.8
 15 7 2 118.19 13.7
 -15 7 -2 132.59 13.8
 -15 7 -2 146.59 15.5
 -17 -7 -2 25.1 6.2
 17 -7 2 15.8 3.6
 -17 -7 -2 17.2 4.9
 17 -7 2 14.7 5.2
 -17 7 -2 23.7 7
 17 7 2 17.2 3.9
 17 7 2 27.1 6.1
 -17 7 -2 10.6 4.3
 -17 7 -2 14.4 4.1
 -17 7 -2 20 4.1
 19 -7 2 31.4 5.2
 -19 -7 -2 50.09 8.2
 19 -7 2 36.9 6.1
 -19 -7 -2 41 6.1
 -19 -7 -2 24.9 5.5
 -19 7 -2 32.9 5.2
 19 7 2 38.6 13.8
 -19 7 -2 25.5 4.5
 -19 7 -2 23.8 5.3
 -21 -7 -2 11 4.5
 21 -7 2 10.4 4.2
 -21 -7 -2 10.5 4.2
 21 -7 2 10.7 3.7
 -21 -7 -2 15.9 5.9
 21 7 2 13.9 6
 -21 7 -2 15.6 4.6
 -21 7 -2 19.5 7.4
 -21 7 -2 10.9 3.8
 -23 -7 -2 -1.2 4.7
 23 -7 2 6.1 3.8
 -23 -7 -2 1.1 3.6
 -23 -7 -2 -0.8 3.7
 23 -7 2 4.1 3.2
 23 7 2 -2 5
 -23 7 -2 -12.3 6.2
 -23 7 -2 4.3 3.2
 -23 7 -2 4 3.7
 -25 -7 -2 16.4 6.1
 25 -7 2 16.2 4.9
 25 -7 2 17 5.7
 -25 -7 -2 10.5 4.9
 -25 -7 -2 17.1 6.9
 25 7 2 24.5 8.2
 -25 7 -2 17.8 7.2
 -25 7 -2 22.5 5.2
 -25 7 -2 15.7 8.2
 -27 -7 -2 61.59 9.3
 -27 -7 -2 61.79 11.3
 -27 -7 -2 54.99 9.6
 27 -7 2 26.3 8
 27 -7 2 42.5 8.2
 -27 7 -2 49.3 8.1
 -27 7 -2 52.19 8.7
 27 7 2 61.79 11.9
 -26 -8 2 6.2 4.9
 -26 -8 2 10.2 3.5
 -26 -8 2 9.3 5.2
 -26 -8 2 5.5 5.8
 -26 -8 2 6.2 5.7
 -26 8 2 13.5 4.7
 26 8 -2 14.2 9.2
 -24 -8 2 -2.3 2.5
 -24 -8 2 6.4 5.5
 24 -8 -2 3.1 3.8
 -24 -8 2 2 4
 -24 -8 2 4.9 3.9
 -24 8 2 4.1 2.4
 24 8 -2 2.3 7.4
 -24 8 2 2.6 3.7
 -24 8 2 3 3.3
 -22 -8 2 29.7 5.3
 -22 -8 2 55.89 8.6
 -22 -8 2 32 5
 -22 -8 2 40.9 6.4
 22 -8 -2 29.7 6.2
 22 -8 -2 33.6 5.1
 -22 -8 2 34.8 6.5
 -22 8 2 24.7 5.2
 -22 8 2 25.5 5.4
 22 8 -2 52.59 10.6
 -22 8 2 38.7 6.5
 20 -8 -2 64.49 9.5
 -20 -8 2 94.69 9.9
 -20 -8 2 82.69 10
 -20 -8 2 78.99 8.4
 20 -8 -2 51.29 7.8
 -20 8 2 70.29 8.9
 -20 8 2 74.09 9.1
 -20 8 2 56.79 8.5
 -18 -8 2 36.6 6.6
 -18 -8 2 68.09 8.8
 18 -8 -2 40.8 6.8
 -18 -8 2 36.4 7.3
 -18 -8 2 43.1 6.1
 18 -8 -2 48.8 5.6
 -18 8 2 40.6 7.1
 -18 8 2 48.8 7
 -18 8 2 45.5 8.6
 18 8 -2 69.59 11.3
 16 -8 -2 33.2 6.5
 16 -8 -2 46.4 5.6
 -16 -8 2 50.89 6.4
 -16 -8 2 47.8 7.2
 -16 8 2 59.69 7.7
 -16 8 2 53.59 6.6
 -16 8 2 58.09 7.1
 -14 -8 2 200.28 19.3
 -14 -8 2 220.88 19.3
 14 -8 -2 156.28 17.7
 14 -8 -2 188.78 19
 -14 -8 2 201.58 18.2
 -14 8 2 180.78 18.7
 -14 8 2 176.78 18.5
 14 8 -2 201.48 19.4
 -12 -8 2 196.58 20.1
 -12 -8 2 235.48 20
 12 -8 -2 166.48 18.5
 -12 -8 2 224.08 18.9
 12 -8 -2 191.88 19.6
 -12 8 2 196.18 19.4
 12 8 -2 201.08 20.3
 -12 8 2 187.98 19.2
 -10 -8 2 79.39 8.6
 10 -8 -2 49.6 6.8
 10 -8 -2 58.99 5.8
 -10 -8 2 63.39 6.2
 -10 -8 2 57.49 8.1
 10 -8 -2 61.99 6.8
 -10 8 2 62.19 8
 10 8 -2 59.79 9.6
 -10 8 2 50.29 6.6
 -10 8 2 53.29 6.5
 10 8 -2 61.49 8.1
 -8 -8 2 15.6 2.6
 8 -8 -2 19.8 2.8
 -8 -8 2 23.1 4.6
 8 -8 -2 20 3.4
 -8 -8 2 16.5 4.3
 8 -8 -2 15.9 2.8
 8 8 -2 12.2 5.2
 -8 8 2 12.3 2.4
 -8 8 2 18.1 4.4
 8 8 -2 19.3 4.5
 -8 8 2 16.6 3
 6 -8 -2 263.07 25.4
 6 -8 -2 264.37 25.4
 -6 -8 2 282.87 26.3
 -6 -8 2 291.57 26.7
 6 -8 -2 225.58 25.3
 -6 8 2 252.77 25.2
 6 8 -2 304.77 25.1
 -6 8 2 264.77 25.4
 6 8 -2 274.37 26.4
 4 -8 -2 1183.08 108.39
 -4 -8 2 1173.48 109.09
 -4 -8 2 1036.3 108.29
 4 -8 -2 1128.39 108.49
 -4 8 2 1155.48 108.39
 -4 8 2 1257.97 109.29
 4 8 -2 1307.67 109.39
 -2 -8 2 915.11 79.99
 -2 -8 2 905.11 79.49
 2 -8 -2 868.41 78.59
 2 -8 -2 872.41 78.69
 2 -8 -2 784.62 78.89
 2 8 -2 914.91 79.59
 2 8 -2 832.82 78.89
 -2 8 2 850.61 78.69
 -2 8 2 733.43 79.09
 0 -8 -2 221.88 20.4
 0 -8 2 213.78 20.1
 0 -8 -2 196.18 20.9
 0 -8 2 240.88 21.6
 0 8 2 216.78 20.5
 0 8 -2 223.68 21.2
 0 8 -2 219.18 20.1
 0 8 2 200.08 21.3
 -2 -8 -2 729.43 76.49
 2 -8 2 831.62 76.09
 2 -8 2 940.61 76.99
 -2 8 -2 835.22 76.89
 -2 8 -2 848.12 75.79
 2 8 2 775.62 76.79
 -2 8 -2 778.42 76.79
 2 8 2 846.52 75.99
 -4 -8 -2 1232.48 101.69
 -4 -8 -2 1033.9 102.29
 4 8 2 1207.58 101.59
 -4 8 -2 1062.09 102.39
 -4 8 -2 1002.9 102.69
 4 8 2 1069.99 102.49
 -6 -8 -2 289.57 24.5
 -6 -8 -2 225.88 25.1
 6 -8 2 243.88 24.5
 -6 -8 -2 270.37 25.5
 -6 8 -2 271.17 25.3
 6 8 2 229.88 25.2
 6 8 2 280.47 25.2
 -6 8 -2 259.47 24.3
 -6 8 -2 242.28 24.4
 8 -8 2 14.5 4.4
 -8 -8 -2 11.7 3.6
 -8 -8 -2 16.9 4.4
 8 -8 2 8.9 2.4
 -8 8 -2 7.5 2.1
 -8 8 -2 10.1 2.4
 8 8 2 13.9 4.3
 -8 8 -2 22 4.5
 8 8 2 13.4 3.6
 -10 -8 -2 54.39 8
 -10 -8 -2 48.4 5.7
 10 -8 2 50.09 8.5
 10 -8 2 54.29 6.4
 -10 -8 -2 71.79 8.2
 10 -8 2 62.89 6.8
 10 8 2 60.59 7.6
 -10 8 -2 53.89 6.5
 -10 8 -2 55.69 6.6
 10 8 2 70.89 8.1
 -12 -8 -2 247.78 21.6
 -12 -8 -2 248.88 21.3
 12 -8 2 195.28 20.5
 12 -8 2 196.58 20.8
 -12 8 -2 193.78 20.5
 -12 8 -2 195.68 20.6
 12 8 2 205.38 21.1
 14 -8 2 176.88 17.7
 14 -8 2 184.08 17.2
 14 8 2 178.78 17.8
 -14 8 -2 150.08 17.3
 -14 8 -2 172.88 17.3
 -14 8 -2 181.38 17.4
 16 -8 2 67.19 7.7
 -16 -8 -2 40.1 6.9
 -16 -8 -2 48.8 8.6
 16 8 2 58.19 8.9
 -16 8 -2 50.89 6.9
 16 8 2 54.29 10.7
 -16 8 -2 48.1 6.9
 -18 -8 -2 43.6 6.8
 18 -8 2 46.9 6.3
 18 -8 2 30.4 6.3
 -18 -8 -2 59.09 8.9
 18 8 2 53.09 6.4
 -18 8 -2 36.9 7.9
 -18 8 -2 34.5 6.2
 -18 8 -2 37.4 6
 -20 -8 -2 80.49 10.1
 20 -8 2 66.79 8.9
 -20 -8 -2 74.29 9.4
 20 -8 2 72.49 9.9
 -20 -8 -2 99.99 12
 20 8 2 103.79 11.8
 -20 8 -2 66.79 9.3
 -20 8 -2 63.79 8.1
 -20 8 -2 69.89 9.1
 -22 -8 -2 26.8 6.2
 22 -8 2 21.4 4.9
 -22 -8 -2 43 8.3
 22 -8 2 20.9 5.6
 -22 -8 -2 40.3 6.4
 -22 8 -2 36.2 6.2
 -22 8 -2 22.9 5
 -22 8 -2 23.5 8.5
 22 8 2 32.2 8.1
 -24 -8 -2 0.7 5.5
 -24 -8 -2 -1.7 3.8
 24 -8 2 1.1 3.7
 24 -8 2 6 3.4
 -24 -8 -2 2.4 3.4
 24 8 2 -2.7 4.8
 -24 8 -2 0.7 3.1
 -24 8 -2 -10.3 6.9
 -24 8 -2 -0.6 3.7
 -26 -8 -2 4.9 4.7
 -26 -8 -2 8.8 4.4
 26 -8 2 16.3 4.8
 -26 -8 -2 11.4 6.8
 26 -8 2 12.4 5
 26 8 2 4.8 7.2
 -26 8 -2 31.2 9.1
 -26 8 -2 3.8 4
 -26 8 -2 5 4.4
 -27 -9 2 51.89 9.1
 -27 -9 2 54.69 9.1
 27 -9 -2 32.8 8.3
 -27 -9 2 61.49 8.1
 -27 -9 2 70.39 11.8
 -27 -9 2 65.89 14.8
 27 9 -2 66.59 14.1
 25 -9 -2 2.4 3.8
 -25 -9 2 15.6 7
 -25 -9 2 8.5 4.8
 -25 -9 2 9.4 4.2
 -25 -9 2 8.2 3.2
 -25 9 2 10.6 3.3
 -25 9 2 11.3 4.2
 -25 9 2 10 4.6
 25 9 -2 6.4 8.8
 -23 -9 2 5 4.1
 -23 -9 2 5.2 2.7
 -23 -9 2 13.1 6.1
 23 -9 -2 5.2 2.5
 23 -9 -2 1.1 3.6
 -23 -9 2 7.5 3.6
 -23 -9 2 6.4 4.3
 -23 9 2 6.9 3.5
 -23 9 2 3.1 3.5
 -23 9 2 6.9 3.7
 23 9 -2 4.9 7.6
 -21 -9 2 5.4 3.3
 -21 -9 2 4.8 2.4
 -21 -9 2 5.5 3.7
 21 -9 -2 4.5 3.5
 -21 -9 2 7.2 5.1
 -21 -9 2 1.8 3.5
 21 -9 -2 5.7 2.4
 -21 9 2 4.2 3.2
 -21 9 2 2.7 3
 21 9 -2 10.4 7
 -21 9 2 -0.2 3.9
 19 -9 -2 42 7.1
 -19 -9 2 38.1 6.3
 -19 -9 2 46.2 7.6
 19 -9 -2 41.1 5.4
 -19 -9 2 82.69 14.9
 -19 -9 2 45.6 7.1
 -19 -9 2 53.79 7.4
 -19 9 2 39.7 7.3
 19 9 -2 80.09 12.7
 -19 9 2 42.7 6.7
 -19 9 2 49.2 6.7
 17 -9 -2 27.6 3.7
 -17 -9 2 33.6 6.1
 -17 -9 2 37.9 7.2
 -17 -9 2 23.8 3.8
 -17 -9 2 19.5 5.4
 17 -9 -2 19.9 5.1
 -17 9 2 31.6 6.1
 -17 9 2 25.4 4.4
 17 9 -2 57.79 10.3
 17 9 -2 26.7 6.5
 -17 9 2 25 5.1
 15 -9 -2 156.68 15.5
 -15 -9 2 170.08 15.9
 15 -9 -2 173.28 17
 -15 -9 2 158.78 17
 -15 -9 2 175.88 17.3
 -15 9 2 170.68 16.8
 -15 9 2 162.18 16.5
 -15 9 2 149.49 17.2
 13 -9 -2 87.79 8.8
 -13 -9 2 96.99 9.2
 13 -9 -2 87.79 10.3
 -13 -9 2 100.19 10.4
 -13 -9 2 78.09 10.9
 -13 9 2 88.09 9.7
 -13 9 2 94.19 10.1
 13 9 -2 97.09 11.3
 -11 -9 2 1210.28 100.09
 11 -9 -2 984.7 98.59
 11 -9 -2 1054.29 99.49
 11 -9 -2 1006 99.49
 -11 9 2 1070.19 99.29
 -11 9 2 1024.5 99.19
 11 9 -2 1159.38 100.09
 9 -9 -2 530.65 50.29
 -9 -9 2 579.24 51.09
 9 -9 -2 513.35 50.29
 9 9 -2 567.24 51.09
 -9 9 2 510.75 50.09
 -9 9 2 524.45 50.19
 7 -9 -2 21.2 3.3
 7 -9 -2 22.6 3.3
 -7 -9 2 17.4 4.7
 -7 -9 2 14.5 4.4
 7 -9 -2 14.9 2.7
 -7 -9 2 19.3 2.7
 -7 9 2 12.8 4.6
 -7 9 2 13.6 2.8
 7 9 -2 21.2 5.3
 -7 9 2 13.2 2.6
 7 9 -2 14.1 5.5
 5 -9 -2 638.74 59.29
 5 -9 -2 524.45 59.29
 -5 -9 2 668.93 58.99
 5 -9 -2 650.53 59.29
 5 9 -2 725.33 59.19
 -5 9 2 644.74 59.29
 -5 9 2 619.14 59.19
 3 -9 -2 782.22 74.39
 3 -9 -2 700.43 74.59
 -3 -9 2 820.52 74.09
 -3 -9 2 852.81 75.89
 3 -9 -2 800.22 74.39
 -3 -9 2 806.82 75.29
 3 9 -2 910.31 75.69
 -3 9 2 779.92 74.39
 1 -9 -2 131.49 12.2
 -1 -9 2 103.29 13.4
 1 -9 -2 104.99 13.8
 1 -9 -2 118.79 12.9
 -1 -9 2 129.59 14.3
 -1 -9 2 126.59 11.8
 -1 9 2 129.69 12.2
 1 9 -2 128.59 13.7
 1 9 -2 120.99 11.8
 -1 9 2 141.49 13.6
 1 9 -2 143.49 13.1
 -1 9 2 135.39 13.5
 -1 -9 -2 115.29 13.7
 1 -9 2 133.99 12.8
 -1 -9 -2 139.39 13
 1 -9 2 159.08 14.7
 1 -9 2 120.69 13
 -1 9 -2 152.28 14.7
 1 9 2 142.29 14.4
 -1 9 -2 126.59 12.8
 1 9 2 135.69 13
 -1 9 -2 136.89 14.5
 3 -9 2 877.01 74.79
 -3 -9 -2 835.92 73.69
 -3 -9 -2 765.52 74.29
 3 -9 2 831.32 73.79
 3 9 2 833.12 73.79
 -3 9 -2 777.72 74.79
 3 9 2 806.62 73.59
 -3 9 -2 682.03 74.39
 3 9 2 752.82 74.59
 -3 9 -2 832.12 73.49
 -3 9 -2 769.92 73.69
 -5 -9 -2 657.43 60.69
 -5 -9 -2 668.73 59.59
 -5 -9 -2 656.73 60.39
 5 -9 2 615.94 59.69
 5 -9 2 673.33 59.69
 -5 9 -2 587.64 59.59
 -5 9 -2 634.94 60.49
 -5 9 -2 633.84 59.49
 5 9 2 693.63 59.39
 5 9 2 648.14 60.39
 5 9 2 594.24 60.59
 7 -9 2 13.3 4.6
 -7 -9 -2 16.7 2.9
 -7 -9 -2 12.5 4
 -7 -9 -2 21.3 5.2
 7 -9 2 16.6 2.9
 -7 9 -2 14.6 2.7
 7 9 2 11.6 3.9
 7 9 2 21.8 4.9
 7 9 2 20 2.2
 -7 9 -2 13.8 4.6
 -7 9 -2 15.2 2.7
 9 -9 2 516.95 49.4
 -9 9 -2 526.95 49.2
 9 9 2 524.65 50.29
 9 9 2 604.44 50.09
 -9 9 -2 528.55 49.2
 -9 9 -2 462.75 49.7
 11 -9 2 1019.6 98.79
 11 -9 2 1033.8 97.99
 -11 -9 -2 948.41 97.19
 11 -9 2 1018.1 98.29
 -11 -9 -2 1123.89 98.59
 11 9 2 1143.39 99.29
 -11 9 -2 1013.4 97.99
 -11 9 -2 1047 97.99
 11 9 2 1197.68 98.69
 13 -9 2 87.69 10.3
 13 -9 2 89.39 9.9
 -13 -9 -2 106.69 11
 -13 -9 -2 97.29 9.2
 -13 -9 -2 100.29 11.5
 13 -9 2 82.59 12
 -13 -9 -2 113.89 12.2
 -13 9 -2 80.69 9.9
 13 9 2 89.79 11.1
 -13 9 -2 94.29 10.1
 -13 9 -2 75.29 10.6
 13 9 2 117.29 12.5
 -15 -9 -2 204.68 18
 15 -9 2 155.68 16.9
 -15 -9 -2 188.88 16.5
 15 -9 2 136.19 18.3
 15 -9 2 148.39 17.4
 15 9 2 197.48 17.9
 -15 9 -2 160.88 17.4
 -15 9 -2 168.78 17.1
 -15 9 -2 163.38 17.1
 17 -9 2 32.2 4.9
 -17 -9 -2 20.8 4.1
 -17 -9 -2 36.2 5.9
 -17 -9 -2 39.4 7.2
 17 -9 2 27.2 5.2
 -17 9 -2 32.2 8.5
 -17 9 -2 28.3 5.3
 -17 9 -2 20.1 5.7
 17 9 2 31.5 6
 -17 9 -2 28.1 4.7
 17 9 2 49.99 12
 19 -9 2 30.5 6.4
 -19 -9 -2 51.19 7.3
 -19 -9 -2 44 7.1
 19 -9 2 38.4 6.1
 -19 9 -2 50.49 6.8
 -19 9 -2 43.2 6.5
 -19 9 -2 31.7 6.4
 -21 -9 -2 -2.1 5.1
 21 -9 2 2.8 3.3
 -21 -9 -2 -1.1 3.2
 21 -9 2 4.2 2.7
 -21 -9 -2 6.3 2.9
 -21 9 -2 1.6 4.1
 -21 9 -2 0.7 3.1
 -21 9 -2 7.8 7
 21 9 2 -7.1 4.4
 -21 9 -2 5.1 3.1
 -23 -9 -2 12.4 3.4
 -23 -9 -2 3 4
 23 -9 2 8.5 3.5
 23 -9 2 7.1 4.1
 -23 -9 -2 7.5 5.9
 -23 9 -2 -3.8 6.8
 23 9 2 3 5.6
 -23 9 -2 3.6 3.8
 -23 9 -2 8 3.5
 -25 -9 -2 4.7 4.7
 25 -9 2 11.5 5
 25 -9 2 9.8 4.2
 -25 -9 -2 10.9 7.2
 -25 -9 -2 9.8 3.8
 -25 9 -2 15.3 5.1
 25 9 2 14.6 7.9
 -25 9 -2 15 4.6
 -25 9 -2 11.4 8.1
 27 -9 2 30.2 7.1
 -27 -9 -2 72.29 12
 27 -9 2 34.2 8.4
 -27 -9 -2 60.09 8.2
 -27 -9 -2 40.2 12.3
 -27 9 -2 40.2 11.3
 -27 9 -2 43.3 11.1
 27 9 2 49.6 11.4
 -27 9 -2 41.8 8.2
 26 -10 -2 17.2 5.7
 -26 -10 2 22.3 4.9
 -26 -10 2 30.7 4.7
 -26 -10 2 34.6 8.9
 -26 -10 2 26.1 6.6
 -26 10 2 34.3 6.2
 26 10 -2 48.6 12.5
 -26 10 2 24.3 6
 -24 -10 2 1.4 3.1
 -24 -10 2 -4.2 5.5
 -24 -10 2 1.3 4
 24 -10 -2 2.6 3.7
 -24 -10 2 -1.2 2.5
 -24 10 2 2.4 3.2
 24 10 -2 -4.5 7.5
 -24 10 2 7.9 8.2
 -24 10 2 5.7 3.6
 -22 -10 2 16.6 6.4
 -22 -10 2 9.8 3.4
 22 -10 -2 4.4 4
 -22 -10 2 10.3 4.4
 -22 -10 2 11.5 3.3
 -22 -10 2 19.5 4.8
 -22 10 2 12.6 4.2
 -22 10 2 13.2 3.9
 22 10 -2 12 8.1
 -22 10 2 7.8 4.4
 -20 -10 2 22.5 5.5
 -20 -10 2 35 6.2
 20 -10 -2 19.6 5.2
 -20 -10 2 34 5.2
 -20 -10 2 41.4 7.6
 20 -10 -2 22.6 3.4
 -20 10 2 18.1 4.4
 20 10 -2 48.8 10.5
 -20 10 2 24.7 5.3
 -20 10 2 16.1 5.7
 -18 -10 2 24.9 5.4
 -18 -10 2 27.7 4.7
 -18 -10 2 39.1 7.5
 -18 -10 2 31.3 5.5
 18 -10 -2 27.2 5.3
 -18 10 2 27.9 5.4
 -18 10 2 29.5 4.9
 18 10 -2 41.2 7.3
 -18 10 2 43.1 6.9
 18 10 -2 51.19 10.5
 -16 -10 2 27.6 6.4
 -16 -10 2 22.6 3.5
 16 -10 -2 19.8 4.7
 -16 -10 2 22.9 5
 16 -10 -2 31.6 3.3
 -16 -10 2 35.5 4.6
 16 10 -2 45.8 9.9
 -16 10 2 19.1 4.9
 -16 10 2 21.9 4
 14 -10 -2 202.48 22.2
 -14 -10 2 261.97 22.3
 -14 -10 2 249.78 23.9
 -14 -10 2 256.77 23.8
 14 -10 -2 231.38 23.5
 -14 10 2 217.78 23
 -14 10 2 231.88 23.3
 14 10 -2 257.47 24.3
 12 -10 -2 168.78 17.3
 -12 -10 2 163.78 17.9
 12 -10 -2 169.68 17.1
 12 -10 -2 152.48 15.9
 12 10 -2 193.18 18.2
 -12 10 2 183.08 18
 -12 10 2 158.88 16.6
 -12 10 2 171.88 17
 10 -10 -2 66.69 7.7
 10 -10 -2 58.39 7.3
 10 -10 -2 74.09 7.4
 -10 10 2 52.59 7.1
 -10 10 2 64.69 7.5
 -8 -10 2 69.69 8.6
 8 -10 -2 47.4 6.3
 8 -10 -2 53.19 8.8
 -8 -10 2 57.49 8.4
 8 -10 -2 57.49 6.3
 -8 10 2 47.9 6
 -8 10 2 49.99 6.3
 8 10 -2 63.99 8.3
 8 10 -2 59.89 9.7
 -6 -10 2 116.99 12.3
 6 -10 -2 123.29 12.2
 6 -10 -2 129.79 12.5
 -6 -10 2 116.39 13.7
 6 -10 -2 128.89 12.2
 6 -10 -2 133.29 14.8
 -6 -10 2 121.59 13.8
 -6 10 2 128.79 12.2
 6 10 -2 136.99 13.8
 6 10 -2 114.39 11.7
 -6 10 2 120.19 12
 -6 10 2 104.59 13.3
 4 -10 -2 371.26 36.9
 -4 -10 2 432.06 38.3
 4 -10 -2 396.16 36.6
 -4 -10 2 337.47 37.6
 -4 -10 2 377.06 36.2
 4 -10 -2 386.36 36.6
 4 10 -2 422.16 38
 4 10 -2 438.56 36.7
 -4 10 2 369.16 36.5
 -2 -10 2 413.06 45.4
 2 -10 -2 478.55 45
 -2 -10 2 527.75 45.3
 2 -10 -2 459.35 43.9
 2 -10 -2 471.95 43.9
 -2 -10 2 466.95 43.6
 2 -10 -2 545.75 45.8
 2 10 -2 433.36 43.6
 -2 10 2 458.75 43.9
 0 -10 -2 694.13 68.59
 0 -10 2 800.72 69.19
 0 -10 2 725.13 67.99
 0 -10 -2 753.72 67.99
 0 -10 2 750.52 67.69
 0 10 -2 719.03 67.69
 0 10 -2 634.44 68.59
 0 10 2 734.33 67.99
 0 10 2 732.73 69.09
 0 10 -2 808.62 69.29
 -2 -10 -2 458.25 41.8
 2 -10 2 432.86 41.9
 2 -10 2 440.66 41.6
 -2 -10 -2 407.76 42.5
 -2 -10 -2 438.76 43.2
 2 10 2 440.76 43.1
 2 10 2 499.85 42.9
 2 10 2 454.05 41.8
 -2 10 -2 428.66 42.9
 -2 10 -2 456.55 41.6
 -2 10 -2 476.45 43.1
 -4 -10 -2 319.17 36
 -4 -10 -2 432.86 37
 4 -10 2 358.46 35.2
 -4 -10 -2 391.76 35.3
 4 -10 2 378.26 35.4
 4 10 2 383.96 36.7
 -4 10 -2 364.86 35.1
 -4 10 -2 389.66 36.9
 4 10 2 395.06 36.3
 4 10 2 379.16 35.2
 4 10 2 376.76 35.2
 -4 10 -2 359.16 35.3
 -6 -10 -2 127.89 13.8
 -6 -10 -2 133.89 12.6
 -6 -10 -2 119.99 14.4
 6 -10 2 114.89 12.7
 6 -10 2 120.49 12.7
 6 10 2 146.29 14
 -6 10 -2 112.79 12.5
 -6 10 -2 115.29 12.4
 6 10 2 137.09 12.1
 -6 10 -2 123.59 15
 6 10 2 144.09 14.4
 -6 10 -2 138.29 14.2
 -8 -10 -2 57.49 6.7
 -8 -10 -2 69.49 9.2
 -8 -10 -2 78.99 8.4
 8 -10 2 58.29 6.8
 -8 10 -2 56.59 6.5
 -8 10 -2 49.1 6.5
 -10 -10 -2 113.59 11.8
 10 -10 2 92.39 10.1
 -10 -10 -2 76.09 9.8
 -10 -10 -2 70.89 11.7
 10 10 2 90.79 11.7
 -10 10 -2 116.59 11.8
 10 10 2 115.19 11.4
 -10 10 -2 80.69 9.7
 -10 10 -2 93.59 9.9
 12 -10 2 172.68 19.5
 -12 -10 -2 225.28 21.1
 12 -10 2 171.18 19.1
 -12 -10 -2 211.28 20
 -12 -10 -2 216.48 20.9
 12 10 2 220.28 20.5
 12 10 2 199.18 21
 -12 10 -2 180.58 19.3
 -12 10 -2 187.68 19.3
 -14 -10 -2 248.88 23.6
 14 -10 2 209.68 22.6
 14 -10 2 231.68 24.3
 14 -10 2 218.68 23.2
 -14 10 -2 234.18 22.8
 -14 10 -2 205.48 23.3
 14 10 2 263.47 23.7
 14 10 2 269.57 24.8
 -14 10 -2 231.98 22.8
 -16 -10 -2 38.6 7.7
 16 -10 2 46.4 9.1
 -16 -10 -2 24.4 5.6
 16 -10 2 45.4 5.7
 16 10 2 50.29 12.8
 -16 10 -2 44.4 7.1
 -16 10 -2 38.6 6
 -16 10 -2 27.9 8.3
 16 10 2 35.7 6.9
 -18 -10 -2 41 7.6
 -18 -10 -2 28.8 4.8
 18 -10 2 28.6 4.9
 18 -10 2 24.9 5.6
 -18 -10 -2 37.3 6.3
 -18 10 -2 29.4 8.1
 -18 10 -2 29.7 5.2
 18 10 2 45 6.8
 -18 10 -2 24.5 5
 18 10 2 42.4 7.9
 -18 10 -2 33.5 6.6
 -20 -10 -2 24.1 4.6
 -20 -10 -2 26 7.3
 -20 -10 -2 29.7 5.9
 20 -10 2 20.6 5.2
 20 -10 2 22.9 4.5
 -20 10 -2 29.7 5.2
 -20 10 -2 20.3 4.9
 20 10 2 26.5 7.7
 20 10 2 28.8 5.4
 -20 10 -2 21 7.7
 -20 10 -2 21.6 5.2
 22 -10 2 13.6 4.5
 -22 -10 -2 14.3 4.9
 -22 -10 -2 8.1 6
 -22 -10 -2 10.5 3.4
 22 -10 2 9.6 3.2
 -22 10 -2 10.3 3.7
 22 10 2 13.8 6.8
 -22 10 -2 11.4 4.1
 -22 10 -2 -3.8 7
 -22 10 -2 3.8 5.1
 -24 -10 -2 8.7 6.6
 24 -10 2 6.7 4.7
 -24 -10 -2 6.2 5.2
 24 -10 2 3.3 3.1
 -24 -10 -2 -1.1 2.7
 -24 10 -2 -1.9 7.6
 -24 10 -2 2.8 4.2
 24 10 2 4.5 6.3
 -24 10 -2 0.1 3.3
 -26 -10 -2 22.5 6.4
 26 -10 2 26.4 6.6
 -26 -10 -2 16.7 4.2
 -26 -10 -2 46 10.1
 26 -10 2 20.5 5.2
 -26 10 -2 24.7 6
 -26 10 -2 14.4 8.7
 -26 10 -2 30.7 6
 26 10 2 28.3 9.5
 -25 -11 2 0.5 6.3
 -25 -11 2 -3.2 4
 -25 -11 2 -1.8 3.5
 25 -11 -2 0.1 6.4
 -25 -11 2 -0.6 4.4
 -25 11 2 2.6 4.1
 -25 11 2 11 3.9
 25 11 -2 4.2 9.2
 -23 -11 2 45 7.1
 -23 -11 2 41.4 7.6
 23 -11 -2 25.3 6.5
 -23 -11 2 34.3 5.3
 -23 -11 2 45.4 9.3
 -23 11 2 40.4 6.8
 -23 11 2 40.6 6.5
 23 11 -2 69.39 13.1
 -21 -11 2 5.1 2.2
 21 -11 -2 7 3.8
 -21 -11 2 11.4 4.4
 -21 -11 2 9.1 4.5
 -21 -11 2 6.7 2.2
 -21 -11 2 8.5 5.7
 -21 11 2 3.9 3.4
 -21 11 2 1.9 4.7
 -21 11 2 0.2 2.9
 21 11 -2 2 7.4
 19 -11 -2 13.1 4.4
 -19 -11 2 24.7 3.4
 -19 -11 2 28.1 6.6
 -19 -11 2 28.6 6.1
 -19 -11 2 13.7 2.7
 -19 -11 2 18 4.9
 -19 11 2 11 3.8
 -19 11 2 21 5.8
 -19 11 2 19.6 4.5
 19 11 -2 20.1 6.2
 19 11 -2 42.3 10.1
 -17 -11 2 37.7 8.4
 17 -11 -2 25.7 3.4
 -17 -11 2 29.3 5.6
 17 -11 -2 21.4 5.1
 -17 11 2 31.2 5.3
 17 11 -2 45.5 7.9
 17 11 -2 66.69 11.1
 -17 11 2 32.6 4.9
 -17 11 2 26.1 6.2
 -15 -11 2 115.89 12.7
 -15 -11 2 91.89 11.5
 15 -11 -2 90.39 11.3
 -15 -11 2 114.69 12.3
 15 -11 -2 83.39 9.5
 15 11 -2 136.49 15.8
 -15 11 2 99.89 10.7
 15 11 -2 105.39 12.4
 -15 11 2 92.19 13
 13 -11 -2 33.4 6.4
 13 -11 -2 46.3 4.9
 13 -11 -2 46.3 7
 -13 -11 2 56.49 8.1
 -13 -11 2 49.3 8.1
 -13 11 2 43.1 8
 13 11 -2 60.59 10.9
 13 11 -2 53.09 8.2
 -13 11 2 39.3 5.9
 -13 11 2 44.2 6.5
 -11 -11 2 983.8 85.89
 11 -11 -2 856.71 85.19
 11 -11 -2 833.62 84.99
 -11 -11 2 996.7 86.39
 -11 11 2 882.51 84.99
 -11 11 2 880.51 84.79
 11 11 -2 944.31 87.69
 11 11 -2 956.1 85.99
 9 -11 -2 1004.8 95.19
 9 -11 -2 900.21 94.99
 9 -11 -2 1044.8 95.19
 9 11 -2 1198.48 96.49
 -9 11 2 983.6 94.99
 -9 11 2 1035.5 95.09
 -7 -11 2 315.27 28.2
 7 -11 -2 276.47 28.8
 7 -11 -2 306.97 28.7
 -7 -11 2 276.07 29.8
 7 -11 -2 300.77 28.7
 -7 11 2 300.27 28.5
 7 11 -2 298.77 28
 7 11 -2 333.27 30.2
 -7 11 2 310.17 28.6
 -5 -11 2 221.58 21.5
 5 -11 -2 227.78 24
 5 -11 -2 212.88 21.6
 5 -11 -2 222.38 21.6
 -5 -11 2 226.28 23.4
 -5 -11 2 233.28 23.2
 -5 11 2 219.38 21.6
 5 11 -2 261.87 23.4
 5 11 -2 242.78 21.6
 -5 11 2 205.78 22.8
 -3 -11 2 79.59 12.3
 3 -11 -2 99.69 10.3
 3 -11 -2 97.29 10.3
 -3 -11 2 102.59 9.9
 3 -11 -2 86.79 10.9
 -3 11 2 119.09 12.2
 -3 11 2 97.29 10.3
 3 11 -2 122.69 12.6
 3 11 -2 118.09 11.1
 -1 -11 2 297.77 27.6
 1 -11 -2 280.47 26.1
 1 -11 -2 280.67 26.9
 -1 -11 2 283.27 25.8
 -1 -11 2 310.07 28.3
 1 -11 -2 297.67 28.1
 -1 11 2 267.37 26.1
 1 11 -2 272.27 27.6
 1 11 -2 260.07 25.8
 -1 11 2 260.77 27.5
 1 11 -2 254.47 26.9
 1 -11 2 291.07 26.5
 -1 -11 -2 329.67 28.5
 1 -11 2 263.97 26.1
 -1 -11 -2 270.17 26.3
 -1 -11 -2 255.77 27.2
 -1 11 -2 283.17 27.6
 -1 11 -2 284.47 27.9
 1 11 2 288.87 28.1
 -1 11 -2 278.77 26.1
 1 11 2 265.37 26.3
 -3 -11 -2 102.59 10.3
 3 -11 2 104.09 12.5
 -3 -11 -2 96.39 11.5
 -3 -11 -2 106.39 12.7
 3 -11 2 106.59 10.2
 3 -11 2 100.89 10.4
 3 11 2 104.99 10.3
 3 11 2 106.99 12.4
 -3 11 -2 97.29 12.5
 -3 11 -2 104.79 10.1
 -5 -11 -2 225.58 20.8
 -5 -11 -2 199.88 21.8
 5 -11 2 206.58 20.9
 5 -11 2 218.98 22.5
 -5 -11 -2 240.18 22.8
 5 -11 2 227.78 20.8
 5 11 2 229.88 20.7
 -5 11 -2 219.88 20.7
 5 11 2 210.48 22.1
 -5 11 -2 202.48 20.8
 5 11 2 213.98 22.6
 -5 11 -2 215.58 22.8
 -7 -11 -2 318.77 29.2
 7 -11 2 306.37 29.3
 -7 -11 -2 348.57 30.5
 -7 -11 -2 303.87 30.7
 7 11 2 327.57 30.4
 -7 11 -2 296.47 29.1
 -7 11 -2 290.87 30.3
 7 11 2 264.07 30.4
 -7 11 -2 316.47 29.1
 -9 -11 -2 1070.49 95.39
 9 -11 2 995.8 95.59
 9 -11 2 939.11 96.49
 9 11 2 987.8 96.69
 -9 11 -2 1033.9 96.29
 9 11 2 1166.38 96.49
 -9 11 -2 1015.8 95.39
 -9 11 -2 1026 95.29
 -11 -11 -2 1000.7 83.89
 11 -11 2 795.32 82.59
 -11 -11 -2 900.91 82.39
 -11 11 -2 842.72 82.29
 11 11 2 966.4 83.39
 -11 11 -2 828.42 82.39
 13 -11 2 39.7 6.2
 13 -11 2 44.4 5.8
 -13 -11 -2 39.4 6.4
 13 -11 2 37.8 8.9
 13 11 2 73.59 9.4
 -13 11 -2 40.1 5.9
 -13 11 -2 47.8 6.2
 13 11 2 52.29 8.1
 -13 11 -2 36.8 7.5
 -15 -11 -2 114.09 12.3
 15 -11 2 82.39 10.9
 15 -11 2 92.79 10.2
 -15 -11 -2 115.89 12.7
 -15 11 -2 87.29 12.6
 15 11 2 95.69 11.7
 -15 11 -2 97.59 10.6
 -15 11 -2 77.29 11
 -17 -11 -2 24.8 5.7
 17 -11 2 23.9 5.4
 -17 -11 -2 38.3 7.7
 17 -11 2 26.6 4.8
 -17 11 -2 38.2 5.8
 -17 11 -2 39.3 9.1
 -17 11 -2 29.8 5.1
 -17 11 -2 37.7 6.9
 17 11 2 33.6 7
 17 11 2 44.9 8.4
 19 -11 2 12.2 3.5
 -19 -11 -2 25.7 7
 19 -11 2 10.9 4.2
 -19 -11 -2 19 5
 19 11 2 26.2 5.5
 -19 11 -2 31.3 8.3
 -19 11 -2 14.6 4
 -19 11 -2 19 5.5
 19 11 2 23.8 7.2
 -19 11 -2 17.4 4.3
 -21 -11 -2 4.2 1.8
 21 -11 2 7.2 2.9
 21 -11 2 3.9 3.5
 -21 -11 -2 6.2 4.1
 -21 -11 -2 12.5 6.2
 21 11 2 9.7 6.3
 21 11 2 1.7 4.2
 -21 11 -2 1.4 3.3
 -21 11 -2 -1.3 6.7
 -21 11 -2 4.7 4.2
 -21 11 -2 13.1 3.6
 23 -11 2 20.6 5.7
 23 -11 2 26 5.1
 -23 -11 -2 26.3 4.8
 -23 -11 -2 48.9 9.5
 -23 -11 -2 30.8 6.9
 -23 11 -2 34.7 6.3
 -23 11 -2 16.3 9.2
 -23 11 -2 23 5.3
 -23 11 -2 32.7 6.4
 23 11 2 37.7 9.2
 -25 -11 -2 -1.4 4.1
 -25 -11 -2 -6 4
 25 -11 2 4.5 4
 -25 -11 -2 -1.8 6.1
 25 -11 2 7.8 3.5
 -25 -11 -2 -1.9 2.4
 -25 11 -2 7.6 4
 25 11 2 -9.1 6.3
 -25 11 -2 3.6 4.4
 -25 11 -2 13.7 8.1
 -26 -12 2 20.7 6
 -26 -12 2 26.8 10.3
 26 -12 -2 10.8 4.9
 -26 12 2 8.3 4.5
 -26 12 2 19.5 4.7
 -24 -12 2 -4.3 5.9
 24 -12 -2 0.5 3.6
 -24 -12 2 8.1 4.2
 -24 12 2 3.1 3.9
 24 12 -2 0.1 9
 -24 12 2 3.2 4.4
 -24 12 2 -0.7 3.1
 22 -12 -2 -1.1 3
 -22 -12 2 2.4 3.8
 -22 -12 2 0.8 4.5
 -22 -12 2 -1.8 5.2
 -22 12 2 -0.4 4.1
 -22 12 2 3.1 3.5
 22 12 -2 4.3 7.8
 -22 12 2 0.6 2.7
 -20 -12 2 -2.8 4.5
 -20 -12 2 -5.6 3.1
 20 -12 -2 -1.1 2.9
 -20 -12 2 -1.7 4.1
 -20 12 2 -6.2 2.1
 -20 12 2 -9 4.4
 -20 12 2 -1.1 3.1
 20 12 -2 -16.1 6.1
 -18 -12 2 22 6.3
 -18 -12 2 5.6 3.9
 -18 -12 2 18.9 5.9
 18 -12 -2 8.3 3.7
 -18 12 2 11.2 3.7
 -18 12 2 12.5 3.9
 18 12 -2 19 6.6
 -18 12 2 22.1 6.1
 18 12 -2 12.3 8.2
 16 -12 -2 14.2 1.9
 16 -12 -2 8 3.4
 -16 -12 2 10.8 5.1
 -16 -12 2 7.9 5.6
 16 -12 -2 16.1 3.1
 -16 -12 2 2.4 3.6
 16 12 -2 14.2 6.1
 -16 12 2 5.4 3.2
 -16 12 2 12.8 3.2
 16 12 -2 15.6 7.7
 -16 12 2 13.7 5.7
 -14 -12 2 22.6 6.1
 14 -12 -2 23 3.9
 14 -12 -2 16.8 2.7
 -14 -12 2 16.9 5.6
 14 -12 -2 12 3.7
 -14 12 2 16.6 4.1
 -14 12 2 15.1 5.7
 14 12 -2 22.2 8.3
 14 12 -2 24.8 6.8
 -14 12 2 20.3 3.7
 12 -12 -2 2.4 1.2
 12 -12 -2 -0.7 2.6
 -12 -12 2 2 4.5
 12 -12 -2 -1.3 2.1
 12 -12 -2 0.5 2.5
 -12 -12 2 -1.3 3.9
 12 12 -2 12.2 5.5
 -12 12 2 0.6 2.6
 -12 12 2 3.8 4.2
 -12 12 2 4.4 2.2
 12 12 -2 -7.5 6.1
 10 -12 -2 152.28 16.7
 10 -12 -2 154.38 16.9
 -10 -12 2 172.08 18.5
 -10 -12 2 157.88 18.4
 -10 -12 2 172.78 16.3
 10 -12 -2 186.68 16.9
 10 12 -2 182.08 18.7
 -10 12 2 156.68 16.5
 -10 12 2 179.08 18.1
 10 12 -2 178.38 20.7
 -10 12 2 162.78 16.8
 8 -12 -2 230.08 21.6
 8 -12 -2 186.98 18.9
 8 -12 -2 159.28 18.6
 -8 -12 2 208.48 20.7
 -8 -12 2 197.48 18.2
 8 -12 -2 181.78 18.6
 -8 -12 2 197.88 20.4
 -8 12 2 170.58 18.5
 8 12 -2 210.98 20.8
 -8 12 2 183.08 18.6
 -8 12 2 191.98 20
 -6 -12 2 63.19 6.6
 6 -12 -2 62.89 7.1
 6 -12 -2 63.09 7
 -6 -12 2 66.89 9.4
 -6 -12 2 80.39 9.7
 6 -12 -2 53.29 10.1
 -6 12 2 60.59 7.1
 6 12 -2 59.79 6.7
 6 12 -2 75.29 9.9
 4 -12 -2 380.46 37.6
 4 -12 -2 406.66 37.1
 4 -12 -2 406.76 37.1
 4 -12 -2 317.77 38.7
 -4 -12 2 365.76 38.6
 -4 -12 2 437.86 38.6
 -4 12 2 394.56 37.1
 4 12 -2 442.66 37.3
 2 -12 -2 389.86 36.9
 2 -12 -2 393.16 37.7
 -2 -12 2 402.06 38.8
 -2 -12 2 369.46 36.6
 2 -12 -2 405.56 37
 2 12 -2 449.36 38.2
 -2 12 2 389.36 38.2
 2 12 -2 350.36 36.5
 2 12 -2 435.86 38.7
 -2 12 2 379.76 36.9
 0 -12 2 12.5 5
 0 -12 2 4.4 4.1
 0 -12 -2 6.6 4.9
 0 -12 2 -0.4 2
 0 -12 -2 1.4 2.6
 0 12 2 6.5 3.7
 0 12 -2 7.3 4.7
 0 12 2 5.8 4.3
 0 12 -2 3.7 3.1
 -2 -12 -2 374.36 35.9
 -2 -12 -2 358.06 36.9
 2 -12 2 378.46 36
 2 -12 2 364.86 35.7
 -2 12 -2 415.46 37.5
 2 12 2 357.86 35.9
 -2 12 -2 381.96 35.7
 2 12 2 421.66 37.3
 -2 12 -2 392.86 37.5
 2 12 2 404.26 37.9
 -4 -12 -2 334.57 36.5
 4 -12 2 375.96 35.8
 -4 -12 -2 392.06 35.6
 4 -12 2 386.76 35.6
 -4 12 -2 346.07 37.3
 -4 12 -2 394.26 35.5
 4 12 2 427.16 37.1
 4 12 2 383.16 35.7
 4 12 2 368.36 37.5
 4 12 2 382.86 35.6
 -6 -12 -2 65.29 8.5
 6 -12 2 65.19 7
 -6 -12 -2 68.79 10.3
 -6 -12 -2 56.59 6.8
 6 -12 2 67.49 7
 6 12 2 61.39 6.5
 6 12 2 61.59 8.9
 6 12 2 65.19 9.7
 -6 12 -2 42.5 9
 -6 12 -2 66.99 6.7
 -6 12 -2 63.29 7
 8 -12 2 169.38 21.4
 -8 -12 -2 188.48 19.1
 -8 -12 -2 212.38 20.6
 8 -12 2 187.48 19.2
 -8 -12 -2 210.78 21.3
 8 12 2 227.18 21
 8 12 2 221.68 21.4
 -8 12 -2 169.98 20.5
 -8 12 -2 195.58 19
 -8 12 -2 197.78 19.1
 10 -12 2 169.28 17.7
 -10 -12 -2 209.38 19.9
 -10 -12 -2 169.68 17.5
 -10 -12 -2 221.98 19.4
 10 -12 2 143.69 19.7
 -10 12 -2 171.28 17.4
 -10 12 -2 174.38 17.5
 12 -12 2 2 6.1
 -12 -12 -2 1.4 3.5
 -12 -12 -2 2.1 4.8
 12 -12 2 -0.2 2.1
 -12 -12 -2 -2.1 2.2
 -12 12 -2 3 2.5
 -12 12 -2 0.6 2
 12 12 2 4.5 4.9
 12 12 2 -0.3 4.4
 -12 12 -2 -3.6 4.6
 -14 -12 -2 21.2 6
 14 -12 2 15 4.1
 14 -12 2 24.1 3.9
 14 -12 2 6.4 7.5
 -14 -12 -2 37.7 7.3
 -14 12 -2 10.3 6.5
 -14 12 -2 16 3.8
 -14 12 -2 21.7 6.1
 -14 12 -2 25.3 4.6
 14 12 2 14.1 6.8
 -16 -12 -2 9.2 3.9
 16 -12 2 8.8 2.8
 -16 -12 -2 18.2 5.8
 16 -12 2 9.4 3.7
 16 -12 2 2.1 6.9
 -16 -12 -2 14.3 5.7
 16 12 2 16 6.1
 -16 12 -2 13.7 3.4
 -16 12 -2 10.8 4.9
 16 12 2 2.7 5.8
 -16 12 -2 8.5 6.4
 -16 12 -2 18.9 3.9
 18 -12 2 13.4 4.2
 -18 -12 -2 19.3 6.3
 18 -12 2 10.3 3.4
 -18 -12 -2 20.6 5
 -18 12 -2 16.8 5.6
 18 12 2 18.2 5.7
 -18 12 -2 13.1 3.9
 18 12 2 17.4 6.5
 -18 12 -2 16.6 7.4
 -18 12 -2 11.9 3.7
 20 -12 2 2.9 3.2
 20 -12 2 0.2 2.2
 -20 -12 -2 -7.7 4.4
 -20 -12 -2 -2.2 3.5
 20 12 2 -8.8 4.8
 -20 12 -2 -4.4 4.3
 20 12 2 8 4.5
 -20 12 -2 -5.6 6.1
 -20 12 -2 1.3 3.2
 -20 12 -2 1.1 2.7
 22 -12 2 1.2 2.6
 -22 -12 -2 2.4 3.8
 -22 -12 -2 2.5 5.9
 22 -12 2 5.1 3.7
 -22 12 -2 1.8 3
 -22 12 -2 0.7 3.4
 22 12 2 -10.6 5.1
 -22 12 -2 -8.2 7
 -22 12 -2 0.5 4.1
 24 -12 2 5 3.2
 -24 -12 -2 0.6 6.2
 -24 -12 -2 0.4 4.4
 24 -12 2 1.4 3.8
 -24 12 -2 -0.7 3.2
 -24 12 -2 1.6 4.1
 -24 12 -2 -0.7 8.4
 -24 12 -2 -2 4.2
 24 12 2 6.7 6.8
 -26 -12 -2 15.5 8.3
 26 -12 2 17 4.6
 26 12 2 26.6 9.6
 -26 12 -2 23.7 9.4
 -26 12 -2 16.7 8.6
 -25 -13 2 -3.2 4.6
 25 -13 -2 4 4
 -25 -13 2 -1.5 7.3
 -25 13 2 4.3 3.6
 -25 13 2 0.4 4.6
 -25 13 2 3.6 4.3
 23 -13 -2 -1.7 3.2
 -23 -13 2 -3.8 5.7
 -23 -13 2 -0.7 4.5
 -23 -13 2 1.7 4.2
 -23 13 2 -0.6 3
 23 13 -2 2.8 8.3
 -23 13 2 -3.4 4.5
 -23 13 2 1.7 4.1
 -21 -13 2 19.8 6.7
 -21 -13 2 19.4 5.9
 21 -13 -2 10.3 3.9
 -21 -13 2 10.8 4.5
 -21 13 2 1.9 5.4
 -21 13 2 12.3 4.2
 -21 13 2 8.5 3.3
 21 13 -2 12.8 8.8
 -19 -13 2 14.9 6
 -19 -13 2 6.9 4.4
 19 -13 -2 9.7 4.1
 -19 -13 2 14.7 6.2
 -19 13 2 15 3.7
 -19 13 2 12.8 4
 -19 13 2 9.2 5.8
 19 13 -2 14.2 8.6
 19 13 -2 20.3 6.7
 17 -13 -2 -0.8 0.9
 -17 -13 2 1.3 5.6
 17 -13 -2 -2.7 1.8
 17 -13 -2 6 3.2
 -17 -13 2 3.2 3.6
 -17 -13 2 -0.7 4.5
 -17 13 2 2.5 2.6
 -17 13 2 0.6 2.9
 17 13 -2 4.7 7.5
 17 13 -2 0.7 5.6
 -17 13 2 8.7 5.4
 -15 -13 2 9.9 5.9
 -15 -13 2 1.8 3.3
 15 -13 -2 8.4 1.6
 15 -13 -2 7.3 3.1
 -15 -13 2 3.5 4.4
 15 13 -2 6.1 7.7
 -15 13 2 4.8 2.6
 15 13 -2 15.3 6
 -15 13 2 6.1 3.3
 -15 13 2 11.1 5.3
 -13 -13 2 19 5.7
 -13 -13 2 15 6.1
 13 -13 -2 18.2 2.6
 13 -13 -2 11.6 3.9
 13 -13 -2 12.8 3.5
 13 -13 -2 17.5 3.6
 13 13 -2 9.9 7.7
 -13 13 2 11.5 3.6
 -13 13 2 13.2 3.2
 13 13 -2 22.5 6.7
 -11 -13 2 59.99 9
 -11 -13 2 32.5 7.4
 -11 -13 2 36.4 5.2
 11 -13 -2 35.8 5.8
 11 -13 -2 42 5.8
 11 13 -2 47.4 8.4
 11 13 -2 37.1 9.9
 -11 13 2 42.5 5.5
 -11 13 2 40.4 6
 9 -13 -2 95.79 13.3
 -9 -13 2 112.89 12.8
 9 -13 -2 78.29 10.1
 -9 -13 2 104.89 12.6
 9 -13 -2 88.89 10.1
 -9 -13 2 82.29 9.5
 9 -13 -2 93.49 10.7
 -9 13 2 90.29 9.9
 9 13 -2 106.09 12.6
 -9 13 2 118.89 12.2
 -9 13 2 90.49 10.2
 7 -13 -2 25.6 7.5
 -7 -13 2 31.1 6.3
 7 -13 -2 16 4.1
 -7 -13 2 32.9 6.8
 -7 -13 2 16.9 2.7
 7 -13 -2 11.9 3
 7 -13 -2 19.9 3.7
 7 13 -2 30.8 7.2
 -7 13 2 20.5 6
 -7 13 2 13.7 3.2
 5 -13 -2 43.3 6.3
 5 -13 -2 36.5 4.9
 5 -13 -2 43.4 9.4
 5 -13 -2 35.7 5
 -5 -13 2 40.6 4.4
 -5 -13 2 48.9 8.3
 -5 13 2 43.3 7.8
 5 13 -2 42.2 5.2
 5 13 -2 43 8.4
 -5 13 2 32.1 5
 -3 -13 2 67.29 10.7
 3 -13 -2 85.99 9.8
 -3 -13 2 82.89 8
 3 -13 -2 79.59 8.5
 3 -13 -2 83.49 8.5
 -3 -13 2 60.29 10.7
 3 -13 -2 97.79 12.2
 3 13 -2 71.79 11.2
 -3 13 2 79.29 8.6
 -3 13 2 100.99 10.8
 1 -13 -2 174.78 18
 -1 -13 2 162.58 19.3
 -1 -13 2 170.88 18.8
 1 -13 -2 183.48 17
 1 -13 -2 167.18 17
 -1 -13 2 190.48 16.6
 -1 13 2 176.48 17
 1 13 -2 166.78 16.8
 1 13 -2 175.98 18.1
 1 13 -2 176.08 18.9
 -1 -13 -2 149.79 17.7
 -1 -13 -2 180.18 16.7
 1 -13 2 154.78 19.2
 1 -13 2 172.58 16.4
 1 -13 2 180.78 16.8
 1 -13 2 176.88 18.6
 -1 -13 -2 147.99 18.8
 1 13 2 162.78 18.9
 1 13 2 177.38 16.7
 -1 13 -2 174.28 18.5
 -1 13 -2 187.28 18.8
 -1 13 -2 184.28 16.4
 3 -13 2 78.49 9.1
 -3 -13 -2 101.79 11
 -3 -13 -2 83.89 9
 -3 -13 -2 110.09 12.3
 3 -13 2 87.39 8.9
 -3 13 -2 65.39 11.2
 3 13 2 103.69 11.3
 3 13 2 121.59 12.6
 -3 13 -2 86.99 8.8
 3 13 2 78.99 9
 -5 -13 -2 60.79 8.1
 5 -13 2 46.4 5.5
 -5 -13 -2 43.6 5.3
 5 -13 2 43.1 5.3
 -5 -13 -2 60.19 9.2
 -5 13 -2 26.2 7.6
 5 13 2 54.39 9
 5 13 2 43.2 5.5
 5 13 2 47.3 8
 -5 13 -2 41.7 5.2
 -7 -13 -2 10.7 4.4
 7 -13 2 29.4 7.5
 -7 -13 -2 9.6 6.6
 7 -13 2 13.3 2.8
 7 -13 2 12.5 2.8
 -7 -13 -2 11.5 2.8
 -7 13 -2 24.8 6.5
 -7 13 -2 10.9 2.5
 7 13 2 22.2 6
 -7 13 -2 17.6 6.2
 7 13 2 7.3 1.8
 7 13 2 20 6.4
 -7 13 -2 14.1 2.7
 9 -13 2 87.39 10.3
 -9 -13 -2 79.69 10.1
 -9 -13 -2 109.89 12.1
 -9 -13 -2 117.49 13.6
 -9 13 -2 88.59 10.1
 9 13 2 96.09 12.1
 9 13 2 119.49 13.5
 -9 13 -2 103.19 13.9
 -9 13 -2 94.19 10
 11 -13 2 24.1 8.6
 -11 -13 -2 41.7 6
 -11 -13 -2 71.99 8.8
 11 -13 2 40.6 6.1
 -11 13 -2 43 5.9
 11 13 2 46.2 8.6
 -11 13 -2 45.1 8.4
 -11 13 -2 56.49 6.1
 -13 -13 -2 10.4 3.1
 13 -13 2 6 3.1
 -13 -13 -2 12.2 6
 13 -13 2 -2.2 7.1
 -13 -13 -2 19.5 6.4
 13 -13 2 12.8 3.2
 13 13 2 3.4 7.2
 -13 13 -2 -0.6 4.6
 -13 13 -2 13.7 3.8
 -13 13 -2 0.3 6.2
 -13 13 -2 7.8 3
 13 13 2 7.9 6.4
 -15 -13 -2 7.1 3.7
 15 -13 2 2.2 3
 -15 -13 -2 7.3 3
 -15 -13 -2 9.5 5.5
 15 -13 2 0 7.1
 15 -13 2 9.9 2.8
 -15 -13 -2 22.1 6.2
 -15 13 -2 9.1 5.9
 15 13 2 9.9 6.1
 -15 13 -2 11.6 5.3
 -15 13 -2 11.5 5.3
 -15 13 -2 6.2 2.8
 15 13 2 20.7 6.6
 -17 -13 -2 7.9 5.1
 17 -13 2 -1.1 2.8
 17 -13 2 2.9 2.6
 -17 -13 -2 -4.5 3.2
 17 -13 2 -0.9 6.8
 -17 13 -2 5.8 3
 -17 13 -2 6.4 6.6
 -17 13 -2 5.7 2.9
 17 13 2 6.4 5.8
 -17 13 -2 10.6 5.2
 17 13 2 -0.1 5.5
 -19 -13 -2 20.4 6.9
 19 -13 2 10.7 3.2
 -19 -13 -2 12.3 4.9
 19 -13 2 11.5 4.2
 19 13 2 17.6 6.8
 -19 13 -2 21 4.6
 -19 13 -2 16.3 5.6
 19 13 2 6.1 5.5
 -19 13 -2 13.9 3.8
 -19 13 -2 8.2 7.4
 21 -13 2 12.6 4.3
 -21 -13 -2 12.8 5
 -21 -13 -2 18.4 7.4
 21 -13 2 8 2.9
 21 13 2 15.3 7.7
 -21 13 -2 -2.6 7
 21 13 2 4.7 5.4
 -21 13 -2 15.7 4.6
 -21 13 -2 10.8 3.6
 -21 13 -2 12.3 5.2
 -23 -13 -2 1.1 4.3
 -23 -13 -2 0.1 6.1
 23 -13 2 -1.3 3.6
 23 -13 2 -1.4 2.5
 -23 13 -2 -11.5 10.7
 -23 13 -2 1.4 4.5
 -23 13 -2 4.3 4.4
 -23 13 -2 -1.9 4.3
 23 13 2 1 6.6
 -25 -13 -2 -1.1 6.6
 25 -13 2 5.8 3.2
 25 -13 2 5.1 4.3
 -25 -13 -2 -5.4 3.9
 -25 13 -2 0.1 3.6
 -25 13 -2 8.6 8.3
 25 13 2 15.7 8.4
 -25 13 -2 6.6 4.6
 -24 -14 2 6.6 7.6
 -24 -14 2 2.5 4.6
 24 -14 -2 6.1 4
 -24 -14 2 1.7 4.8
 -24 14 2 -1 4.2
 -24 14 2 2.7 5
 -24 14 2 -0.3 3.4
 -22 -14 2 31.3 7.3
 -22 -14 2 25.1 6.3
 22 -14 -2 32.7 6.3
 -22 -14 2 35.1 8.6
 -22 14 2 9.8 7.5
 22 14 -2 55.19 12.2
 -22 14 2 25.3 5.1
 -22 14 2 21.2 6
 -20 -14 2 29.6 7.4
 20 -14 -2 26.1 5.7
 -20 -14 2 26.5 6.2
 -20 -14 2 33 8.1
 20 14 -2 54.99 11.9
 20 14 -2 32.6 7.7
 -20 14 2 30.5 6
 -20 14 2 27.5 5.2
 -18 -14 2 52.69 9.4
 -18 -14 2 32.6 6.8
 -18 -14 2 46.3 8.8
 18 -14 -2 31.4 6.3
 -18 14 2 37.9 6.2
 -18 14 2 38.8 6
 18 14 -2 53.89 11.6
 18 14 -2 48.2 9
 -18 14 2 32 7.8
 -16 -14 2 147.79 16.3
 16 -14 -2 108.79 12.5
 -16 -14 2 163.78 16.5
 16 -14 -2 133.89 14.5
 16 -14 -2 137.49 13.1
 -16 -14 2 121.69 14.7
 -16 14 2 129.39 14.1
 -16 14 2 143.19 15.8
 -16 14 2 125.39 13.7
 -14 -14 2 56.59 8.8
 14 -14 -2 51.99 7.6
 14 -14 -2 39.2 6.5
 -14 -14 2 40.8 6
 14 -14 -2 47 5.2
 14 -14 -2 49.8 6.3
 -14 -14 2 51.89 9.3
 14 14 -2 53.99 11.4
 -14 14 2 43.8 6.3
 14 14 -2 52.69 9.5
 -14 14 2 42.4 6.6
 -12 -14 2 22.6 6.8
 12 -14 -2 15.8 4.1
 -12 -14 2 12.9 3.1
 -12 -14 2 19 5.7
 12 -14 -2 22.2 4.1
 12 -14 -2 14.7 3.7
 -12 14 2 18 3.7
 -12 14 2 21.5 7
 12 14 -2 22.5 7
 -12 14 2 14.8 3.4
 10 -14 -2 212.88 22.1
 -10 -14 2 211.18 21.4
 -10 -14 2 267.57 24.2
 -10 -14 2 218.78 23.6
 10 -14 -2 214.38 22
 -10 14 2 211.08 21.7
 -10 14 2 222.78 21.9
 10 14 -2 245.08 24.1
 -8 -14 2 190.88 19.5
 8 -14 -2 150.68 17.7
 8 -14 -2 169.98 17.3
 8 -14 -2 172.78 17.3
 -8 -14 2 160.78 19
 -8 -14 2 176.68 16.7
 8 -14 -2 141.59 19.9
 8 14 -2 204.88 20
 -8 14 2 188.38 19.1
 -8 14 2 179.08 17.3
 -6 -14 2 8.1 4.6
 6 -14 -2 3.9 2
 6 -14 -2 10.4 3.7
 -6 -14 2 15.6 5.9
 6 -14 -2 1.2 2.1
 -6 14 2 1.9 2.2
 6 14 -2 8 1.9
 -6 14 2 10.9 5.4
 6 14 -2 19.9 6.5
 4 -14 -2 16.2 7.5
 4 -14 -2 8.1 3.8
 4 -14 -2 4 2.2
 4 -14 -2 5.9 2.2
 -4 -14 2 10.1 1.9
 -4 -14 2 26.2 5.8
 -4 -14 2 23.7 6.1
 4 14 -2 15.7 6.5
 4 14 -2 17.7 3.2
 -4 14 2 2.6 5.2
 -4 14 2 6.2 2.7
 -2 -14 2 174.88 19.6
 2 -14 -2 150.48 18.1
 -2 -14 2 200.08 19.7
 2 -14 -2 171.08 17.2
 -2 -14 2 191.58 16.8
 2 -14 -2 172.78 17.2
 -2 14 2 177.48 17.3
 2 14 -2 174.18 16.8
 2 14 -2 180.08 19.6
 2 14 -2 173.58 18.2
 0 -14 2 878.61 79.29
 0 -14 -2 885.41 77.59
 0 -14 -2 803.22 78.49
 0 -14 2 856.11 77.69
 0 -14 2 752.52 79.29
 0 -14 2 884.31 77.29
 0 14 -2 768.52 78.49
 0 14 2 859.41 77.59
 0 14 -2 830.52 77.29
 -2 -14 -2 178.68 19
 2 -14 2 187.88 17.8
 -2 -14 -2 176.68 17.6
 2 -14 2 200.28 20.1
 2 -14 2 186.98 17.4
 2 -14 2 229.18 21.3
 -2 14 -2 183.58 20
 -2 14 -2 160.78 19.5
 2 14 2 163.58 17.6
 2 14 2 168.58 20.2
 -2 14 -2 187.78 17.4
 -4 -14 -2 9.1 5.8
 -4 -14 -2 13.1 4.6
 4 -14 2 17.6 6.4
 4 -14 2 11.8 2.4
 -4 -14 -2 7.6 2.3
 4 -14 2 8 2.3
 4 14 2 14.2 6
 -4 14 -2 8.8 5.6
 4 14 2 6.1 5.4
 -4 14 -2 4.8 1.9
 -4 14 -2 9 5.1
 4 14 2 1.9 2.1
 -6 -14 -2 11.4 4.4
 6 -14 2 9.4 6.2
 6 -14 2 3 1.9
 -6 -14 -2 2.8 1.8
 -6 -14 -2 12.2 6.7
 6 -14 2 1.4 1.9
 6 14 2 7.8 5.9
 6 14 2 2 1.9
 -6 14 -2 -9.9 4.8
 6 14 2 14.1 6.1
 -6 14 -2 12.4 5.9
 -6 14 -2 2.2 1.9
 -8 -14 -2 181.48 19.3
 8 -14 2 184.18 18
 -8 -14 -2 204.88 20.5
 8 -14 2 199.28 18.1
 -8 -14 -2 175.78 17.7
 -8 14 -2 192.78 17.7
 -8 14 -2 179.48 17.8
 8 14 2 160.88 19.8
 -8 14 -2 141.99 19.2
 8 14 2 204.58 20.8
 10 -14 2 227.88 22
 -10 -14 -2 217.18 21.6
 -10 -14 -2 253.47 23.6
 -10 14 -2 181.98 24.5
 -10 14 -2 199.68 23.2
 10 14 2 253.77 24.6
 -10 14 -2 226.88 21.6
 -10 14 -2 214.48 21.7
 10 14 2 241.78 23.6
 12 -14 2 11.6 3.7
 -12 -14 -2 17.1 3.5
 12 -14 2 13.3 7.6
 -12 -14 -2 27.1 7
 -12 14 -2 15.2 9.1
 -12 14 -2 18.8 3.7
 -12 14 -2 18.5 5.3
 -12 14 -2 7.5 5.8
 12 14 2 15.8 7
 12 14 2 26.3 7.1
 -14 -14 -2 48.7 9.5
 -14 -14 -2 59.29 9.2
 14 -14 2 42.7 6
 -14 -14 -2 49.2 6.3
 14 -14 2 30.2 10.2
 14 -14 2 42.4 6.5
 -14 14 -2 38.5 6.3
 -14 14 -2 53.09 6.5
 14 14 2 52.59 9.3
 -14 14 -2 33.6 9.1
 14 14 2 32.8 8.9
 16 -14 2 95.59 16.8
 -16 -14 -2 122.29 13.6
 16 -14 2 122.39 14.3
 -16 -14 -2 137.59 14.8
 16 -14 2 118.19 13.4
 -16 14 -2 122.89 14.9
 -16 14 -2 161.38 19.2
 -16 14 -2 131.99 13.7
 16 14 2 173.28 17.7
 -16 14 -2 136.19 13.7
 18 -14 2 40.9 6.7
 -18 -14 -2 40.2 7.3
 -18 -14 -2 50.89 9.3
 18 -14 2 36.2 5.7
 -18 -14 -2 31.9 5.9
 18 14 2 37.1 8.3
 -18 14 -2 34 7.6
 18 14 2 55.59 10.1
 -18 14 -2 35.9 5.9
 -18 14 -2 47.1 6.7
 -20 -14 -2 31.8 8.6
 20 -14 2 21.7 4.1
 20 -14 2 23.8 5.3
 -20 -14 -2 24.1 6
 20 14 2 21.5 8.2
 20 14 2 22.9 6.6
 -20 14 -2 22.5 6.8
 -20 14 -2 24.3 8.8
 -20 14 -2 27.7 5.3
 -20 14 -2 25.8 5
 22 -14 2 29.6 9.4
 -22 -14 -2 28.1 8.8
 22 -14 2 21.2 4.2
 -22 14 -2 31.5 7.9
 -22 14 -2 20.9 6.3
 22 14 2 27.3 9.4
 -22 14 -2 27 5.6
 22 14 2 17.2 6.3
 24 -14 2 -0.3 2.7
 -24 -14 -2 3.9 4.8
 -24 -14 -2 6.3 7.3
 24 -14 2 0.4 3.7
 -24 14 -2 6.8 5.1
 -24 14 -2 4.2 4.3
 -24 14 -2 -5.1 7
 24 14 2 8.1 8
 -24 14 -2 2.4 3.5
 23 -15 -2 21.2 5.6
 -23 -15 2 29.1 7.2
 -23 -15 2 18.5 6.2
 -23 -15 2 35.5 13.2
 -23 15 2 31.2 6.2
 -23 15 2 21.8 5.3
 -23 15 2 23.5 7.8
 21 -15 -2 46.7 8.4
 -21 -15 2 58.39 10.6
 -21 -15 2 64.79 11.2
 -21 -15 2 57.99 9.5
 -21 15 2 67.39 9.2
 -21 15 2 73.59 8.6
 -21 15 2 52.79 11.1
 21 15 -2 68.39 11
 -19 -15 2 15.4 4.9
 -19 -15 2 6.3 6
 19 -15 -2 15 4.3
 -19 -15 2 9.4 6.5
 -19 15 2 11.2 3.4
 19 15 -2 6.3 6.3
 -19 15 2 17.4 4.5
 -19 15 2 13.6 6.1
 -17 -15 2 27.2 6.1
 17 -15 -2 25.2 5.5
 -17 -15 2 31 8.3
 -17 -15 2 43.2 8.4
 -17 15 2 31.9 5.7
 -17 15 2 47.2 6.2
 17 15 -2 32.1 8.5
 -15 -15 2 11.4 3.1
 -15 -15 2 32.5 6.8
 -15 15 2 21.5 4.2
 -15 15 2 16.4 3.6
 -13 -15 2 5.1 2.4
 -13 -15 2 8.1 5.3
 13 -15 -2 6.8 3.3
 -13 -15 2 12.4 6.5
 13 -15 -2 5.7 2.8
 -13 15 2 6 2.6
 -13 15 2 24.3 6.9
 -13 15 2 7.5 3.1
 13 15 -2 9.4 6.1
 11 -15 -2 101.69 10.5
 -11 -15 2 63.29 16.5
 11 -15 -2 86.09 10.5
 -11 -15 2 87.79 9.7
 -11 -15 2 89.89 12.5
 11 -15 -2 105.49 10.7
 -11 15 2 91.49 10
 11 15 -2 100.59 13.2
 -11 15 2 91.09 10.3
 9 -15 -2 146.69 15.4
 9 -15 -2 135.29 15.2
 -9 -15 2 138.09 14.7
 9 -15 -2 178.48 16.2
 -9 -15 2 162.78 17.8
 -9 -15 2 131.39 17.2
 -9 15 2 166.28 15.4
 9 15 -2 184.78 18.7
 -9 15 2 129.59 16.8
 -7 -15 2 103.99 14.3
 7 -15 -2 120.09 12.3
 7 -15 -2 129.29 12.3
 7 -15 -2 119.09 13.2
 -7 -15 2 104.29 14.7
 -7 -15 2 119.59 11.6
 7 -15 -2 149.79 16.8
 -7 15 2 128.39 12.3
 7 15 -2 129.09 15.2
 7 15 -2 105.39 11.5
 -7 15 2 110.19 14.4
 -5 -15 2 165.88 17.2
 -5 -15 2 156.88 14.1
 5 -15 -2 144.29 14.6
 5 -15 -2 135.89 14.5
 -5 -15 2 122.09 16.5
 5 -15 -2 140.39 15.7
 5 15 -2 146.39 17.1
 5 15 -2 156.18 14.7
 -5 15 2 137.89 14.6
 3 -15 -2 343.87 38.7
 -3 -15 2 392.86 35.9
 -3 -15 2 403.26 38.6
 3 -15 -2 394.16 36.3
 -3 -15 2 427.66 38.4
 3 -15 -2 361.66 37.2
 3 -15 -2 399.96 36.4
 -3 15 2 400.76 36.3
 3 15 -2 341.47 38.4
 3 15 -2 380.96 36.8
 1 -15 -2 345.87 35.3
 1 -15 -2 381.06 34.3
 1 -15 -2 381.56 34.2
 -1 -15 2 387.76 34.4
 -1 -15 2 396.46 33.8
 -1 -15 2 311.47 36
 1 15 -2 370.16 36.4
 -1 15 2 322.57 35.6
 -1 15 2 383.86 34.2
 1 15 -2 336.17 35.3
 1 15 -2 358.46 33.8
 1 -15 2 380.26 34.4
 -1 -15 -2 357.16 35.6
 -1 -15 -2 409.26 34.2
 1 -15 2 370.36 33.9
 -1 15 -2 373.56 33.9
 -1 15 -2 335.07 35.7
 1 15 2 339.57 36.6
 -1 15 -2 295.67 36.2
 1 15 2 370.26 34.2
 1 15 2 378.16 36
 3 -15 2 384.56 35.4
 -3 -15 -2 372.36 37
 3 -15 2 378.96 38.3
 3 -15 2 371.76 37.7
 3 -15 2 369.06 35.8
 -3 -15 -2 411.06 35.6
 -3 15 -2 330.87 37.3
 -3 15 -2 409.26 35.5
 3 15 2 375.06 35.6
 -3 15 -2 435.66 38
 3 15 2 320.47 37.3
 3 15 2 370.76 38.3
 5 -15 2 153.18 14.4
 -5 -15 -2 144.69 16.3
 5 -15 2 147.79 14.6
 -5 -15 -2 119.49 17.2
 -5 -15 -2 141.09 14.3
 -5 15 -2 132.59 16.8
 -5 15 -2 150.78 14.3
 5 15 2 155.08 16.7
 5 15 2 145.89 14.5
 5 15 2 164.98 18.6
 -7 -15 -2 139.69 14.5
 -7 -15 -2 134.99 15.8
 -7 -15 -2 120.99 12.3
 7 -15 2 132.99 12.7
 7 -15 2 118.39 12.4
 7 15 2 124.19 11.9
 -7 15 -2 125.69 12.2
 7 15 2 136.99 16.2
 7 15 2 111.69 11.7
 7 15 2 119.99 14.8
 -7 15 -2 96.39 15.5
 -7 15 -2 108.29 14.8
 -9 -15 -2 188.18 18.2
 -9 -15 -2 167.98 15.9
 9 -15 2 140.39 16.1
 -9 15 -2 154.38 18.2
 -9 15 -2 145.39 19.4
 -9 15 -2 167.48 15.9
 -9 15 -2 152.88 16
 -11 -15 -2 85.49 13.1
 -11 -15 -2 96.79 9.3
 11 -15 2 61.69 12.2
 11 -15 2 82.59 9.8
 -11 15 -2 72.19 11.9
 -11 15 -2 83.29 11
 11 15 2 94.79 12.4
 11 15 2 98.69 13.4
 -11 15 -2 41.7 16.8
 -11 15 -2 83.09 9.3
 13 -15 2 8.4 7.7
 13 -15 2 2.8 2.8
 -13 -15 -2 17.7 5.8
 -13 -15 -2 4.7 2.7
 -13 15 -2 6.7 5.6
 13 15 2 17.4 6.6
 -13 15 -2 3.9 3
 13 15 2 17.1 6.9
 -13 15 -2 6.3 2.7
 -13 15 -2 -0.8 5.5
 15 -15 2 53.49 12.1
 15 15 2 40.2 8.9
 17 -15 2 20.7 9.8
 17 -15 2 24.3 5.2
 -17 -15 -2 42.2 8.3
 -17 -15 -2 14.1 4.1
 17 -15 2 18.7 4
 -17 -15 -2 27.4 5.8
 -17 15 -2 24.2 4.7
 17 15 2 21.7 7.6
 -17 15 -2 18.8 4.2
 -17 15 -2 37.8 7.4
 17 15 2 33.9 8.6
 -17 15 -2 18 7.8
 -19 -15 -2 9.7 4.8
 19 -15 2 11.3 3.1
 -19 -15 -2 5.2 3.5
 -19 -15 -2 13 6.9
 19 -15 2 13.8 4.2
 -19 15 -2 8.1 5.6
 19 15 2 7.7 6.2
 -19 15 -2 13.7 3.8
 -19 15 -2 9.5 7.4
 19 15 2 15.9 7.7
 -19 15 -2 12.5 4.1
 -21 -15 -2 85.39 12.9
 -21 -15 -2 70.39 10.2
 21 -15 2 63.79 7.8
 -21 -15 -2 52.69 8.3
 21 -15 2 51.59 9
 -21 15 -2 56.39 9.8
 -21 15 -2 65.79 9.1
 21 15 2 64.79 12.9
 21 15 2 58.49 9.9
 -21 15 -2 47 12.8
 -21 15 -2 57.49 8.4
 -23 -15 -2 31.6 7.3
 23 -15 2 22.9 4.7
 23 -15 2 31.8 6.7
 -23 -15 -2 37.1 9.9
 -23 15 -2 28.7 9.7
 -23 15 -2 29.7 6.3
 23 15 2 32.2 7.1
 23 15 2 28.6 10.2
 -23 15 -2 32.2 6
 -23 15 -2 29.5 6.9
 -24 -16 2 4.6 5.4
 24 -16 -2 4.9 3.8
 -24 -16 2 8.3 5.4
 -24 16 2 10.8 7.1
 -24 16 2 5.5 3.9
 22 -16 -2 34.6 10.2
 -22 -16 2 34.6 7.8
 -22 16 2 38.6 10.9
 -22 16 2 39 7
 -22 16 2 26.8 8.4
 22 16 -2 55.59 10.4
 -20 -16 2 18.4 5.6
 -20 -16 2 30.6 8.3
 20 -16 -2 19.7 5.1
 -20 -16 2 26.6 7.4
 -20 16 2 4.7 9
 -20 16 2 22.5 5.5
 20 16 -2 34.1 8.2
 -20 16 2 23.2 4.7
 -18 -16 2 14.5 6.6
 -18 -16 2 17.6 7.4
 18 -16 -2 19.5 4.7
 -18 -16 2 19.6 5.1
 -18 -16 2 15 4.5
 -18 16 2 17.4 4.1
 -18 16 2 10.4 7.1
 18 16 -2 22.5 7.9
 -18 16 2 23 5
 16 -16 -2 119.49 13
 -16 -16 2 131.59 13.9
 -16 -16 2 118.89 16.5
 -16 -16 2 142.79 17.4
 16 -16 -2 134.99 14.9
 -16 16 2 166.68 17.2
 -16 16 2 128.99 14.1
 -16 16 2 146.79 14.7
 -14 -16 2 114.19 13.7
 -14 -16 2 146.79 17.5
 -14 -16 2 170.78 17.2
 14 -16 -2 136.09 14.9
 14 -16 -2 149.59 15.1
 14 -16 -2 143.39 14.7
 14 16 -2 150.68 17.1
 -14 16 2 101.09 16.3
 -14 16 2 145.29 14.5
 -14 16 2 131.39 14.1
 12 -16 -2 8.2 3.2
 -12 -16 2 7.1 2.7
 -12 -16 2 3.9 6.5
 12 -16 -2 20.7 3.9
 12 -16 -2 9.2 3.2
 -12 -16 2 6.5 5.3
 12 16 -2 10.2 6.9
 -12 16 2 9.8 3
 -12 16 2 12.1 3.6
 -12 16 2 17 6.5
 -10 -16 2 65.49 12
 10 -16 -2 88.19 13.8
 -10 -16 2 69.29 11.1
 -10 16 2 83.99 11.7
 10 16 -2 58.59 11.9
 -8 -16 2 35.5 4.9
 8 -16 -2 41.1 5.7
 8 -16 -2 39.6 5.8
 -8 16 2 50.19 6
 -6 -16 2 24.1 6.4
 -6 -16 2 23.2 7.2
 6 -16 -2 14.4 3.2
 -6 -16 2 15.2 2.7
 6 -16 -2 27.4 8
 6 -16 -2 14.8 3.3
 -6 16 2 16.7 3.5
 -6 16 2 6.5 6
 6 16 -2 20.6 3.2
 6 16 -2 27 7.8
 -4 -16 2 24.2 7.1
 4 -16 -2 26.3 8.6
 4 -16 -2 21.7 4
 4 -16 -2 30.2 4.4
 -4 -16 2 29 7.2
 -4 -16 2 22.9 3.5
 4 16 -2 34.1 5.9
 -4 16 2 28.2 6.9
 -4 16 2 29.1 4.4
 4 16 -2 32.6 8
 2 -16 -2 167.08 18.4
 -2 -16 2 181.88 16.5
 2 -16 -2 174.58 16.9
 2 -16 -2 186.58 17
 -2 -16 2 151.78 19.4
 2 16 -2 169.28 19.7
 2 16 -2 163.98 16.5
 -2 16 2 177.78 17
 2 16 -2 177.08 18.3
 -2 16 2 160.58 18.9
 0 -16 -2 369.36 33.7
 0 -16 2 344.17 36.1
 0 -16 2 365.46 33.4
 0 -16 -2 362.06 35.2
 0 -16 2 379.56 34
 0 16 -2 352.46 36
 0 16 -2 360.36 33.4
 0 16 2 323.67 35.5
 0 16 2 354.86 33.8
 -2 -16 -2 193.48 19.2
 2 -16 2 173.38 17.4
 2 -16 2 178.58 16.9
 2 -16 2 190.78 20.9
 -2 -16 -2 189.28 17.2
 2 16 2 149.99 19.3
 2 16 2 164.38 17.2
 -2 16 -2 176.98 16.9
 2 16 2 175.58 20.5
 4 -16 2 18.3 3.3
 -4 -16 -2 23.6 3.6
 -4 -16 -2 28.5 6.1
 4 -16 2 20.2 3.8
 4 -16 2 15.7 7.1
 -4 -16 -2 39.1 8.4
 -4 16 -2 29.5 3.8
 4 16 2 23.8 3.7
 -4 16 -2 30.9 7.9
 4 16 2 40.3 7.6
 4 16 2 21.7 7.9
 -4 16 -2 19 6.1
 6 -16 2 21.1 7.8
 -6 -16 -2 7.6 4.7
 -6 -16 -2 18.6 7.6
 6 -16 2 7.8 2.8
 6 -16 2 12 2.8
 -6 -16 -2 22.5 3.4
 6 -16 2 17.3 7.1
 6 16 2 10.9 6.7
 -6 16 -2 14.8 2.9
 -6 16 -2 18 6.6
 -6 16 -2 16.5 6.6
 6 16 2 17.8 7.1
 -8 -16 -2 44.6 6.1
 8 -16 2 49.9 6.6
 -8 -16 -2 38.1 7.7
 8 16 2 45.1 9.9
 8 16 2 71.99 10.4
 -8 16 -2 48.1 6.2
 10 -16 2 21.5 4.5
 -10 -16 -2 28.5 4.4
 -10 -16 -2 34.6 7
 10 16 2 30.2 8.3
 10 16 2 35.1 8.5
 -10 16 -2 27.2 4.7
 -10 16 -2 31 4.7
 -10 16 -2 25.8 7
 -12 -16 -2 11 7.1
 -12 -16 -2 13.2 3.2
 12 -16 2 6.9 3.3
 12 -16 2 22 8.2
 -12 -16 -2 18 5.6
 -12 16 -2 8.8 6.5
 12 16 2 19.1 7.4
 -12 16 -2 9.5 3
 -12 16 -2 11.4 3.4
 12 16 2 18.9 7.2
 -12 16 -2 9.8 6.6
 14 -16 2 119.29 13.7
 -14 -16 -2 138.49 13.8
 -14 16 -2 130.29 13.3
 -14 16 -2 124.39 13.2
 -14 16 -2 109.59 15.2
 -14 16 -2 116.59 17.8
 -16 -16 -2 150.38 16.2
 -16 -16 -2 139.49 14.8
 16 -16 2 123.19 14.4
 16 -16 2 126.29 19.4
 16 -16 2 136.59 15.4
 -16 16 -2 144.19 16.7
 -16 16 -2 144.59 14.9
 -16 16 -2 158.08 15
 -16 16 -2 130.69 19.7
 18 -16 2 16.8 3.6
 18 -16 2 19.7 4.8
 -18 -16 -2 12.6 5.2
 -18 -16 -2 19.9 4.4
 -18 -16 -2 22.1 7.5
 18 -16 2 13.8 8.1
 18 16 2 8.5 6.8
 -18 16 -2 19 6.8
 -18 16 -2 16 4
 -18 16 -2 12.4 4.1
 -18 16 -2 2.1 7.3
 18 16 2 15.5 8.1
 20 -16 2 24.6 4.4
 20 -16 2 21.7 5.3
 -20 -16 -2 19.2 6
 -20 -16 -2 17.8 4.5
 -20 -16 -2 13.2 7.6
 -20 16 -2 28.9 9
 20 16 2 26.2 7.1
 -20 16 -2 15.9 7.3
 -20 16 -2 21.3 4.8
 20 16 2 29.9 10
 -20 16 -2 25.6 5.6
 22 -16 2 20.9 5.9
 -22 -16 -2 45.7 10.3
 -22 -16 -2 19.6 5.3
 22 -16 2 28 4.9
 -22 -16 -2 25.7 6.9
 -22 16 -2 46.3 10.7
 -22 16 -2 42.9 11.8
 -22 16 -2 39.8 6.2
 -22 16 -2 33.8 7.8
 22 16 2 21.4 9.7
 -24 -16 -2 -2.9 4
 24 16 2 7.7 5.5
 -24 16 -2 7.3 5.5
 -24 16 -2 5.6 4.5
 -23 -17 2 10.1 5.5
 -23 -17 2 9.5 3.7
 -23 -17 2 25.5 9
 23 -17 -2 19.3 5.3
 -23 -17 2 6 6.2
 -23 17 2 23.7 8.3
 23 17 -2 19.7 7.7
 -23 17 2 28.5 6.2
 -23 17 2 16.4 4.8
 -21 -17 2 13.3 6
 -21 -17 2 31.6 8.3
 -21 -17 2 17.9 4.3
 -21 17 2 25.5 9
 -21 17 2 42 6.7
 21 17 -2 30.5 10.7
 19 -17 -2 1.8 3.2
 -19 -17 2 -6.3 5.6
 -19 -17 2 -1.7 2.4
 -19 -17 2 5.7 6.1
 -19 -17 2 5 4.6
 -19 17 2 -7.1 5.9
 -19 17 2 0.9 2.9
 19 17 -2 -7.6 7.4
 -19 17 2 -2.2 3.4
 -17 -17 2 11 4.4
 -17 -17 2 14.9 6.6
 -17 -17 2 10.2 3
 17 -17 -2 7.5 2.4
 17 -17 -2 4.8 3.4
 17 -17 -2 9 1.8
 -17 -17 2 16.2 7.3
 -17 17 2 3.5 5.9
 17 17 -2 14.5 8.6
 -17 17 2 6.3 3
 -17 17 2 11.3 4.5
 -15 -17 2 16.8 4
 -15 -17 2 29.8 7.5
 -15 -17 2 30.8 8.9
 15 -17 -2 29.7 5.2
 -15 17 2 26.4 4.6
 -15 17 2 43.4 6.1
 15 17 -2 38 9.8
 13 -17 -2 6.7 2.8
 13 -17 -2 4.1 3.1
 -13 -17 2 4.2 7
 -13 -17 2 0.6 5.3
 -13 -17 2 -3.9 2
 -13 17 2 0.3 2.4
 -13 17 2 7 3
 13 17 -2 1.8 6.8
 11 -17 -2 24.9 4.7
 -11 -17 2 22 3.8
 11 -17 -2 24.7 4.6
 -11 -17 2 38.2 7.8
 -11 17 2 19.6 8.7
 11 17 -2 44.3 9.5
 -11 17 2 35.3 5.2
 -9 -17 2 24.2 3.8
 9 -17 -2 20.5 4.1
 9 -17 -2 31.6 5.3
 -9 -17 2 42.5 7.9
 9 -17 -2 25.3 4.4
 9 -17 -2 13.8 8.8
 -9 17 2 23.9 4.3
 -9 17 2 13.2 7.2
 9 17 -2 25.8 8.6
 -7 -17 2 29.2 8.6
 7 -17 -2 13.7 3.4
 -7 -17 2 14.2 2.6
 7 -17 -2 7.4 8.8
 7 -17 -2 15.7 4.7
 -7 -17 2 20.7 8
 7 -17 -2 11.8 3.1
 -7 17 2 12.7 6.7
 7 17 -2 11.5 7.9
 -7 17 2 17.4 3.7
 -5 -17 2 44.8 5.4
 5 -17 -2 68.19 8.4
 5 -17 -2 62.49 12.1
 5 -17 -2 36.7 6
 -5 -17 2 55.89 10.3
 -5 -17 2 43.4 9
 5 -17 -2 42.6 6.2
 5 17 -2 52.89 7.2
 5 17 -2 57.69 10.7
 -5 17 2 49.8 9.5
 -5 17 2 47.8 6.4
 -3 -17 2 69.79 12.2
 3 -17 -2 106.99 11.4
 -3 -17 2 74.69 8.4
 3 -17 -2 81.79 9
 -3 -17 2 87.89 12.8
 3 -17 -2 80.39 9.1
 -3 17 2 84.79 9.2
 -3 17 2 105.69 12.1
 3 17 -2 86.29 12.9
 3 17 -2 76.59 10.2
 -1 -17 2 33 4
 1 -17 -2 32.5 6.5
 1 -17 -2 31.8 4.6
 1 -17 -2 32.2 4.6
 -1 -17 2 23.6 4.3
 -1 17 2 29.4 4.6
 1 17 -2 34.7 4.3
 -1 17 2 30.6 7.6
 1 17 -2 42.8 8.9
 1 -17 2 31.2 4
 1 -17 2 23.4 4.1
 -1 -17 -2 22.3 6.1
 -1 -17 -2 37.3 9.8
 -1 -17 -2 28.8 4.3
 -1 17 -2 33.4 4.2
 1 17 2 27.8 4.3
 1 17 2 25 7.9
 -3 -17 -2 94.29 11.3
 3 -17 2 80.89 12.8
 3 -17 2 103.09 12.9
 3 -17 2 76.39 8.3
 3 -17 2 72.89 8.7
 -3 -17 -2 74.09 8.5
 -3 17 -2 82.09 12.2
 -3 17 -2 53.39 11.5
 3 17 2 114.69 14.1
 3 17 2 87.99 8.8
 3 17 2 83.59 12.2
 -3 17 -2 75.09 8.4
 5 -17 2 40.8 5.6
 5 -17 2 37.1 9.5
 -5 -17 -2 40.9 5.3
 -5 -17 -2 54.89 8.3
 -5 -17 -2 67.79 11
 5 -17 2 39.2 5.2
 5 17 2 45.6 9
 -5 17 -2 40 5.2
 5 17 2 30.1 6
 -5 17 -2 39.7 8.1
 -5 17 -2 23.1 8.6
 5 17 2 52.39 10.8
 7 -17 2 13.2 3.2
 -7 -17 -2 7.1 8.1
 -7 -17 -2 11.5 2.8
 7 -17 2 11.9 2.9
 -7 -17 -2 10.4 5.5
 7 17 2 12.3 8.3
 7 17 2 11.9 2.4
 -7 17 -2 28.3 8.1
 -7 17 -2 14.1 2.9
 -9 -17 -2 23.7 6.6
 9 -17 2 23.9 4.5
 -9 -17 -2 22.7 3.8
 -9 -17 -2 27.6 8.5
 9 17 2 17.1 7.8
 -9 17 -2 28.1 4.4
 9 17 2 30.2 9.1
 -9 17 -2 19.5 7.3
 -9 17 -2 57.99 15.2
 -11 -17 -2 29.7 6.8
 11 -17 2 20.9 4.4
 -11 -17 -2 36.3 8.6
 -11 -17 -2 19.9 4
 -11 17 -2 23.8 4.3
 -11 17 -2 21.6 4.2
 11 17 2 28.6 8.5
 11 17 2 29.9 8.5
 -11 17 -2 26.8 7.7
 -11 17 -2 30.1 7.3
 13 -17 2 1.8 2.7
 -13 -17 -2 2.6 2.7
 -13 -17 -2 2 4.5
 -13 -17 -2 4.7 7.2
 13 -17 2 3.1 8.8
 -13 17 -2 3.4 2.7
 13 17 2 -0.9 6.6
 -13 17 -2 5.7 6.2
 -13 17 -2 -2.7 6.1
 13 17 2 8.4 7.4
 -13 17 -2 7.7 5.2
 15 -17 2 17.2 4.5
 -15 -17 -2 24.8 7
 15 -17 2 18.6 4.1
 15 -17 2 20.5 10.7
 -15 -17 -2 24.3 8.3
 -15 -17 -2 16.5 4
 15 17 2 3.9 7.8
 -15 17 -2 21.6 4.3
 -15 17 -2 26.5 8.5
 15 17 2 33.1 8.4
 -15 17 -2 24.3 4.3
 -17 -17 -2 2.7 4.2
 17 -17 2 19.7 9.6
 -17 -17 -2 4.7 5.9
 -17 -17 -2 2.8 3.2
 17 -17 2 10.7 3
 17 -17 2 11.2 3.9
 -17 -17 -2 18.3 6.8
 -17 17 -2 4.9 3.1
 -17 17 -2 9.8 3.8
 17 17 2 -0.7 6.6
 17 17 2 10.7 6.9
 -17 17 -2 10.4 7.5
 -17 17 -2 3.1 6.7
 -19 -17 -2 3 6.3
 19 -17 2 0.3 3.2
 -19 -17 -2 -3.5 4
 19 -17 2 2.1 2.5
 -19 -17 -2 -2.2 2.8
 19 17 2 -5.3 6.6
 -19 17 -2 -6.2 6.8
 -19 17 -2 -1.9 3.4
 19 17 2 -1.1 5.9
 -19 17 -2 8.8 7.7
 -19 17 -2 -2.4 3
 -21 -17 -2 65.09 11.6
 -21 -17 -2 22.4 5.4
 21 -17 2 24.6 4.5
 21 -17 2 30.1 6.4
 -21 -17 -2 28.8 7.1
 21 17 2 28.9 10.6
 -21 17 -2 24.4 9.3
 -21 17 -2 23.6 8.4
 -21 17 -2 27.2 5.6
 21 17 2 34 8
 -21 17 -2 21.3 5.7
 -23 -17 -2 38.5 10
 -23 -17 -2 13.4 5.1
 23 -17 2 16.9 3.9
 23 17 2 13.3 6.6
 -23 17 -2 20.3 5.5
 -23 17 -2 23.6 6.7
 23 17 2 34.2 10.9
 -22 -18 2 17.2 8.2
 -22 -18 2 11.6 5.9
 22 -18 -2 8.5 4.3
 -22 -18 2 23.9 8.4
 -22 -18 2 9 3.6
 -22 18 2 21.3 5.4
 -22 18 2 12.3 4.4
 22 18 -2 8 7.1
 -22 18 2 3 7.9
 -20 -18 2 1 2.6
 -20 -18 2 -5.6 4.7
 -20 -18 2 7.7 6.7
 -20 -18 2 -5.1 6.7
 -20 18 2 -0.5 4.8
 -20 18 2 -2.7 5.9
 -20 18 2 -7.8 7.2
 20 18 -2 -9 6.8
 -18 -18 2 -3.3 5.9
 18 -18 -2 -3.1 2.7
 -18 -18 2 0.2 4.2
 -18 -18 2 -1.3 2.1
 -18 -18 2 0.3 6.3
 18 -18 -2 -0.9 1.1
 -18 18 2 -9.6 5.7
 -18 18 2 -4.8 3.8
 18 18 -2 -3.7 6.3
 -18 18 2 -1.9 2.6
 16 -18 -2 23.8 4.9
 -16 -18 2 6.9 7.4
 -16 -18 2 16 3.5
 16 -18 -2 16.2 4.3
 -16 -18 2 11.6 6.6
 16 18 -2 21.8 8.3
 -16 18 2 19.5 4.1
 -16 18 2 22.1 4.9
 -16 18 2 10.1 7
 -14 -18 2 28 9.7
 -14 -18 2 33 5.3
 14 -18 -2 35.8 5.9
 -14 -18 2 29.9 8.1
 14 -18 -2 51.39 6.5
 14 -18 -2 39.3 6.7
 -14 18 2 35.9 5.6
 -14 18 2 22.4 8.3
 -14 18 2 48.9 6.8
 14 18 -2 32.9 9.7
 12 -18 -2 8.8 3.5
 -12 -18 2 7.3 2.6
 12 -18 -2 8.5 3.3
 12 -18 -2 15.7 4.1
 -12 -18 2 16.8 6.6
 -12 -18 2 14.5 10.9
 12 18 -2 13.2 8.1
 -12 18 2 4.7 6.4
 -12 18 2 14.4 3.6
 10 -18 -2 36.7 9.7
 10 -18 -2 31.9 5.7
 10 -18 -2 27.3 4.9
 -10 -18 2 38.6 8.1
 -10 -18 2 25.6 4.3
 10 -18 -2 31.4 5.1
 -10 18 2 36.3 8.4
 -10 18 2 32.5 5.2
 10 18 -2 39.6 9.4
 -8 -18 2 51.99 8.9
 8 -18 -2 38.4 6.8
 -8 -18 2 34.7 4.7
 8 -18 -2 29.1 5.1
 8 -18 -2 57.29 16.3
 8 -18 -2 40.3 5.8
 -8 -18 2 50.39 11.6
 8 18 -2 49.99 12.4
 -8 18 2 38.3 5.9
 -8 18 2 25.9 8.5
 6 -18 -2 20.6 4
 -6 -18 2 33.8 9
 -6 -18 2 21.6 3.2
 6 -18 -2 14.8 3.5
 6 -18 -2 62.49 17.3
 -6 -18 2 18.9 7.3
 6 18 -2 58.49 18.2
 -6 18 2 21.8 4.1
 6 18 -2 12.6 3.9
 -4 -18 2 97.09 9.5
 -4 -18 2 88.09 13.8
 4 -18 -2 89.99 10.3
 -4 -18 2 107.89 14.1
 4 -18 -2 84.99 10
 -4 18 2 94.69 10.3
 4 18 -2 105.99 11.4
 -4 18 2 90.99 16.4
 2 -18 -2 29.8 4.7
 2 -18 -2 40.8 10
 -2 -18 2 26.3 4
 2 -18 -2 25 4.3
 -2 -18 2 40 9
 2 -18 -2 28.5 6.4
 -2 18 2 33 4.9
 2 18 -2 38.3 6.4
 2 18 -2 29.8 4.2
 2 18 -2 27 11.5
 0 -18 -2 20.9 5.9
 0 -18 2 24 4.4
 0 -18 -2 22.8 3.8
 0 -18 2 23 3.6
 0 -18 -2 24.8 8.8
 0 -18 -2 22.9 3.8
 0 18 2 23.6 4
 0 18 2 7.8 10.5
 0 18 -2 26.4 3.6
 2 -18 2 25.3 4
 -2 -18 -2 26.8 4.1
 -2 -18 -2 39.9 9.9
 -2 -18 -2 29.3 6.7
 -2 18 -2 37.4 13.7
 2 18 2 25.1 4.2
 2 18 2 28.7 10.6
 -2 18 -2 28.1 4
 4 -18 2 72.49 13.5
 4 -18 2 87.29 9.9
 4 -18 2 114.19 14.2
 -4 -18 -2 80.79 11.9
 4 -18 2 86.59 9.5
 -4 -18 -2 85.69 9.6
 -4 -18 -2 104.89 14.6
 4 18 2 97.09 9.8
 4 18 2 96.89 15.1
 -4 18 -2 90.29 13.5
 -4 18 -2 89.99 9.6
 4 18 2 103.59 15.3
 -6 -18 -2 23.7 9
 6 -18 2 21.5 3.8
 6 -18 2 40.4 10.1
 -6 -18 -2 32 10.1
 -6 -18 -2 18.5 3.5
 6 -18 2 18.5 3.8
 -6 18 -2 30.3 13.5
 6 18 2 21.6 3.7
 6 18 2 28 9.3
 6 18 2 47.4 12.8
 6 18 2 15.3 4.3
 -6 18 -2 20.4 3.6
 8 -18 2 61.69 13
 -8 -18 -2 34.1 5.3
 -8 -18 -2 35.7 8
 -8 -18 -2 41.6 10.5
 8 -18 2 31.9 5.5
 8 -18 2 36.4 5.9
 8 18 2 53.39 11.5
 -8 18 -2 34.4 9.6
 -8 18 -2 37.7 5.5
 -8 18 -2 54.99 11.7
 8 18 2 55.19 12.4
 -10 -18 -2 47.9 10.4
 -10 -18 -2 38.8 8.1
 10 18 2 40.9 10
 -10 18 -2 45.6 9.2
 10 18 2 39.8 15.7
 -10 18 -2 37.2 8.8
 12 -18 2 21.3 13
 -12 -18 -2 20.3 6.3
 -12 -18 -2 15 3.4
 12 -18 2 12.4 3.7
 -12 -18 -2 6.4 7.8
 12 18 2 15 7.8
 -12 18 -2 4.7 6.5
 -12 18 -2 4.4 3.1
 -12 18 -2 6.2 3.6
 -12 18 -2 16.9 7.1
 -14 -18 -2 37.2 10.5
 -14 -18 -2 40.5 8.8
 14 -18 2 39.1 6.4
 14 -18 2 30.3 12.9
 -14 -18 -2 43.2 6
 14 18 2 44.6 11
 -14 18 -2 45.3 6.4
 -14 18 -2 30 9.2
 -14 18 -2 31.4 5.6
 -14 18 -2 28.5 9.5
 14 18 2 44.1 16.3
 16 -18 2 15.1 4.4
 -16 -18 -2 13.2 3.9
 16 -18 2 12.6 3.5
 -16 -18 -2 19.8 7.6
 16 -18 2 12.1 10.5
 -16 -18 -2 22.3 7.1
 -16 18 -2 13.3 6.8
 -16 18 -2 18.9 4.2
 16 18 2 18.5 12.7
 -16 18 -2 21.3 4.3
 16 18 2 8.2 7.3
 -16 18 -2 12.9 7.7
 -18 -18 -2 -4.7 5.6
 -18 -18 -2 -4.4 2.4
 -18 -18 -2 1.4 4.4
 18 -18 2 1.3 7.9
 18 -18 2 -0.9 2.2
 18 -18 2 -0.7 2.9
 18 18 2 -1.4 7.5
 -18 18 -2 -1.9 3.1
 -18 18 -2 -6.9 5.6
 -18 18 -2 -2.8 2.6
 -18 18 -2 -0.5 6.5
 -20 -18 -2 -4.2 6.4
 20 -18 2 1.2 2.5
 -20 -18 -2 0.4 3.1
 20 -18 2 -1.7 3.3
 -20 -18 -2 -2.7 4.4
 -20 18 -2 -1.4 3.2
 20 18 2 -8.9 8.4
 -20 18 -2 -13.5 6.9
 20 18 2 5.3 7.7
 -20 18 -2 -5.1 6.3
 -20 18 -2 -4.1 3.1
 22 -18 2 7.6 3.1
 -22 -18 -2 4.2 8.6
 -22 -18 -2 19.4 8.9
 22 -18 2 18.3 7.3
 -22 -18 -2 7.8 3.8
 22 18 2 12.8 6.6
 -22 18 -2 5 6.1
 -22 18 -2 15.2 5.2
 22 18 2 8.1 8.3
 -22 18 -2 13.1 5
 -21 -19 2 4.4 5.2
 -21 -19 2 1.6 2.8
 21 -19 -2 2.4 3.4
 -21 -19 2 -1.8 7
 -21 -19 2 2.8 7.1
 -21 19 2 -4.2 7.6
 -21 19 2 2.1 3.4
 21 19 -2 -8.1 6.8
 -21 19 2 8 4.6
 -19 -19 2 -12.5 5.6
 -19 -19 2 -7.9 4.2
 -19 -19 2 -3.5 2.2
 -19 -19 2 -4.1 7.1
 -19 19 2 -7.4 4.5
 -19 19 2 -7.5 8.3
 -17 -19 2 -5.1 5.4
 17 -19 -2 -0.5 2.3
 -17 -19 2 0.7 2.5
 -17 -19 2 -0.6 7
 17 -19 -2 -0.2 1.6
 17 -19 -2 -0.4 2.8
 -17 19 2 -8.8 6.6
 17 19 -2 -2.2 6.8
 -17 19 2 0.5 2.8
 -17 19 2 -1.5 3.7
 -15 -19 2 -4.9 5.1
 15 -19 -2 8 3.4
 -15 -19 2 9.7 2.8
 -15 -19 2 15.7 8.3
 15 19 -2 13.3 8.3
 -15 19 2 22.6 7.7
 -15 19 2 13.4 3.5
 -15 19 2 11 4.2
 13 -19 -2 5.9 3.1
 -13 -19 2 5.6 7.6
 -13 -19 2 12.6 3
 -13 -19 2 6.6 6.2
 13 -19 -2 11.5 3.9
 13 19 -2 8.2 8.1
 -13 19 2 16.5 4.1
 -13 19 2 17 7.9
 -11 -19 2 27.3 7.3
 -11 -19 2 13 3
 11 -19 -2 14.8 4.1
 11 -19 -2 12 3.5
 -11 -19 2 36 9
 11 -19 -2 19.3 4.6
 11 19 -2 26.2 8.9
 -11 19 2 11.3 7.6
 -11 19 2 17.2 4
 9 -19 -2 33.3 5.6
 9 -19 -2 43.9 7.1
 -9 -19 2 50.99 9
 -9 -19 2 38.5 5
 9 -19 -2 45.6 11.7
 9 -19 -2 43.6 6.2
 -9 19 2 34 8.8
 -9 19 2 41 6.2
 9 19 -2 38.5 9.9
 7 -19 -2 32.1 4.9
 7 -19 -2 31.9 6.5
 7 -19 -2 26.6 4.8
 -7 -19 2 34.6 4.3
 7 -19 -2 24.1 11
 -7 19 2 29.5 5
 -7 19 2 28.8 8.1
 7 19 -2 27.1 5
 7 19 -2 49.3 10.4
 -5 -19 2 73.09 12.4
 -5 -19 2 60.19 6.9
 5 -19 -2 59.39 7.7
 5 -19 -2 61.79 7.7
 -5 -19 2 55.89 10.8
 5 19 -2 68.49 8.6
 5 19 -2 76.69 12.3
 -5 19 2 68.49 7.9
 3 -19 -2 22.9 8.8
 -3 -19 2 13.6 7.4
 3 -19 -2 17.2 4.9
 3 19 -2 2.7 3.4
 -3 19 2 8.7 6.2
 3 19 -2 12.6 7.7
 1 -19 -2 9.9 2.9
 -1 -19 2 10.8 2.4
 -1 -19 2 11 2.8
 -1 -19 2 17.2 7.2
 1 -19 -2 7.4 7.5
 1 -19 -2 18.6 5.4
 1 -19 -2 14.3 3.1
 1 19 -2 8.5 2.5
 -1 19 2 12.4 3.2
 -1 19 2 6.7 6.1
 1 -19 2 12.2 2.5
 -1 -19 -2 11 7.5
 -1 -19 -2 10.4 2.7
 1 -19 2 8.6 2.8
 -1 -19 -2 15.5 5.6
 -1 19 -2 11.2 2.6
 1 19 2 10.1 3
 -1 19 -2 7.6 6.7
 1 19 2 9.8 6.8
 -3 -19 -2 0 1.8
 -3 -19 -2 1 4.3
 3 -19 2 -1.9 1.9
 3 -19 2 17.9 8
 -3 -19 -2 9.6 7.7
 3 -19 2 -0.1 1.7
 -3 19 -2 4.8 6.6
 -3 19 -2 14.5 5.4
 3 19 2 0.7 2
 3 19 2 4.9 6.4
 -3 19 -2 -1.3 1.8
 5 -19 2 77.69 13.4
 5 -19 2 60.69 7.9
 -5 -19 -2 84.99 10.8
 -5 -19 -2 62.89 7.5
 5 -19 2 64.99 7.6
 -5 -19 -2 86.89 13.7
 5 19 2 103.29 14.5
 5 19 2 58.69 8.5
 5 19 2 72.39 9.4
 -5 19 -2 56.19 11.4
 5 19 2 60.59 11.5
 -5 19 -2 67.09 7.6
 -5 19 -2 57.39 10.4
 -7 -19 -2 34 7.3
 -7 -19 -2 32.7 4.5
 7 -19 2 31.8 4.8
 -7 -19 -2 20.8 9.5
 7 19 2 22.8 4.2
 7 19 2 20.4 3.6
 7 19 2 33.4 10.3
 7 19 2 23.5 8.5
 9 -19 2 46.9 6.6
 -9 -19 -2 44.6 8.8
 -9 -19 -2 40.4 5.7
 -9 -19 -2 43.7 10.7
 9 -19 2 51.19 6.6
 9 19 2 36.5 9.5
 -9 19 -2 34.8 9.3
 -9 19 -2 43.4 6
 9 19 2 45.7 11.5
 11 -19 2 14.2 4.1
 11 -19 2 41.9 10.7
 -11 -19 -2 20.5 6.7
 -11 -19 -2 16.5 3.7
 -11 -19 -2 19.1 8.4
 11 19 2 18.6 8.9
 -11 19 -2 18.6 4.1
 -11 19 -2 23.2 8.2
 11 19 2 23.5 8.5
 -11 19 -2 35.6 8
 -13 -19 -2 11.4 3.1
 -13 -19 -2 15.5 6.5
 13 -19 2 13.6 3.9
 -13 -19 -2 9.2 8
 13 -19 2 12.2 10.7
 -13 19 -2 9 3.4
 -13 19 -2 8.8 6.7
 13 19 2 6.2 7.7
 -13 19 -2 4.8 6.4
 -13 19 -2 15.3 3.8
 13 19 2 11.8 8.5
 15 -19 2 -1.4 10.7
 15 -19 2 7.2 3.5
 -15 -19 -2 8.6 5.9
 -15 -19 -2 14.4 7.5
 -15 -19 -2 8 3.1
 -15 19 -2 28.5 8.6
 -15 19 -2 2 6.7
 -15 19 -2 5.4 3.2
 15 19 2 15.8 7.9
 -15 19 -2 13.6 3.7
 15 19 2 15.2 8.4
 -17 -19 -2 1.5 6.2
 17 -19 2 -5.3 9.1
 -17 -19 -2 -6.8 3.9
 17 -19 2 1.8 2.4
 17 -19 2 0.8 2.9
 -17 -19 -2 0.1 2.7
 -17 -19 -2 -1.5 5.7
 -17 19 -2 -1.2 2.6
 -17 19 -2 0.8 6.8
 17 19 2 -3.1 7.1
 -17 19 -2 1.5 3.2
 -17 19 -2 -7.3 6.3
 17 19 2 -0.7 6.7
 19 -19 2 -4.5 3.2
 -19 -19 -2 -5.3 6.2
 -19 -19 -2 -3.2 2.7
 -19 -19 -2 -6.1 4.3
 19 -19 2 0.1 2.4
 -19 19 -2 -5.4 3
 -19 19 -2 -10.6 7.6
 19 19 2 0.3 7.8
 -19 19 -2 3.8 6.4
 -19 19 -2 2.6 3.7
 21 -19 2 0.6 4
 -21 -19 -2 -4.7 7.1
 -21 -19 -2 -0.8 7.2
 -21 -19 -2 -1.3 3
 21 -19 2 3.6 2.8
 21 19 2 -0.7 7.5
 21 19 2 -4 6.4
 -21 19 -2 -3.6 10.6
 -21 19 -2 2.3 4
 -21 19 -2 -0.3 5.6
 -21 19 -2 -0.2 3.4
 -20 -20 2 -4.5 6.6
 -20 -20 2 7.8 8.3
 20 -20 -2 2.2 3.2
 -20 -20 2 3.1 5.3
 -20 -20 2 -4.8 2.2
 -20 20 2 -4.1 8.5
 -20 20 2 -6.7 2.8
 -20 20 2 1.4 4
 20 20 -2 -2.9 7.4
 -18 -20 2 3.6 8.2
 18 -20 -2 4.3 1.8
 18 -20 -2 3.5 1.3
 -18 -20 2 0 4.3
 -18 -20 2 -4.2 6.3
 -18 -20 2 0.7 2.5
 -18 20 2 10.9 5
 18 20 -2 2.3 7.2
 16 -20 -2 20.9 4.2
 -16 -20 2 21.9 9.1
 -16 -20 2 16.9 3.7
 -16 -20 2 28.7 8.3
 16 -20 -2 17.7 4.7
 16 -20 -2 23.5 3.4
 -16 20 2 15.4 4.8
 -16 20 2 16.7 4.3
 -16 20 2 22.7 9.1
 16 20 -2 21.6 8.9
 14 -20 -2 24 5.4
 -14 -20 2 19.2 9
 14 -20 -2 24.2 5
 14 -20 -2 17.6 4.7
 -14 -20 2 23 7.6
 -14 -20 2 27.7 4.1
 -14 20 2 28 5.1
 14 20 -2 24 9.1
 -14 20 2 17.2 7.6
 -12 -20 2 -1.2 1.7
 12 -20 -2 -0.4 3.5
 -12 -20 2 2.8 7.3
 12 -20 -2 -1.9 2.2
 -12 -20 2 0 5.4
 12 -20 -2 -2.7 2.5
 -12 20 2 -4 6.4
 -12 20 2 -2.9 2.7
 12 20 -2 -5 7.3
 10 -20 -2 20.9 5.4
 -10 -20 2 27.3 9
 10 -20 -2 20.6 9.1
 10 -20 -2 21 4.5
 -10 -20 2 23.4 3.5
 -10 -20 2 10.6 6.4
 10 -20 -2 22.6 4.4
 -10 20 2 10.3 7.3
 -10 20 2 23.3 4.5
 10 20 -2 21 8.7
 -8 -20 2 96.09 13.6
 8 -20 -2 63.99 8.3
 -8 -20 2 59.09 7.3
 8 -20 -2 70.09 15.4
 8 -20 -2 62.49 9.7
 8 -20 -2 62.79 8.3
 -8 -20 2 97.79 12.6
 8 20 -2 75.79 13.1
 -8 20 2 65.59 8.5
 6 -20 -2 8.6 2.9
 6 -20 -2 29.8 10.2
 -6 -20 2 9.6 2.3
 6 -20 -2 9.5 5
 6 -20 -2 14.4 5
 -6 -20 2 13.7 8.4
 -6 -20 2 13.2 6.5
 -6 20 2 10.1 3.5
 6 20 -2 11.9 3.4
 -6 20 2 16.8 6.8
 6 20 -2 16.9 8.3
 -4 -20 2 20.2 8.3
 4 -20 -2 19.4 3.7
 -4 -20 2 18.2 7
 4 -20 -2 16.2 3.7
 4 -20 -2 23.4 9.6
 -4 -20 2 20.1 3.2
 4 -20 -2 23.8 5.9
 4 20 -2 21.4 4.5
 4 20 -2 23.8 8.6
 -4 20 2 15.6 7.1
 -4 20 2 19.7 3.8
 -2 -20 2 13 3.1
 -2 -20 2 13.5 7.3
 2 -20 -2 11 2.8
 2 -20 -2 9.9 4.7
 2 -20 -2 14.7 8.4
 -2 -20 2 12.9 6.5
 -2 -20 2 11.2 2.4
 2 -20 -2 12.9 3.1
 2 20 -2 12 7
 2 20 -2 13.6 4.5
 -2 20 2 -3.8 6
 2 20 -2 19.4 2.8
 -2 20 2 11.6 3.1
 0 -20 2 0 1.5
 0 -20 2 -1.5 1.8
 0 -20 -2 0.3 2.1
 0 -20 -2 1.8 1.9
 0 -20 2 7.2 11.6
 0 -20 2 3.1 6.9
 0 -20 -2 1.7 7
 0 -20 -2 -5.8 4
 0 20 -2 0 3.7
 0 20 -2 0.6 1.8
 0 20 2 0 2.4
 0 20 2 2 6
 0 20 -2 -1.1 6.5
 2 -20 2 17.4 3.1
 2 -20 2 22.4 7.2
 2 -20 2 13.6 3.3
 -2 -20 -2 16.8 8.2
 2 -20 2 16.1 7.7
 -2 -20 -2 14.7 3.1
 -2 -20 -2 22 6.2
 2 20 2 9.1 6.8
 -2 20 -2 11.2 5.4
 2 20 2 17.2 3.6
 -2 20 -2 8.8 7.3
 -2 20 -2 18.3 3.2
 -4 -20 -2 31.8 9.5
 -4 -20 -2 15.7 3.3
 4 -20 2 17.4 7.4
 -4 -20 -2 16.3 5.8
 4 -20 2 15.3 3.6
 4 -20 2 14.6 8.7
 4 -20 2 25.6 3.7
 -4 20 -2 15.8 5.8
 -4 20 -2 16.6 7.7
 4 20 2 18.2 3.6
 4 20 2 9.4 4.2
 -4 20 -2 24.7 3.6
 4 20 2 17.9 7.7
 6 -20 2 14.6 7
 -6 -20 -2 13 8.7
 6 -20 2 16.9 9.1
 -6 -20 -2 8 5.2
 6 -20 2 5.9 2.7
 -6 -20 -2 7.4 2.5
 6 -20 2 9.1 2.7
 -6 20 -2 21.1 8
 -6 20 -2 12.9 2.9
 -6 20 -2 8.1 7.1
 6 20 2 2.4 3
 6 20 2 16.2 7.8
 8 -20 2 102.09 13.7
 -8 -20 -2 73.39 13.5
 8 -20 2 71.99 8.4
 8 -20 2 63.89 13.5
 -8 -20 -2 66.99 10.8
 8 -20 2 63.99 8.5
 -8 -20 -2 60.89 7.8
 -8 20 -2 72.59 8.1
 8 20 2 57.39 11.6
 8 20 2 60.89 13.3
 -8 20 -2 79.79 13.2
 -8 20 -2 67.49 11.9
 10 -20 2 40.2 8.4
 -10 -20 -2 17 8.6
 -10 -20 -2 25.5 4.4
 10 -20 2 24.1 4.8
 10 -20 2 23 9.8
 -10 -20 -2 23.9 7
 -10 20 -2 23.6 8.5
 10 20 2 14.3 9
 -10 20 -2 35.9 8
 -10 20 -2 26.3 4.4
 10 20 2 7.9 7.9
 12 -20 2 6 6.5
 -12 -20 -2 0.7 2
 -12 -20 -2 -4.5 7
 12 -20 2 0.7 2.8
 12 -20 2 -3.1 8.7
 -12 -20 -2 -9 4.4
 -12 20 -2 9.7 6.8
 12 20 2 -11.7 6.4
 -12 20 -2 1.7 2.8
 12 20 2 -12.6 7
 -12 20 -2 -3.6 7
 -14 -20 -2 17.6 8.7
 14 -20 2 30 12.5
 -14 -20 -2 24.2 4.4
 14 -20 2 41.6 8.6
 -14 -20 -2 30.7 8
 14 -20 2 21.7 4.9
 -14 20 -2 12.8 6.9
 -14 20 -2 25.3 4.7
 -14 20 -2 28.4 4.9
 14 20 2 12.3 8.8
 14 20 2 16.2 8.3
 -14 20 -2 16.1 8.4
 -16 -20 -2 23.9 8
 16 -20 2 22.4 4.3
 -16 -20 -2 15.7 4.2
 -16 -20 -2 26.1 9.1
 16 -20 2 40.7 12.7
 16 -20 2 39.5 8.6
 16 -20 2 12.1 4.3
 -16 20 -2 24.3 4.7
 16 20 2 13.9 9.2
 -16 20 -2 35.5 10.3
 -16 20 -2 30.7 9
 16 20 2 25.9 8.8
 -16 20 -2 18.1 4.6
 -18 -20 -2 -5.6 6.4
 -18 -20 -2 7.8 5.3
 18 -20 2 0.9 3.5
 18 -20 2 2.3 9.3
 18 -20 2 10.3 6.9
 -18 -20 -2 0.7 2.8
 18 -20 2 3.9 2.6
 18 20 2 -7.6 8
 -18 20 -2 -4.9 7.4
 -18 20 -2 1.7 7
 18 20 2 -13 6.9
 -18 20 -2 8.5 4.1
 -18 20 -2 -1.5 3.5
 20 -20 2 -1.2 2.3
 20 -20 2 -1.1 6.4
 -20 -20 -2 -10.3 5.2
 20 -20 2 -1.4 3.2
 -20 -20 -2 4.2 7.2
 -20 -20 -2 -1.8 3.1
 -20 20 -2 -3.6 8.4
 -20 20 -2 -5.3 3.1
 -20 20 -2 1.4 4.2
 -20 20 -2 0.4 8
 20 20 2 -5.6 7.4
 -19 -21 2 5.7 8.1
 -19 -21 2 2 2.5
 -19 -21 2 5.8 5.3
 19 -21 -2 -2.3 3
 -19 -21 2 -5 6.6
 -19 21 2 4.9 4.4
 19 21 -2 -7.5 7.3
 -19 21 2 1.1 3.5
 -19 21 2 -11.2 8.3
 -17 -21 2 23.3 10
 -17 -21 2 19.9 4
 17 -21 -2 14.9 5.4
 -17 -21 2 26 8.8
 17 21 -2 19 9.3
 -17 21 2 26.1 5.3
 -17 21 2 25.1 10.6
 -15 -21 2 52.89 12.4
 15 -21 -2 66.69 8.5
 -15 -21 2 61.99 13.4
 15 -21 -2 66.59 8.7
 -15 -21 2 50.09 7.2
 -15 21 2 91.79 13.5
 15 21 -2 53.39 11.9
 -15 21 2 57.49 8.8
 13 -21 -2 27.2 5.1
 13 -21 -2 18 4.1
 -13 -21 2 9.8 6.5
 -13 -21 2 9.1 2.5
 -13 -21 2 8.9 8.6
 13 -21 -2 9.8 4
 -13 21 2 15.2 7.8
 13 21 -2 0.9 8.4
 -13 21 2 11.1 4.1
 11 -21 -2 6.3 4
 -11 -21 2 8.7 8.1
 -11 -21 2 3.2 2.1
 11 -21 -2 4.6 3.2
 11 -21 -2 5.9 2.9
 -11 -21 2 3.3 5.8
 -11 21 2 -3.7 6.7
 11 21 -2 0.5 7.7
 -11 21 2 3.4 3.2
 9 -21 -2 2.7 7.4
 9 -21 -2 10.9 4.6
 -9 -21 2 5.7 2
 -9 -21 2 10 7.7
 9 -21 -2 2.4 2.6
 9 -21 -2 3.7 3
 -9 -21 2 5.5 5.6
 -9 21 2 0.9 7
 9 21 -2 2.5 7.4
 -9 21 2 1.5 3.1
 7 -21 -2 17.1 9.6
 7 -21 -2 12.9 3.6
 -7 -21 2 15.7 2.7
 -7 -21 2 20.7 8.7
 7 -21 -2 15 5.1
 7 -21 -2 10.7 3.4
 -7 -21 2 12.6 6.4
 7 21 -2 3.4 7.7
 -7 21 2 11.7 3.6
 -7 21 2 6 6.8
 7 21 -2 13.4 2.8
 -5 -21 2 8.9 2.2
 5 -21 -2 8.5 3.2
 5 -21 -2 9.6 3
 -5 -21 2 18.5 8.5
 5 -21 -2 11.7 5.2
 -5 -21 2 14.7 6.6
 5 -21 -2 10.5 9.3
 5 21 -2 10.1 3.5
 -5 21 2 8.8 6.8
 -5 21 2 4.5 3.6
 5 21 -2 19.6 8.7
 -3 -21 2 33 6
 3 -21 -2 46.2 8.3
 3 -21 -2 44.4 6.4
 3 -21 -2 61.29 13
 -3 -21 2 75.99 12
 -3 -21 2 59.09 10.3
 3 -21 -2 47.7 6.5
 -3 -21 2 44.1 5.7
 -3 21 2 53.59 10.5
 3 21 -2 56.49 11
 -3 21 2 48.3 6.8
 3 21 -2 63.59 8.9
 1 -21 -2 34.8 10.1
 -1 -21 2 14.4 7.5
 -1 -21 2 7.5 3
 -1 -21 2 15.1 2.8
 1 -21 -2 13.2 3.4
 -1 -21 2 17.1 7
 1 -21 -2 12 3.3
 1 21 -2 15.5 4.9
 -1 21 2 16.9 7.1
 1 21 -2 15.8 7.6
 -1 21 2 17.5 3.6
 1 21 -2 16.2 3.1
 1 -21 2 12.4 3.3
 1 -21 2 12.8 7.8
 -1 -21 -2 29.2 9.2
 -1 -21 -2 18.5 3.5
 -1 -21 -2 15.6 3.6
 1 -21 2 18.1 3.2
 1 -21 2 20 7.4
 -1 -21 -2 41.3 10.3
 -1 21 -2 11.1 5.5
 1 21 2 19.6 7.5
 1 21 2 17.1 3.7
 -1 21 -2 14.5 7.4
 -1 21 -2 17.4 3.3
 -3 -21 -2 78.69 13.1
 -3 -21 -2 41.2 6.1
 3 -21 2 40.7 5.9
 -3 -21 -2 52.89 9.1
 3 -21 2 46.3 11.1
 3 -21 2 45.8 6.5
 -3 21 -2 60.59 10.9
 -3 21 -2 74.29 11.1
 -3 21 -2 50.19 6.2
 3 21 2 48.4 6.5
 3 21 2 47.7 10.2
 -5 -21 -2 10.6 8.7
 5 -21 2 30 9.5
 -5 -21 -2 4.4 2.3
 5 -21 2 7.4 2.7
 -5 -21 -2 11.5 5.3
 5 -21 2 22.2 7.5
 5 -21 2 6.4 2.5
 -5 21 -2 10.8 3
 -5 21 -2 20.1 7.6
 -5 21 -2 15 7.4
 5 21 2 4.5 7
 5 21 2 -4.1 3.4
 5 21 2 2.6 3
 7 -21 2 34.7 8.1
 7 -21 2 17.4 9.2
 -7 -21 -2 8.2 5.4
 -7 -21 -2 9.9 2.8
 7 -21 2 10 3.1
 -7 -21 -2 6.8 8.2
 7 -21 2 11.7 3.5
 -7 21 -2 12.9 3.4
 -7 21 -2 14.5 7.2
 -7 21 -2 15.7 6.6
 7 21 2 5.4 2.3
 7 21 2 3 7.2
 7 21 2 8.4 2.4
 -9 -21 -2 4 5.3
 9 -21 2 2.9 2.8
 -9 -21 -2 15.1 8.4
 9 -21 2 17.9 9.2
 9 -21 2 11.5 7
 9 -21 2 1.2 3.5
 -9 -21 -2 7.3 4.4
 -9 21 -2 16 6.7
 9 21 2 -7.3 6.7
 -9 21 -2 11.2 7.5
 -9 21 -2 4.2 2.9
 9 21 2 -1 7.6
 11 -21 2 -0.3 9.2
 -11 -21 -2 6 2.5
 -11 -21 -2 4.7 5.6
 11 -21 2 4.3 3
 11 -21 2 11.1 6.8
 -11 -21 -2 1.5 7.9
 11 21 2 -0.5 7.7
 11 21 2 -3 7.5
 -11 21 -2 -4.6 6.9
 -11 21 -2 -0.1 6.2
 -11 21 -2 3.6 2.9
 -13 -21 -2 27.8 7.7
 -13 -21 -2 14.2 3.4
 13 -21 2 12.8 3.9
 13 -21 2 -1.8 11.4
 13 -21 2 9.4 7.1
 -13 -21 -2 10.8 9
 -13 21 -2 11.8 3.8
 13 21 2 3.3 8.5
 13 21 2 11 8.6
 -13 21 -2 0.3 7.4
 -13 21 -2 21 8.1
 -15 -21 -2 88.99 14
 15 -21 2 46.2 8.6
 15 -21 2 49.3 10.5
 -15 -21 -2 59.89 7.5
 -15 -21 -2 56.29 12.4
 15 -21 2 61.29 15.9
 -15 21 -2 65.59 8.2
 -15 21 -2 41.4 11
 15 21 2 62.19 19.3
 15 21 2 41.4 10.5
 -15 21 -2 49.8 11.9
 -17 -21 -2 20.7 4.6
 17 -21 2 23.3 5.5
 17 -21 2 20.6 4.4
 -17 -21 -2 31.6 9.5
 17 -21 2 32.1 8.3
 -17 -21 -2 25.1 9
 17 -21 2 22.5 11.8
 -17 21 -2 30.3 5.6
 -17 21 -2 29.1 5.3
 17 21 2 34.2 11.9
 17 21 2 26 8.8
 -17 21 -2 15.4 8.3
 -17 21 -2 26 9.3
 -19 -21 -2 -1.8 10.9
 19 -21 2 4.6 2.6
 -19 -21 -2 -2.8 6.8
 19 -21 2 3.4 3.9
 -19 -21 -2 0.4 3
 19 -21 2 0 5.9
 -19 21 -2 0.2 8.5
 -19 21 -2 -1.2 3.5
 19 21 2 0.7 12.5
 -19 21 -2 -1.8 8.1
 19 21 2 -7.4 6.8
 -18 -22 2 12.1 9.5
 18 -22 -2 11.5 4.3
 -18 -22 2 12.4 3.2
 -18 -22 2 27.9 13.7
 -18 22 2 10.9 10.1
 -18 22 2 11 4.5
 18 22 -2 9.2 8.5
 16 -22 -2 57.29 7
 -16 -22 2 68.39 11.7
 -16 -22 2 35.6 11.4
 16 -22 -2 40.2 5.3
 16 -22 -2 28.9 6.4
 -16 -22 2 35.8 5.9
 -16 22 2 45.8 11.8
 16 22 -2 44.3 11.5
 -16 22 2 51.99 7.8
 -14 -22 2 28.4 10.8
 14 -22 -2 20.5 5.2
 14 -22 -2 18.1 4.5
 -14 -22 2 12.3 11.2
 14 -22 -2 19.2 5.1
 -14 -22 2 15.9 3.4
 -14 22 2 22.4 8.9
 -14 22 2 23.5 5
 14 22 -2 21.4 9.9
 12 -22 -2 -0.6 3.1
 -12 -22 2 0.2 1.8
 -12 -22 2 3.9 8.7
 12 -22 -2 12.4 4.4
 12 -22 -2 2.4 2.8
 -12 -22 2 11.7 6.7
 -12 22 2 1.8 3.4
 -12 22 2 2.3 7.5
 12 22 -2 -1.6 8.5
 10 -22 -2 7.8 3.5
 -10 -22 2 12.7 6.8
 -10 -22 2 11.1 8.9
 10 -22 -2 10.1 9.3
 10 -22 -2 26.6 5.6
 -10 -22 2 15.6 2.9
 10 -22 -2 6.7 3.3
 10 22 -2 8.7 8.6
 -10 22 2 8 3.7
 -10 22 2 7.5 7.9
 8 -22 -2 25.7 4.7
 -8 -22 2 16.6 8.8
 8 -22 -2 25.3 4.8
 -8 -22 2 25.3 4
 8 -22 -2 26.7 6.3
 -8 -22 2 17.6 7.8
 8 -22 -2 28.3 11.5
 -8 22 2 33.9 5.4
 -8 22 2 11.5 8.7
 8 22 -2 29.9 10
 6 -22 -2 22.2 11.3
 6 -22 -2 6.7 3.1
 -6 -22 2 27.1 7.5
 -6 -22 2 16.6 8.9
 6 -22 -2 13.7 3.6
 6 -22 -2 25.9 5.8
 -6 -22 2 16.2 2.8
 6 22 -2 16.2 9
 6 22 -2 10.1 3.4
 -6 22 2 12.9 7.6
 -6 22 2 12.4 4
 4 -22 -2 35.4 6.1
 -4 -22 2 50.59 9.8
 4 -22 -2 69.29 14.1
 4 -22 -2 37.5 6.3
 -4 -22 2 42.3 5.5
 4 22 -2 70.49 11.8
 -4 22 2 48.8 7.2
 4 22 -2 57.19 8.7
 -2 -22 2 57.79 10.6
 -2 -22 2 47.6 5.9
 2 -22 -2 49 6.9
 -2 -22 2 47.9 6.7
 2 22 -2 68.99 10.1
 2 22 -2 45.6 10.7
 -2 22 2 51.09 7.1
 2 22 -2 42 6.1
 0 -22 -2 99.79 11.7
 0 -22 2 96.39 11.7
 0 -22 -2 107.99 11.4
 0 -22 2 146.99 18.1
 0 -22 -2 80.99 17
 0 -22 2 111.99 11.1
 0 -22 -2 94.59 14.4
 0 22 -2 140.09 16.4
 0 22 -2 105.59 11.2
 0 22 2 108.09 11.8
 0 22 2 98.89 15.1
 2 -22 2 42.4 5.9
 -2 -22 -2 33.9 6.2
 -2 -22 -2 49 6.2
 2 -22 2 43.6 6.7
 2 -22 2 49.4 10.3
 -2 22 -2 43.8 6.3
 -2 22 -2 68.59 12
 -2 22 -2 76.79 11.8
 2 22 2 47.7 6.8
 2 22 2 65.09 9.9
 -4 -22 -2 42.8 8.5
 4 -22 2 32.4 5.5
 4 -22 2 44.3 5.6
 -4 -22 -2 41.1 5.4
 4 22 2 25 6.3
 4 22 2 43.1 9.5
 -4 22 -2 39.4 5.7
 -6 -22 -2 14 6.2
 6 -22 2 11.5 8.2
 6 -22 2 24.2 10.3
 6 -22 2 14.8 3.4
 -6 -22 -2 20.8 10.1
 6 -22 2 13.8 3.8
 -6 -22 -2 17.9 3.4
 -6 22 -2 11.4 6.5
 6 22 2 12.2 7.9
 -6 22 -2 7.7 7.7
 6 22 2 6.2 3.4
 -6 22 -2 18.2 3.6
 8 -22 2 0.6 9.3
 8 -22 2 22.7 4.6
 8 -22 2 38.6 11.3
 8 -22 2 21.2 5
 -8 -22 -2 17.8 6.9
 -8 -22 -2 27.7 9.9
 -8 -22 -2 28.1 4.2
 -8 22 -2 7.8 6.7
 -8 22 -2 15.8 8.6
 -8 22 -2 22.5 4.2
 8 22 2 9.6 8.5
 -10 -22 -2 12.3 3
 -10 -22 -2 12 8.8
 10 -22 2 -2.2 10
 -10 -22 -2 18.6 7.1
 10 -22 2 16.3 7.6
 10 -22 2 12.3 3.8
 -10 22 -2 8.7 8.4
 -10 22 -2 8.6 3.5
 -10 22 -2 2.3 6.7
 10 22 2 1.5 8.2
 12 -22 2 13.9 7.2
 -12 -22 -2 1.5 2.2
 12 -22 2 -7 10.8
 -12 -22 -2 7.7 6.2
 -12 -22 -2 -4.6 7.8
 12 -22 2 4.4 3.2
 -12 22 -2 -0.1 3
 -12 22 -2 -8.4 6.1
 -12 22 -2 8.4 8.2
 12 22 2 7.5 8.7
 -14 -22 -2 18.2 3.9
 14 -22 2 32.8 8.9
 14 -22 2 22.5 13.8
 -14 -22 -2 24.5 9.7
 14 22 2 12.7 8.8
 -14 22 -2 26.9 9.2
 -14 22 -2 22.9 8.7
 -14 22 -2 25.1 5
 -16 -22 -2 28.6 5.2
 -16 -22 -2 38.8 10.2
 -16 -22 -2 29.9 9.5
 16 -22 2 26.8 5.2
 16 -22 2 21.9 5.7
 16 -22 2 41.6 9.3
 16 22 2 11.8 10.1
 -16 22 -2 35 5.8
 -16 22 -2 40.1 10.2
 16 22 2 39.6 10.3
 -16 22 -2 27.6 9.2
 18 -22 2 12.5 6.9
 -18 -22 -2 14.4 3.9
 18 -22 2 7.2 5.7
 18 -22 2 12.1 9.4
 18 -22 2 9.4 3.3
 -18 22 -2 16.4 5
 -18 22 -2 14.1 9.1
 18 22 2 8.4 8.1
 -18 22 -2 5.1 9
 17 -23 -2 14.4 2.8
 -17 -23 2 14.2 3.4
 17 -23 -2 20.2 4.9
 -17 -23 2 18.2 10.6
 -17 23 2 29.6 11.5
 17 23 -2 27.7 10.2
 -17 23 2 17.3 4.8
 15 -23 -2 18 4.8
 15 -23 -2 30.2 5.7
 -15 -23 2 24.4 4.4
 -15 -23 2 23.8 9.1
 -15 -23 2 23.6 10.9
 -15 23 2 24.1 11.4
 15 23 -2 25 10.5
 -15 23 2 30.8 5.9
 13 -23 -2 -1.3 2.7
 13 -23 -2 -0.5 3.2
 -13 -23 2 -3.5 5.8
 -13 -23 2 -2.1 8.9
 -13 -23 2 -3 1.7
 13 -23 -2 -7.3 3.6
 13 23 -2 -5.8 8
 -13 23 2 -7.9 6.7
 -13 23 2 -2.7 3.2
 -11 -23 2 30.9 4.3
 11 -23 -2 27 5.1
 11 -23 -2 24.3 5.9
 11 -23 -2 27 5.2
 -11 -23 2 17.3 10.4
 -11 -23 2 21.4 7.9
 -11 23 2 29.3 5.4
 -11 23 2 8.8 8
 11 23 -2 20.4 10.3
 9 -23 -2 4.8 4.6
 9 -23 -2 6.5 3.2
 -9 -23 2 10.5 7
 9 -23 -2 2.3 8.4
 9 -23 -2 3.4 2.8
 -9 -23 2 1.6 8.3
 -9 -23 2 6.6 2.1
 -9 23 2 -6.8 7.5
 9 23 -2 -4.4 8
 -9 23 2 7.4 3.6
 -7 -23 2 6.7 6.6
 -7 -23 2 1.6 1.7
 7 -23 -2 -0.1 4.4
 7 -23 -2 1.3 2.6
 -7 -23 2 -2.1 8.8
 7 -23 -2 -1 2.3
 7 -23 -2 12 10.7
 7 23 -2 -5.7 3.6
 -7 23 2 -4.5 6.6
 7 23 -2 1.5 7.8
 -7 23 2 2.5 3.1
 -5 -23 2 49.8 9.9
 5 -23 -2 38.1 6
 5 -23 -2 24.4 5.2
 -5 -23 2 44.6 5
 -5 -23 2 38.5 11.5
 5 -23 -2 62.59 13.7
 -5 23 2 36.8 6
 5 23 -2 46.3 10.6
 5 23 -2 28.3 5.6
 -3 -23 2 70.09 9.6
 3 -23 -2 75.59 9.4
 3 -23 -2 73.49 9.5
 -3 -23 2 108.79 16.2
 -3 -23 2 75.49 8.7
 -3 23 2 77.09 9.9
 -3 23 2 110.19 14.2
 3 23 -2 101.79 12.2
 1 -23 -2 54.09 7.1
 -1 -23 2 50.19 7.3
 1 -23 -2 52.49 6.9
 -1 -23 2 51.99 6.3
 -1 23 2 47.4 7.8
 1 23 -2 64.09 10.8
 1 23 -2 46.2 6.6
 1 -23 2 34.1 6.2
 -1 -23 -2 51.79 6.9
 -1 -23 -2 50.09 6.6
 1 -23 2 49.6 6.2
 1 -23 2 74.49 14.2
 -1 23 -2 79.19 11.6
 1 23 2 37.9 7.5
 -1 23 -2 40.2 6.5
 3 -23 2 59.79 9
 -3 -23 -2 66.79 9.2
 -3 -23 -2 112.29 13
 3 -23 2 77.59 8.7
 3 -23 2 90.49 15.5
 -3 23 -2 101.29 14.2
 -3 23 -2 63.89 8.7
 3 23 2 83.89 12
 3 23 2 64.29 9.2
 -3 23 -2 98.59 13.3
 -5 -23 -2 39.4 5.4
 5 -23 2 40.1 5.8
 5 -23 2 33 11.9
 5 -23 2 33.7 5.8
 -5 -23 -2 39.5 8.6
 5 -23 2 41.9 9.5
 -5 23 -2 35.4 5.4
 5 23 2 43.9 6.2
 5 23 2 38.5 9.5
 5 23 2 29.8 6
 -5 23 -2 33.2 8.3
 -5 23 -2 38.8 10.3
 -7 -23 -2 -2.1 5.4
 7 -23 2 6.4 6.5
 -7 -23 -2 -0.2 8.1
 -7 -23 -2 2.3 2.1
 7 -23 2 -0.2 3
 7 -23 2 -1.1 2.3
 7 -23 2 0.3 9.5
 -7 23 -2 -0.7 7.2
 -7 23 -2 -0.5 2.6
 -7 23 -2 -1.6 6
 7 23 2 -3.4 2.2
 7 23 2 -10.5 7.1
 9 -23 2 1.7 10.3
 -9 -23 -2 4.2 9
 9 -23 2 5.8 7
 -9 -23 -2 3.6 6.3
 -9 -23 -2 7.8 2.6
 9 -23 2 4.5 3
 9 23 2 -6 7.5
 -9 23 -2 -1.7 7.2
 -9 23 -2 7.6 3.2
 -9 23 -2 -4.4 5.8
 -11 -23 -2 25 8.2
 11 -23 2 11.4 8.7
 11 -23 2 4.5 13.1
 -11 -23 -2 21.9 10.3
 11 -23 2 28.7 5.1
 -11 -23 -2 26.3 4.2
 11 23 2 16 9.3
 -11 23 -2 30.3 5
 -11 23 -2 10.5 8.5
 -11 23 -2 9.9 8
 13 -23 2 1 2.8
 13 -23 2 -14.8 12
 -13 -23 -2 7 8.5
 13 -23 2 -7 7.7
 -13 -23 -2 2.8 2.5
 -13 -23 -2 0.6 6.2
 -13 23 -2 -6.2 7.7
 13 23 2 -10.3 7.8
 -13 23 -2 -8.9 6.9
 -13 23 -2 3.4 3.2
 -15 -23 -2 28.5 10.6
 -15 -23 -2 33.5 9.5
 -15 -23 -2 22.6 4.3
 15 -23 2 36.9 14.6
 15 -23 2 29.6 8.7
 15 -23 2 18.8 5.1
 -15 23 -2 19.5 8.7
 -15 23 -2 8.9 9.9
 15 23 2 25.5 11.2
 15 23 2 13.5 8.8
 -15 23 -2 29.6 5.5
 17 -23 2 27.1 8
 -17 -23 -2 12.6 4
 17 -23 2 14.2 4
 -17 -23 -2 37.5 9.8
 17 -23 2 33.6 11.9
 -17 23 -2 36.8 11.5
 -17 23 -2 17.7 4.9
 17 23 2 20.2 9.1
 -17 23 -2 16.1 8.6
 16 -24 -2 8.3 3.9
 -16 -24 2 2.4 2.3
 -16 -24 2 5.2 9.7
 -16 24 2 8.8 17.3
 16 24 -2 3.9 9.4
 -16 24 2 9.5 4.3
 14 -24 -2 0.8 3.5
 -14 -24 2 -4.7 9.1
 14 -24 -2 6.8 4
 -14 -24 2 -1.4 7.3
 14 -24 -2 0.5 3.2
 -14 24 2 -2.6 11
 14 24 -2 1 8.9
 -14 24 2 1.1 3.5
 -12 -24 2 -0.2 1.9
 -12 -24 2 3.2 6.8
 -12 -24 2 -1.6 9.7
 12 -24 -2 1.1 3.4
 12 -24 -2 9.5 4.4
 12 -24 -2 -1 2.9
 -12 24 2 5.6 8.7
 -12 24 2 0.1 3.6
 12 24 -2 1.2 8.8
 -10 -24 2 1 9.7
 -10 -24 2 2.7 2
 -10 -24 2 23 13.5
 10 -24 -2 2.6 3.3
 10 -24 -2 2.5 2.7
 10 -24 -2 6.5 4.5
 10 24 -2 10.2 9.1
 -10 24 2 0.6 3.5
 -10 24 2 -6.3 7.7
 8 -24 -2 1.4 2.7
 8 -24 -2 2.4 2.8
 -8 -24 2 3 1.9
 -8 -24 2 -1.9 6.3
 -8 -24 2 8.5 9.3
 8 -24 -2 -0.2 8.6
 8 -24 -2 -0.2 4.3
 -8 24 2 3.5 3.6
 8 24 -2 -0.7 8.2
 -8 24 2 -8.7 7.6
 6 -24 -2 7.6 3.1
 -6 -24 2 -0.2 9.4
 -6 -24 2 10.6 7.4
 6 -24 -2 2.9 2.8
 6 -24 -2 18.7 10.7
 -6 -24 2 5.4 2
 6 24 -2 -2.4 2.6
 -6 24 2 3.9 3.3
 6 24 -2 2.3 8
 -6 24 2 7 7.4
 -4 -24 2 36.4 9.3
 -4 -24 2 22.3 4.6
 -4 -24 2 29.8 4.3
 4 -24 -2 24.3 4.7
 4 -24 -2 23.5 4.6
 -4 -24 2 30.8 11.4
 4 24 -2 24.8 5.2
 -4 24 2 31.4 5.3
 2 -24 -2 58.49 7.7
 2 -24 -2 56.59 8
 2 -24 -2 86.89 16.5
 2 -24 -2 94.89 11.5
 -2 -24 2 66.59 12
 -2 -24 2 62.59 7
 -2 -24 2 47.8 7.9
 2 24 -2 74.99 11.1
 2 24 -2 83.29 13.1
 -2 24 2 40.1 10.5
 -2 24 2 49.99 8.1
 0 -24 -2 40.1 12.6
 0 -24 -2 48.7 7.1
 0 -24 -2 29.5 8.7
 0 -24 2 56.29 6.4
 0 -24 -2 53.79 6.9
 0 -24 2 53.69 7.3
 0 24 -2 52.89 6.9
 0 24 2 68.59 11.7
 0 24 2 46.6 7.5
 -2 -24 -2 60.39 7.9
 2 -24 2 66.39 12.4
 2 -24 2 42.8 7.6
 2 -24 2 58.79 7.3
 -2 -24 -2 60.19 10.6
 -2 -24 -2 60.19 14.1
 2 -24 2 95.59 15.6
 -2 -24 -2 66.79 7.6
 2 24 2 63.39 8
 2 24 2 74.49 12.7
 -2 24 -2 68.99 11.8
 -2 24 -2 74.39 13
 -2 24 -2 44.3 7.5
 4 -24 2 23.6 5
 4 -24 2 28.8 8.6
 4 -24 2 37.2 5.4
 -4 -24 -2 54.49 9.2
 4 -24 2 42.8 12.3
 -4 -24 -2 33.8 5.1
 -4 24 -2 23.3 4.8
 -4 24 -2 24.7 7.3
 -4 24 -2 54.59 11.1
 6 -24 2 4.6 6.7
 -6 -24 -2 11 9.7
 6 -24 2 2.3 9.8
 6 -24 2 6 3
 -6 -24 -2 3 2.1
 -6 -24 -2 3 6.3
 6 -24 2 1.2 4.8
 6 24 2 0.6 7.5
 -6 24 -2 6.9 3
 6 24 2 -3.7 2.8
 6 24 2 -1.7 2.7
 -6 24 -2 1.9 7.8
 -6 24 -2 -2.6 5.5
 -8 -24 -2 -3.3 5.9
 8 -24 2 1.8 2.8
 -8 -24 -2 2.3 2.2
 -8 -24 -2 -6.3 8.4
 8 -24 2 1.6 10.7
 8 -24 2 3.4 6.7
 8 -24 2 -0.3 2.7
 8 24 2 -10.9 6.9
 -8 24 -2 -5 7.2
 -8 24 -2 -0.8 2.6
 -8 24 -2 2.4 6.1
 10 -24 2 6.1 7
 10 -24 2 -1.4 11.9
 -10 -24 -2 -1.4 6
 -10 -24 -2 4.9 2.5
 -10 -24 -2 7.6 9.2
 10 24 2 -0.4 8.4
 -10 24 -2 -2.7 6.5
 -10 24 -2 -5.6 7.8
 -10 24 -2 -1.4 3.1
 12 -24 2 1.3 3.1
 -12 -24 -2 0.4 2.1
 12 -24 2 10 7.1
 -12 -24 -2 9.9 7.3
 12 -24 2 -1.6 12.1
 -12 -24 -2 17.9 9.9
 -12 24 -2 1.2 7.1
 -12 24 -2 2.3 3.5
 12 24 2 -1.4 8.5
 -12 24 -2 10.1 8.9
 14 -24 2 -2.7 3.2
 14 -24 2 -2 6.7
 -14 -24 -2 15.8 9.1
 14 -24 2 21.5 14.2
 -14 -24 -2 5.1 7.2
 -14 -24 -2 -0.6 2.3
 -14 24 -2 -0.7 3.6
 -14 24 -2 -2.4 7
 14 24 2 -0.9 7.9
 -14 24 -2 -9.6 9.9
 -16 -24 -2 19.4 8.6
 16 -24 2 48.4 14.5
 16 24 2 16.4 9.5
 -16 24 -2 8.1 8.7
 -16 24 -2 5.3 4.2
 -16 24 -2 18.2 10.6
 13 -25 -2 2.8 3.7
 13 -25 -2 3.7 4.1
 13 -25 -2 3 3.3
 -13 -25 2 16.9 11.1
 -13 25 2 -1.5 10.2
 -13 25 2 2.7 3.7
 11 -25 -2 -2 4.1
 11 -25 -2 5.1 3.7
 -11 -25 2 22.5 11.6
 -11 -25 2 -0.1 2
 11 -25 -2 0 3
 -11 -25 2 24.9 8.4
 -11 25 2 -7.1 9.3
 11 25 -2 24.5 11.5
 -11 25 2 1.5 3.9
 9 -25 -2 13.9 11.3
 -9 -25 2 7.3 10.2
 -9 -25 2 10 2.5
 9 -25 -2 8.7 5.2
 9 -25 -2 3.7 5.1
 -9 -25 2 1.3 7.2
 9 -25 -2 8.4 3.7
 -9 25 2 2.3 9.5
 -9 25 2 6.8 4.3
 9 25 -2 3.4 9
 -7 -25 2 16.9 10.5
 7 -25 -2 18.7 6
 7 -25 -2 12.5 3.9
 7 -25 -2 10 3.6
 7 -25 -2 13.8 10.2
 -7 -25 2 14 7.9
 -7 -25 2 12.7 2.7
 -7 25 2 8.4 4.2
 -7 25 2 7.6 8.4
 7 25 -2 16.1 9.3
 5 -25 -2 19.5 4.3
 -5 -25 2 19.3 3.4
 5 -25 -2 19.9 4.2
 -5 -25 2 6.1 7.5
 5 -25 -2 34 7.5
 5 -25 -2 51.59 13
 -5 -25 2 13.4 3.9
 -5 -25 2 16.1 11.3
 -5 25 2 22.5 5
 -5 25 2 32.2 9.2
 5 25 -2 12.8 4.2
 5 25 -2 39.2 10.5
 -3 -25 2 31.1 9.4
 3 -25 -2 30.8 5.3
 -3 -25 2 35.5 4.8
 -3 -25 2 34.3 11.7
 3 -25 -2 31.5 7.5
 3 -25 -2 28.1 5.2
 -3 -25 2 24 5
 -3 25 2 59.79 11.2
 -3 25 2 36 5.8
 3 25 -2 28 6
 3 25 -2 37.9 10.4
 -1 -25 2 0 2.6
 1 -25 -2 -0.7 2.3
 -1 -25 2 12 9.3
 1 -25 -2 -3.6 2.2
 -1 -25 2 -6.8 6.2
 -1 -25 2 1.2 1.9
 1 -25 -2 14.3 10.4
 1 -25 -2 -0.5 5
 -1 25 2 4.8 7.1
 1 25 -2 7.4 7.4
 1 25 -2 -3.3 2.3
 -1 25 2 3.5 4.2
 1 25 -2 10.7 4.8
 -1 25 2 -6.9 2.9
 1 -25 2 -0.4 6.8
 1 -25 2 1.8 2.1
 -1 -25 -2 2.2 5.1
 1 -25 2 -0.4 2.5
 -1 -25 -2 -2 2.2
 -1 -25 -2 -1.8 2.2
 -1 -25 -2 8.8 9.4
 1 -25 2 22.4 10.5
 1 25 2 5.1 7.2
 -1 25 -2 -2.5 2.5
 -1 25 -2 -1.4 7
 1 25 2 0.4 2.7
 1 25 2 -1.3 3.7
 -1 25 -2 3.8 4.3
 -3 -25 -2 37.6 5.2
 -3 -25 -2 24.4 7.6
 -3 -25 -2 25.1 4.9
 3 -25 2 36.8 5.1
 3 -25 2 25.3 11.7
 -3 -25 -2 41.9 12
 3 -25 2 28.9 8.7
 3 -25 2 27.5 5.1
 -3 25 -2 26.5 4.8
 3 25 2 22.8 5.7
 -3 25 -2 29.6 7.3
 -3 25 -2 26.6 9.9
 5 -25 2 24.2 4.6
 -5 -25 -2 37.3 11.9
 5 -25 2 13.4 10.6
 5 -25 2 23.5 6.1
 -5 -25 -2 20.3 3.9
 5 -25 2 26.4 8.3
 -5 -25 -2 33.8 8.3
 5 25 2 12.7 4.3
 5 25 2 19.2 4.8
 -5 25 -2 15.1 9.4
 -5 25 -2 18.6 4
 -5 25 -2 18.4 7
 5 25 2 22 9.3
 7 -25 2 14.4 12.4
 -7 -25 -2 13.6 7.2
 -7 -25 -2 20.2 3.5
 7 -25 2 13.1 3.6
 7 -25 2 31.8 8.6
 -7 -25 -2 21.8 10.9
 7 25 2 5 3.2
 7 25 2 7.3 8.2
 -7 25 -2 13.3 3.6
 -7 25 -2 13.7 9.1
 -7 25 -2 13.9 6.6
 9 -25 2 19 12.7
 -9 -25 -2 12.3 10.2
 9 -25 2 8.7 3.8
 -9 -25 -2 6.7 2.7
 9 -25 2 20 8
 -9 25 -2 10.2 3.6
 -9 25 -2 8.2 6.4
 -9 25 -2 2.5 8.2
 9 25 2 -2.7 8.6
 -11 -25 -2 -6.1 6.4
 11 -25 2 51.99 20.7
 -11 -25 -2 10.7 9.6
 11 -25 2 19.2 7.8
 11 -25 2 7.2 3.5
 -11 -25 -2 1.7 2.4
 -11 25 -2 -0.5 3.6
 -11 25 -2 16.3 14
 -11 25 -2 30.3 8.4
 11 25 2 -6 8.7
 13 -25 2 21 22.6
 13 -25 2 15.3 7.3
 -13 -25 -2 -2 6.9
 13 -25 2 4.2 3.7
 -13 -25 -2 2.4 2.6
 -13 -25 -2 8.8 9.6
 -13 25 -2 -0.8 14.3
 -13 25 -2 -1.3 3.6
 -13 25 -2 14.6 7.5
 13 25 2 -1.5 9.1
 12 -26 -2 13.5 4.8
 -12 -26 2 12 11.3
 12 -26 -2 11.7 4
 -12 26 2 11.8 6.2
 12 26 -2 15.7 10.7
 -12 26 2 14.7 9.3
 10 -26 -2 19.7 4.8
 -10 -26 2 16.1 8.6
 -10 -26 2 20 3.5
 10 -26 -2 21.6 5.3
 -10 -26 2 21.2 12
 -10 26 2 14.9 9.6
 -10 26 2 23.4 5.7
 10 26 -2 28.5 11
 8 -26 -2 5.8 3.5
 8 -26 -2 44.2 12.2
 -8 -26 2 37.5 12.2
 8 -26 -2 5.7 3.5
 8 -26 -2 19 6.1
 -8 26 2 9.7 4.5
 -8 26 2 31.8 9.5
 -6 -26 2 14.1 13.6
 6 -26 -2 2 2.9
 6 -26 -2 18.7 10.2
 6 -26 -2 6.9 5.5
 -6 -26 2 12.7 12
 6 -26 -2 3.1 3
 -6 26 2 1.5 3.6
 6 26 -2 15.2 9.8
 -6 26 2 12.3 8.5
 4 -26 -2 11.3 3.6
 -4 -26 2 10.6 17.5
 -4 -26 2 -1.4 7
 4 -26 -2 27.6 7.1
 -4 -26 2 13.8 3.8
 -4 -26 2 16.5 3.1
 4 26 -2 11.9 4.5
 -4 26 2 21.2 9.3
 -4 26 2 14.5 5.8
 4 26 -2 30.8 13.6
 -4 26 2 21.8 4.6
 2 -26 -2 8.3 3.5
 -2 -26 2 16.7 18.1
 -2 -26 2 8.7 2.6
 -2 -26 2 8.4 5.1
 2 -26 -2 15.1 6.1
 2 -26 -2 13.3 3.6
 -2 -26 2 3.5 7.5
 2 -26 -2 44.8 20.9
 2 26 -2 9.2 4.6
 2 26 -2 24.8 13.3
 -2 26 2 7.2 3.8
 -2 26 2 10.9 5.3
 -2 26 2 4.4 8.2
 0 -26 -2 1.5 5.3
 0 -26 -2 2.8 2.7
 0 -26 2 -3.5 6.5
 0 -26 -2 1.4 3
 0 -26 2 2.1 2.1
 0 26 2 1.3 3.6
 0 26 2 -11.7 12.2
 0 26 -2 0.7 2.4
 0 26 -2 7.9 4.7
 0 26 2 -3.2 4
 -2 -26 -2 8.9 5.4
 2 -26 2 -2.1 17.7
 2 -26 2 11.5 7.8
 2 -26 2 7.4 4.7
 2 -26 2 14.5 3.2
 -2 -26 -2 10.3 3
 -2 -26 -2 17.2 6.5
 -2 -26 -2 32.9 21.6
 -2 26 -2 7.2 5.3
 -2 26 -2 9.8 3.4
 2 26 2 9.7 3.6
 -2 26 -2 10.2 11.3
 2 26 2 7.9 4.7
 -4 -26 -2 39.2 8.5
 4 -26 2 5.3 14.6
 -4 -26 -2 14 3.3
 4 -26 2 17 4.1
 4 -26 2 18.7 8.6
 4 -26 2 12.5 3.5
 -4 -26 -2 12.3 4.5
 4 26 2 15.2 12.1
 -4 26 -2 28.9 12.3
 4 26 2 12.8 4.6
 4 26 2 23 4.8
 -4 26 -2 13 6.2
 -4 26 -2 12.6 5.9
 -6 -26 -2 4.9 6.9
 -6 -26 -2 6 2.6
 6 -26 2 18.3 7.7
 6 -26 2 6.3 2.9
 -6 -26 -2 18.4 14.7
 6 -26 2 3.4 3
 6 -26 2 7.3 12.2
 -6 26 -2 8.9 3.4
 6 26 2 17.3 10.9
 -6 26 -2 10.1 8.9
 -6 26 -2 10.6 6.3
 6 26 2 -1.7 2.8
 6 26 2 1.7 2.7
 -8 -26 -2 56.69 16.3
 8 -26 2 30.7 9.5
 8 -26 2 52.69 15.1
 -8 -26 -2 27.9 8.9
 -8 26 -2 40.8 11.6
 -8 26 -2 30.6 8.4
 8 26 2 30.2 12.5
 -10 -26 -2 20.2 4
 10 -26 2 19.8 5
 -10 -26 -2 43.1 13
 -10 -26 -2 18.4 8.8
 10 -26 2 37.9 15.6
 10 -26 2 26.2 8.3
 -10 26 -2 25.2 10.2
 10 26 2 7.3 9.1
 -10 26 -2 18.8 4.8
 -10 26 -2 16.9 7.6
 12 -26 2 50.89 16.8
 12 -26 2 19.9 7.7
 -12 -26 -2 23.3 10.8
 -12 -26 -2 11.6 3.3
 12 26 2 0 8.5
 -12 26 -2 19.1 10.2
 -12 26 -2 10.9 7.2
 -12 26 -2 11 4.1
 -9 -27 2 86.19 20.3
 9 -27 -2 27.9 6
 -9 -27 2 39.6 5.1
 -9 -27 2 47.9 13.6
 9 -27 -2 27.8 7.3
 9 -27 -2 42.3 6.8
 -9 27 2 29.5 6.4
 -9 27 2 26.5 10.8
 9 27 -2 26.7 11
 -9 27 2 34.9 8.8
 -7 -27 2 30.4 5.8
 7 -27 -2 27.1 11.7
 7 -27 -2 49 7
 7 -27 -2 22.5 7.1
 -7 -27 2 43 5.3
 -7 -27 2 35.5 10.3
 7 -27 -2 35.5 6.2
 -7 -27 2 43.6 13.5
 -7 27 2 24.4 7.5
 7 27 -2 41.5 5.4
 -7 27 2 23.1 10.2
 7 27 -2 39.7 11.1
 -7 27 2 39.6 6.8
 5 -27 -2 7.5 3.3
 -5 -27 2 2.2 2.2
 -5 -27 2 18.2 12.1
 5 -27 -2 4.7 3.3
 -5 -27 2 4.4 3
 5 -27 -2 12.9 9.7
 -5 -27 2 11.7 8.1
 5 -27 -2 3 5.8
 -5 27 2 1.7 4
 -5 27 2 10.3 5.9
 5 27 -2 6.4 3.6
 -5 27 2 2.8 8.3
 5 27 -2 6.9 8.9
 -3 -27 2 59.79 8.1
 3 -27 -2 50.69 15.4
 -3 -27 2 32.8 14.2
 3 -27 -2 65.69 7.8
 3 -27 -2 35.8 9.6
 -3 -27 2 61.69 6.9
 3 -27 -2 56.09 7.9
 3 27 -2 59.89 9.7
 -3 27 2 37.5 11.3
 -3 27 2 64.39 8.7
 1 -27 -2 4.6 10.6
 -1 -27 2 12.3 3.1
 -1 -27 2 4.7 10.6
 1 -27 -2 16.6 7.2
 1 -27 -2 10.3 3.6
 -1 -27 2 12.7 3.7
 -1 -27 2 15.6 8.4
 1 -27 -2 8.5 3.5
 1 27 -2 8.5 4.7
 -1 27 2 9.3 4.5
 -1 27 2 6 5.1
 -1 27 2 0.6 7.5
 1 27 -2 5.9 8.7
 -1 -27 -2 10.3 3.7
 -1 -27 -2 13 3.3
 -1 -27 -2 10.9 6.5
 1 -27 2 10.9 8.2
 -1 -27 -2 8.7 10.6
 1 -27 2 3.8 11.1
 1 -27 2 10.8 3.6
 1 -27 2 13.7 3.4
 -1 27 -2 2 4.8
 -1 27 -2 12.2 3.4
 1 27 2 4.3 4.7
 1 27 2 8.5 3.8
 -1 27 -2 6.7 9.2
 1 27 2 -3.1 8
 -3 -27 -2 57.09 8.5
 3 -27 2 47.7 14.7
 -3 -27 -2 62.59 15.1
 -3 -27 -2 70.59 7.9
 3 -27 2 53.19 8.3
 -3 -27 -2 94.59 13.4
 3 -27 2 59.29 7.8
 -3 27 -2 71.79 9.9
 -3 27 -2 34.8 9.4
 3 27 2 85.79 10.4
 -5 -27 -2 35.4 11.6
 5 -27 2 14.1 8.1
 -5 -27 -2 3.9 3.1
 5 -27 2 16.4 12.5
 5 -27 2 6.8 2.9
 -5 -27 -2 7.8 2.8
 5 -27 2 8.7 3.6
 5 27 2 3.6 7.8
 -5 27 -2 12.4 9.1
 -5 27 -2 4.2 5.6
 5 27 2 10 3.7
 -5 27 -2 7.8 3.5
 5 27 2 4.6 3.3
 7 -27 2 40.4 6.3
 7 -27 2 54.89 15.6
 -7 -27 -2 46.3 6
 -7 -27 -2 56.89 11.1
 7 -27 2 31.7 6.1
 7 -27 2 33.4 10.2
 -7 -27 -2 35.2 12.7
 -7 27 -2 36.6 8.5
 -7 27 -2 19.5 10.5
 7 27 2 34.5 10.9
 7 27 2 33.3 5.1
 -7 27 -2 45.1 6.8
 -9 -27 -2 28.5 12.2
 9 -27 2 67.79 18.2
 9 -27 2 43.5 10
 -9 -27 -2 41.6 10.3
 -9 -27 -2 39.8 5.8
 -9 27 -2 26.4 8.5
 9 27 2 25.2 10.5
 -9 27 -2 39 6.2
 -9 27 -2 34.1 10.8
 6 -28 -2 4.3 3.4
 6 -28 -2 6.3 4.5
 -6 -28 2 22.1 17.4
 -6 -28 2 16.9 8.6
 6 -28 -2 5.4 5.5
 -6 -28 2 3.6 2.3
 -6 28 2 3 4.2
 6 28 -2 11.3 3
 6 28 -2 11.9 13.5
 -6 28 2 6.8 5.8
 4 -28 -2 15.8 4.3
 -4 -28 2 11 6.4
 -4 -28 2 37.3 10.2
 -4 -28 2 14.6 3.4
 4 -28 -2 40.4 14.4
 -4 -28 2 50.79 15.5
 4 -28 -2 14.6 4
 4 -28 -2 32.4 7.8
 -4 28 2 21.1 7
 4 28 -2 19.1 4.8
 -4 28 2 39 14
 -4 28 2 28.2 5.9
 -2 -28 2 18.5 8.8
 2 -28 -2 20.7 7.1
 2 -28 -2 7.2 3.2
 -2 -28 2 8.2 3.5
 -2 -28 2 5.5 2.6
 2 -28 -2 4.6 3.3
 -2 -28 2 34.5 13.8
 2 -28 -2 36.7 14.5
 -2 28 2 9.9 8.8
 2 28 -2 11.9 4.8
 -2 28 2 11.2 5.4
 -2 28 2 9 4.6
 2 28 -2 31.1 10.3
 0 -28 -2 5.5 9.8
 0 -28 2 0.2 3.4
 0 -28 -2 -1.1 2.9
 0 -28 2 -6 12.3
 0 -28 2 -3.7 2.4
 0 -28 -2 -5.8 2.2
 0 -28 2 -11.1 9.7
 0 -28 -2 -5.5 5.8
 0 28 2 -5 7.8
 0 28 2 -8.2 4.1
 0 28 -2 -2.8 4.4
 0 28 -2 -6.8 7.9
 2 -28 2 29.7 14.8
 2 -28 2 7.6 7.5
 -2 -28 -2 5.1 3.4
 2 -28 2 10.1 3.2
 -2 -28 -2 13.3 3.7
 2 -28 2 5.9 3.5
 -2 -28 -2 44.2 13.2
 -2 -28 -2 21.1 8.6
 -2 28 -2 26.6 11
 2 28 2 21.8 9.2
 -2 28 -2 15.6 4.1
 2 28 2 27.1 5.7
 2 28 2 10.7 4.8
 -2 28 -2 3.2 5
 -4 -28 -2 16.6 3.8
 -4 -28 -2 14 4.3
 -4 -28 -2 40.8 9.4
 4 -28 2 38.1 9.5
 4 -28 2 16.9 4
 4 -28 2 58.09 17.9
 -4 28 -2 22 7.1
 -4 28 -2 21.4 4.4
 4 28 2 33.8 10.2
 -4 28 -2 32.7 12.3
 4 28 2 13.9 4.4
 6 -28 2 7.4 7.2
 -6 -28 -2 10.9 11.1
 -6 -28 -2 6.4 2.9
 6 -28 2 6.8 3.4
 -6 -28 -2 -1.8 7.1
 6 28 2 8.7 10
 -6 28 -2 2 3.4
 -6 28 -2 10.2 6.2
 6 28 2 7.6 2.6
 -6 28 -2 -5.2 12.6
 -28 0 3 1.3 3.1
 -28 0 3 0.4 3.8
 -28 0 3 7.1 4.7
 -26 0 3 6.7 4.3
 -26 0 3 6 4
 -26 0 3 7 3.7
 -24 0 3 -0.3 3.1
 -24 0 3 -0.8 3.5
 -24 0 3 -2.5 2.7
 24 0 -3 6.4 5.9
 22 0 -3 9.8 5.5
 -22 0 3 1.7 3.2
 22 0 -3 3.4 3.5
 -22 0 3 -0.5 2.8
 -22 0 3 -1.5 3
 -20 0 3 1.1 2.8
 20 0 -3 4.7 4.6
 -20 0 3 4.4 2.6
 -20 0 3 4.2 2.2
 -20 0 3 5.2 2.1
 20 0 -3 1 2.9
 -18 0 3 17.7 3.6
 18 0 -3 12.9 4
 18 0 -3 20.7 5.6
 -18 0 3 13.2 3.6
 -18 0 3 14.1 3.7
 -18 0 3 14.8 3.8
 -16 0 3 325.17 33.9
 -16 0 3 321.77 34.3
 -16 0 3 395.16 34.4
 16 0 -3 403.96 35
 -16 0 3 377.46 34.6
 -14 0 3 479.95 44.1
 14 0 -3 520.45 44.5
 -14 0 3 430.66 43.7
 -14 0 3 510.25 44
 -14 0 3 410.86 43.9
 -12 0 3 450.85 47.6
 -12 0 3 501.35 47.7
 -12 0 3 518.45 47.6
 12 0 -3 576.64 48.1
 -10 0 3 5.4 1.9
 10 0 -3 -2 2.4
 10 0 -3 3.3 1.9
 -10 0 3 0.9 1.5
 -10 0 3 3.8 1.7
 8 0 -3 43.8 4.9
 -8 0 3 38.6 4.7
 -8 0 3 42.5 4.8
 -8 0 3 44 4.8
 -6 0 3 58.89 5.8
 -6 0 3 53.59 5.8
 6 0 -3 57.99 5.9
 6 0 -3 57.39 5.9
 4 0 -3 2.4 0.7
 -4 0 3 1.1 0.7
 -4 0 3 0.7 0.6
 -4 0 3 -0.2 1.3
 4 0 -3 0.9 0.7
 -2 0 3 757.82 65.39
 -2 0 3 657.93 64.79
 0 0 3 0.3 0.4
 0 0 -3 -0.3 0.4
 0 0 -3 0.2 1
 0 0 -3 0.3 0.2
 0 0 3 0.4 1.1
 0 0 3 1 0.3
 2 0 3 553.14 51.39
 4 0 3 0.1 1
 -4 0 -3 0.1 1.5
 -4 0 -3 1.1 1.1
 -4 0 -3 0.4 0.9
 4 0 3 0.5 0.9
 4 0 3 0.2 1.7
 -6 0 -3 57.59 6.4
 -6 0 -3 54.49 7
 6 0 3 62.29 6.5
 -6 0 -3 67.39 6.6
 8 0 3 34.8 4.5
 -8 0 -3 47 5.1
 -8 0 -3 44.2 5.1
 8 0 3 43.6 5.1
 8 0 3 46.6 5.1
 -10 0 -3 4.6 3.1
 -10 0 -3 6.6 2.4
 10 0 3 4.6 2.1
 -10 0 -3 3.1 1.9
 10 0 3 4.5 1.5
 10 0 3 6.2 2.2
 -12 0 -3 469.45 45.7
 12 0 3 500.35 46
 12 0 3 491.95 45.8
 -12 0 -3 480.05 45.7
 -14 0 -3 416.96 41.5
 14 0 3 452.85 41.7
 -14 0 -3 457.55 41.7
 14 0 3 420.26 41.8
 -16 0 -3 342.37 35.4
 16 0 3 389.06 35.9
 16 0 3 351.76 35.5
 -16 0 -3 393.56 35.6
 -18 0 -3 19.5 4.2
 -18 0 -3 9.9 5.4
 18 0 3 14.7 4.3
 -18 0 -3 12.8 4.1
 20 0 3 0.2 3.2
 20 0 3 -2.5 3.1
 -20 0 -3 0.3 2.8
 -20 0 -3 -0.9 4.6
 -20 0 -3 1.7 3.1
 -22 0 -3 -6 5.2
 -22 0 -3 3 3.3
 22 0 3 0.9 3.7
 -22 0 -3 -1 3.4
 22 0 3 0.9 3.9
 -24 0 -3 1.8 4.1
 24 0 3 0.2 3.7
 -24 0 -3 -2.5 5.4
 24 0 3 -9.5 3.9
 -24 0 -3 -0.3 3.3
 -26 0 -3 5.9 4.5
 -26 0 -3 6.9 7.5
 -26 0 -3 -2.1 5.7
 26 0 3 -0.4 5.3
 -28 0 -3 -2 6.2
 28 0 3 2.1 5.5
 -28 0 -3 -2 4.1
 -28 0 -3 -1 5.4
 -28 0 -3 5.7 4.3
 -27 -1 3 7.7 4.5
 -27 -1 3 4.8 5.5
 -27 -1 3 4 3.6
 -27 1 3 9.3 4.1
 -27 1 3 3.9 3.2
 -27 1 3 10.4 4.6
 25 -1 -3 2.7 5.7
 -25 -1 3 5.8 4
 25 -1 -3 2.7 3.7
 -25 -1 3 -1.9 3.4
 -25 -1 3 5.1 3.4
 -25 1 3 -1.2 3.3
 -25 1 3 0.3 3.6
 25 1 -3 8.3 6.5
 -25 1 3 -1.1 2.4
 -23 -1 3 140.09 15
 -23 -1 3 132.39 14.7
 23 -1 -3 121.69 15.5
 -23 -1 3 123.99 14.9
 -23 1 3 134.99 14.2
 -23 1 3 143.49 14.9
 -23 1 3 135.19 14.9
 -21 -1 3 73.79 10
 -21 -1 3 78.59 9.9
 21 -1 -3 117.79 12.3
 21 -1 -3 70.59 10.6
 -21 -1 3 81.89 10.4
 -21 1 3 88.69 10.2
 -21 1 3 82.59 9.6
 -21 1 3 85.99 10
 -19 -1 3 4.4 3
 -19 -1 3 2.3 2.8
 -19 -1 3 2 2.6
 19 -1 -3 -3.1 3.9
 -19 -1 3 1.1 2.8
 19 -1 -3 -0.9 2.8
 19 1 -3 4.7 5.1
 -19 1 3 4 2.6
 -19 1 3 2.9 2.4
 19 1 -3 4.5 3.3
 -19 1 3 4.1 6.2
 -19 1 3 5.2 3
 -19 1 3 1.8 2.5
 17 -1 -3 7.4 4
 17 -1 -3 2.2 3
 -17 -1 3 6 2.8
 -17 -1 3 5.3 3.1
 -17 -1 3 7.5 3
 -17 -1 3 5.1 2.8
 -17 1 3 8.3 3
 17 1 -3 10 4.8
 17 1 -3 4.4 3.1
 -17 1 3 2.8 2.2
 -17 1 3 4.9 2.6
 -17 1 3 1.8 2.7
 15 -1 -3 552.84 52.49
 -15 -1 3 514.95 52.09
 -15 -1 3 510.15 51.79
 -15 -1 3 623.84 52.39
 -15 -1 3 569.44 52.29
 -15 1 3 562.64 52.29
 -15 1 3 516.65 52.09
 -15 1 3 560.74 51.99
 15 1 -3 609.14 52.69
 -13 -1 3 103.59 9.9
 -13 -1 3 76.49 9.5
 -13 -1 3 96.99 9.9
 13 -1 -3 99.09 10.1
 -13 -1 3 82.99 9.6
 13 1 -3 103.89 10.2
 -13 1 3 98.89 9.4
 -13 1 3 96.79 9.9
 -13 1 3 79.39 9.6
 -11 -1 3 158.28 16.2
 -11 -1 3 204.08 16.6
 11 -1 -3 179.68 16.6
 -11 -1 3 146.09 16.3
 -11 -1 3 169.98 16.4
 -11 1 3 157.08 16
 -11 1 3 151.38 16.2
 -11 1 3 163.78 16.3
 11 1 -3 191.48 16.7
 -9 -1 3 647.04 55.49
 -9 -1 3 553.64 55.49
 -9 -1 3 567.54 55.29
 9 -1 -3 630.44 55.49
 -9 1 3 520.95 55.19
 -9 1 3 627.94 55.49
 9 1 -3 689.03 55.69
 -9 1 3 554.54 55.39
 -7 -1 3 1669.53 143.29
 7 1 -3 1636.44 143.29
 -7 1 3 1368.96 142.99
 5 -1 -3 1051.49 93.99
 -5 -1 3 992.2 93.99
 3 -1 -3 1441.16 131.69
 -3 -1 3 1414.56 130.49
 -3 1 3 1322.67 131.59
 3 1 -3 1383.26 130.19
 1 -1 -3 127.79 11.5
 1 -1 -3 123.29 12
 -1 -1 3 125.29 11.4
 -1 -1 3 110.89 11.9
 1 1 -3 121.89 11.4
 -1 1 3 115.89 11.9
 -1 1 3 129.19 11.6
 1 1 -3 118.39 11.9
 -1 1 3 129.09 11.5
 1 -1 3 139.49 12.5
 -1 -1 -3 128.69 12
 -1 -1 -3 122.09 12.2
 -1 -1 -3 140.79 12.4
 1 -1 3 109.39 11.9
 1 1 3 130.49 12
 -1 1 -3 116.59 11.9
 1 1 3 117.69 12.2
 1 1 3 149.79 12.5
 -3 1 -3 1547.75 142.59
 5 -1 3 1065.99 100.89
 -5 -1 -3 1179.88 101.19
 5 -1 3 1026.4 101.39
 5 1 3 1109.39 100.99
 -7 -1 -3 2122.29 194.68
 -7 1 -3 2107.09 194.88
 9 -1 3 527.65 56.29
 -9 -1 -3 622.94 56.99
 -9 -1 -3 650.33 57.09
 9 -1 3 597.24 56.89
 9 -1 3 588.04 56.89
 -9 1 -3 719.93 57.69
 -9 1 -3 596.34 56.89
 9 1 3 634.54 57.09
 9 1 3 583.54 56.99
 -9 1 -3 598.64 56.89
 -11 -1 -3 153.68 16
 -11 -1 -3 194.18 16.8
 11 -1 3 146.29 16.1
 11 -1 3 167.58 15.1
 11 -1 3 146.79 15.9
 -11 -1 -3 159.48 16.1
 11 1 3 166.38 16.3
 -11 1 -3 152.28 16
 -11 1 -3 151.38 15.9
 11 1 3 164.98 16.1
 13 -1 3 87.59 10.7
 -13 -1 -3 109.19 12
 -13 -1 -3 109.39 11.2
 13 -1 3 86.69 10.9
 -13 -1 -3 79.79 10.7
 -13 1 -3 106.49 11
 13 1 3 98.69 11
 -13 1 -3 100.49 10.9
 13 1 3 128.69 11.5
 -13 1 -3 112.49 12.7
 -15 -1 -3 575.14 53.09
 -15 -1 -3 604.24 53.09
 15 -1 3 486.35 52.69
 -15 1 -3 554.74 52.89
 15 1 3 616.24 53.39
 -15 1 -3 511.55 52.79
 15 1 3 588.04 53.09
 17 -1 3 6.3 3.5
 -17 -1 -3 9.7 3.5
 -17 -1 -3 3.5 4.5
 -17 -1 -3 3.5 3
 17 -1 3 4.1 3
 -17 1 -3 5.8 3.2
 -17 1 -3 5.6 5.3
 17 1 3 9.2 3.7
 17 1 3 3.4 3.2
 -17 1 -3 7 3.4
 -19 -1 -3 -1.3 2.6
 -19 -1 -3 7.5 5
 19 -1 3 2.2 3.1
 19 -1 3 1.9 3.3
 -19 -1 -3 5.9 3.5
 19 1 3 3.1 3.4
 -19 1 -3 -2.8 4.6
 -19 1 -3 -1.2 2.7
 -19 1 -3 1.9 2.8
 19 1 3 -2.2 3
 21 -1 3 60.99 10.2
 -21 -1 -3 70.39 10
 -21 -1 -3 97.09 12.3
 21 -1 3 76.79 10.3
 -21 -1 -3 82.89 10.5
 -21 1 -3 77.99 9.9
 21 1 3 73.39 10.8
 -21 1 -3 70.29 9.9
 -21 1 -3 104.99 13.5
 21 1 3 77.49 10.6
 -23 -1 -3 164.58 21.1
 23 -1 3 126.99 15.4
 23 -1 3 131.49 15.8
 -23 -1 -3 128.59 15.1
 -23 -1 -3 143.59 16.9
 -23 1 -3 115.29 14.9
 -23 1 -3 132.39 15
 23 1 3 138.19 16
 23 1 3 130.99 15.8
 25 -1 3 -4.5 4.5
 25 -1 3 2 4.3
 -25 -1 -3 2.5 4.3
 -25 -1 -3 2.4 5.2
 -25 -1 -3 8 4.2
 -25 1 -3 10.1 6.3
 -25 1 -3 2.4 3.9
 -25 1 -3 -3.5 3.1
 25 1 3 -3.2 4.6
 25 1 3 4 4.3
 -27 -1 -3 10.8 4.6
 27 -1 3 -0.9 4.4
 -27 -1 -3 3.5 4.9
 -27 -1 -3 -4.5 5.6
 27 -1 3 4.9 5.8
 27 1 3 2.6 5.9
 -27 1 -3 9.4 5.6
 -27 1 -3 1.7 6.4
 -27 1 -3 8.6 4.5
 -27 1 -3 10 4.5
 28 -2 -3 38.3 8.1
 -28 -2 3 60.79 9.2
 -28 -2 3 48.8 9.3
 -28 -2 3 49.8 8.4
 -28 2 3 44.8 7.1
 -28 2 3 51.39 8.3
 -28 2 3 69.49 9.3
 -26 -2 3 30.3 6.2
 -26 -2 3 31.8 6.6
 26 -2 -3 19.1 6
 -26 -2 3 33.9 6.4
 26 2 -3 44.3 9.7
 -26 2 3 25.6 5.7
 -26 2 3 30.6 6.6
 -26 2 3 25.4 4.7
 -24 -2 3 37.3 6.7
 -24 -2 3 35.5 6.5
 -24 -2 3 35.3 6.4
 24 -2 -3 23.6 6.2
 -24 2 3 37 6.8
 -24 2 3 40.5 5.9
 24 2 -3 63.19 10.6
 -24 2 3 40.2 6.4
 22 -2 -3 80.29 12.3
 -22 -2 3 96.89 11.8
 -22 -2 3 96.99 11.6
 -22 -2 3 103.09 12
 -22 2 3 106.09 11.8
 -22 2 3 97.79 11.7
 -22 2 3 106.49 11
 20 -2 -3 13 4.2
 -20 -2 3 21 4.4
 -20 -2 3 11.2 2.8
 20 -2 -3 10.7 5
 -20 -2 3 15.2 4.7
 -20 -2 3 12.6 3.8
 -20 2 3 17.9 3.2
 -20 2 3 13.2 2.9
 -20 2 3 18.1 4
 -20 2 3 16.2 3.3
 20 2 -3 27.7 6.8
 -18 -2 3 40.1 5.9
 18 -2 -3 41.5 6.6
 -18 -2 3 29.3 5.3
 18 -2 -3 33.2 5.7
 -18 -2 3 29.2 5
 -18 -2 3 36.5 5.5
 -18 2 3 28.9 5.1
 -18 2 3 36 5.6
 -18 2 3 39 5.3
 -18 2 3 31.7 5.2
 -18 2 3 33.4 4.9
 16 -2 -3 339.97 31.5
 -16 -2 3 313.07 31
 -16 -2 3 364.36 31.4
 -16 -2 3 334.77 30.7
 -16 2 3 308.27 31
 -16 2 3 328.87 31.1
 -16 2 3 289.87 30.8
 -14 -2 3 487.25 42.6
 14 -2 -3 449.26 42.6
 -14 -2 3 536.95 42.8
 -14 -2 3 418.16 42
 -14 -2 3 432.26 42.3
 -14 2 3 396.66 42.2
 -14 2 3 455.05 42.4
 -14 2 3 433.86 41.9
 12 -2 -3 82.29 9.8
 -12 -2 3 98.99 9.8
 -12 -2 3 92.79 9.8
 -12 -2 3 114.19 10.2
 -12 -2 3 86.99 9.7
 -12 2 3 101.79 9.8
 -12 2 3 82.69 9.2
 -12 2 3 88.69 9.7
 10 -2 -3 518.45 44.5
 -10 -2 3 475.05 44.3
 -10 -2 3 514.45 44.5
 10 -2 -3 451.45 44.3
 -10 -2 3 452.05 44.4
 -10 2 3 451.05 44.3
 -10 2 3 440.86 43.9
 -10 2 3 507.65 44.4
 8 -2 -3 223.28 19.9
 -8 -2 3 196.48 20
 -8 -2 3 225.08 20.3
 8 -2 -3 216.28 20
 -8 2 3 205.98 19.8
 -8 2 3 231.28 19.8
 -8 2 3 173.78 19.4
 -6 -2 3 86.39 8.2
 6 -2 -3 85.49 8.3
 -6 -2 3 81.09 8.3
 -6 -2 3 88.59 8.8
 -6 -2 3 86.09 8.7
 6 -2 -3 75.49 8.3
 -6 2 3 88.49 8.5
 -6 2 3 79.69 8.1
 4 -2 -3 1648.34 151.18
 4 2 -3 1644.64 149.09
 -4 2 3 1493.75 151.18
 -2 -2 3 7.9 2.3
 -2 -2 3 5.2 0.8
 2 -2 -3 7 0.8
 2 -2 -3 6.4 1.1
 -2 -2 3 2.9 1.4
 -2 2 3 7.7 1.1
 2 2 -3 2.8 1.4
 -2 2 3 5.6 0.8
 -2 2 3 4.6 1.1
 2 2 -3 5 0.8
 0 -2 -3 569.94 58.89
 0 -2 3 720.03 58.99
 0 -2 3 671.13 58.99
 0 -2 -3 627.84 58.69
 0 2 -3 608.04 58.99
 0 2 3 627.44 58.69
 0 2 -3 651.53 58.99
 0 2 3 615.94 58.89
 -2 -2 -3 7.9 1.3
 2 -2 3 5 2.2
 -2 -2 -3 10.2 1.7
 2 -2 3 6.6 1.1
 2 -2 3 3.2 1.9
 -2 2 -3 8.9 1.2
 2 2 3 5 1.6
 -2 2 -3 6.8 2.2
 -2 2 -3 3.4 1.8
 2 2 3 8.8 1.6
 4 -2 3 1513.35 145.79
 -4 2 -3 1658.73 146.19
 -6 -2 -3 95.59 9.1
 6 -2 3 77.99 8.7
 -6 -2 -3 83.19 8.8
 6 -2 3 86.29 9.2
 6 -2 3 77.39 8.7
 -6 2 -3 108.09 9.9
 -6 2 -3 88.69 9
 6 2 3 88.79 9
 6 2 3 80.79 8.8
 -8 -2 -3 265.27 22.8
 -8 -2 -3 217.38 22.4
 -8 -2 -3 253.37 22.7
 8 -2 3 226.88 22.5
 8 -2 3 211.38 22.4
 -8 2 -3 266.97 23.4
 -8 2 -3 220.18 22.4
 8 2 3 225.38 22.1
 8 2 3 272.67 22.8
 8 2 3 218.18 22.5
 -8 2 -3 214.18 22.4
 10 -2 3 483.25 49.5
 -10 -2 -3 556.74 50.19
 -10 -2 -3 615.14 50.39
 -10 -2 -3 572.44 50.29
 10 -2 3 494.15 50.09
 10 -2 3 510.15 49.99
 -10 2 -3 457.25 49.9
 10 2 3 569.64 50.29
 10 2 3 531.35 49.4
 -10 2 -3 487.95 49.99
 10 2 3 624.84 50.39
 -12 -2 -3 97.79 10.4
 12 -2 3 92.59 8.8
 -12 -2 -3 87.59 9.8
 12 -2 3 82.79 9.8
 12 -2 3 79.29 9.6
 -12 -2 -3 95.39 10.1
 12 2 3 97.89 10.2
 12 2 3 101.49 10
 -12 2 -3 87.29 9.6
 -12 2 -3 76.99 9.7
 -14 -2 -3 505.95 41.5
 -14 -2 -3 436.06 41.2
 14 -2 3 371.96 40.9
 14 -2 3 404.86 41.2
 14 2 3 491.75 41.5
 -14 2 -3 419.16 41.1
 -14 2 -3 413.86 41
 14 2 3 423.36 41.4
 -16 -2 -3 392.56 31.8
 -16 -2 -3 292.57 31.1
 16 -2 3 286.47 31.3
 16 -2 3 273.57 30.9
 16 2 3 370.86 31.5
 -16 2 -3 299.57 30.9
 16 2 3 347.57 31.7
 -16 2 -3 319.07 31.1
 -18 -2 -3 31.8 6.4
 -18 -2 -3 48.3 6.8
 18 -2 3 28.6 6.7
 -18 -2 -3 35.5 8
 18 -2 3 30.8 5.7
 18 2 3 30.9 6
 18 2 3 28.6 5.8
 -18 2 -3 34.2 6.2
 -18 2 -3 36.5 6
 -18 2 -3 35 7.5
 -20 -2 -3 12.6 4.1
 20 -2 3 5.4 3.5
 20 -2 3 5.9 4.1
 -20 -2 -3 13.8 4.6
 -20 -2 -3 17.6 5.3
 -20 2 -3 8.5 3.8
 20 2 3 13.8 4.5
 -20 2 -3 13 4
 -20 2 -3 10.1 5.7
 20 2 3 13.5 4.6
 22 -2 3 99.69 12.9
 22 -2 3 87.99 12.3
 -22 -2 -3 125.19 14.4
 -22 -2 -3 96.69 12.2
 -22 -2 -3 114.59 13.8
 -22 2 -3 131.29 16
 22 2 3 104.79 13
 -22 2 -3 86.69 12
 -22 2 -3 89.89 11.9
 -24 -2 -3 38.6 7.6
 -24 -2 -3 35.3 8.9
 24 -2 3 27.2 7
 24 -2 3 38.6 7.4
 -24 -2 -3 35.6 6.8
 -24 2 -3 48.1 7.9
 -24 2 -3 41.2 7
 -24 2 -3 43 6.8
 24 2 3 33.6 7.9
 -26 -2 -3 17.3 8.6
 26 -2 3 21.2 6.5
 -26 -2 -3 29.8 7.1
 -26 -2 -3 24.3 6.8
 26 -2 3 24.3 7.8
 -26 2 -3 30.7 8.8
 -26 2 -3 14.8 7.3
 26 2 3 21.6 7.3
 -26 2 -3 34 7.5
 -28 -2 -3 52.59 9.9
 -28 -2 -3 72.29 12.3
 28 -2 3 57.09 9.9
 -28 -2 -3 53.49 8.8
 28 -2 3 47.6 9.3
 -28 2 -3 27.3 9.6
 28 2 3 94.09 12.7
 -28 2 -3 52.49 8.6
 -28 2 -3 46 9.9
 -27 -3 3 -1.1 3.8
 27 -3 -3 6 4.5
 -27 -3 3 8.1 5
 -27 -3 3 7.8 8.2
 -27 3 3 9 4.3
 -27 3 3 14.3 4.6
 25 -3 -3 8.2 4.4
 -25 -3 3 8.4 4.4
 -25 -3 3 7.3 4.1
 -25 3 3 11.5 4.2
 -25 3 3 8.2 3.9
 -25 3 3 10 2.9
 25 3 -3 18.3 7.9
 23 -3 -3 47.6 8.8
 -23 -3 3 49.6 8.8
 23 -3 -3 87.39 10.4
 -23 -3 3 48.7 8.3
 -23 3 3 81.29 9.3
 -23 3 3 60.09 8.8
 -23 3 3 63.19 7.4
 21 -3 -3 10.4 4.3
 -21 -3 3 19.8 4.4
 21 -3 -3 18.8 5.1
 -21 -3 3 17.4 4.5
 -21 -3 3 11.2 2.4
 -21 -3 3 9.5 3.9
 -21 3 3 12.5 3.8
 -21 3 3 9.7 2.6
 -21 3 3 14.2 3
 21 3 -3 24.1 7.2
 -21 3 3 16.3 4.1
 -19 -3 3 81.99 9.3
 -19 -3 3 75.09 8.9
 -19 -3 3 75.69 8.7
 19 -3 -3 58.89 9
 -19 3 3 67.99 7.5
 -19 3 3 64.49 8.3
 -19 3 3 62.59 7.6
 -19 3 3 58.79 8.4
 -17 -3 3 85.09 10.3
 17 -3 -3 86.29 10.8
 -17 -3 3 93.19 9.9
 17 -3 -3 104.49 10.9
 -17 -3 3 113.29 11.1
 -17 -3 3 99.69 10.7
 -17 3 3 106.29 12
 -17 3 3 83.09 9.7
 -17 3 3 76.79 10.1
 -17 3 3 78.79 10.2
 15 -3 -3 33.1 5.5
 -15 -3 3 40.4 5.5
 15 -3 -3 33.9 5.5
 -15 -3 3 34.5 5.4
 -15 -3 3 42.4 5.8
 -15 -3 3 42.5 6.1
 -15 3 3 32 4.5
 -15 3 3 32.9 5.1
 15 3 -3 58.49 8.6
 -15 3 3 41.5 5.7
 -13 -3 3 0.4 1.9
 -13 -3 3 2.4 2
 -13 -3 3 7.1 3.2
 -13 -3 3 4.5 2.7
 13 -3 -3 2.5 2.1
 13 -3 -3 -1.3 2.1
 -13 3 3 1 2
 -13 3 3 1.9 1.2
 -13 3 3 1.7 1.8
 13 3 -3 -1.4 3.9
 -11 -3 3 89.29 8.6
 -11 -3 3 71.99 8.6
 11 -3 -3 83.59 8.5
 -11 3 3 76.49 7.6
 -11 3 3 71.29 8.3
 -11 3 3 77.49 8.1
 9 -3 -3 455.65 40.8
 -9 -3 3 418.26 40.8
 -9 -3 3 470.95 40.9
 -9 -3 3 460.35 40.8
 9 -3 -3 456.05 40.9
 -9 3 3 407.56 40.6
 -9 3 3 437.66 40.6
 -9 3 3 385.86 40.1
 7 -3 -3 943.01 90.69
 7 -3 -3 1014.6 90.69
 -7 -3 3 969.9 90.89
 -7 -3 3 995.1 90.69
 -7 3 3 993.8 90.59
 5 -3 -3 311.47 29.4
 -5 -3 3 305.97 29.4
 -5 -3 3 312.77 30
 -5 -3 3 353.86 29.8
 5 -3 -3 285.47 29.5
 5 3 -3 361.66 29.9
 -5 3 3 302.57 29.4
 5 3 -3 322.37 30
 -5 3 3 296.97 29.5
 3 -3 -3 4213.28 406.06
 3 3 -3 4182.18 401.56
 3 3 -3 4595.54 400.36
 1 3 -3 734.03 68.09
 1 -3 3 1033 108.99
 -1 3 -3 1265.37 109.09
 -1 3 -3 1250.17 109.09
 3 -3 3 3930.21 378.66
 -3 -3 -3 4163.98 378.66
 3 3 3 3914.01 378.26
 -3 3 -3 4068.29 378.96
 5 -3 3 306.47 29.1
 5 -3 3 285.57 28
 -5 -3 -3 308.47 28.3
 5 -3 3 320.07 28.1
 -5 3 -3 287.97 27.9
 5 3 3 320.57 28.2
 -5 3 -3 267.07 28
 7 -3 3 1008.2 94.79
 7 -3 3 1034.7 94.79
 -7 -3 -3 1023.1 94.79
 7 3 3 1082.09 94.69
 -7 3 -3 976.6 94.59
 9 -3 3 454.65 41.4
 9 -3 3 425.86 41.4
 -9 -3 -3 447.86 41.4
 9 -3 3 410.26 41
 9 3 3 483.05 41
 -9 3 -3 411.96 42.1
 -9 3 -3 443.56 41.3
 9 3 3 441.26 41.5
 -11 -3 -3 81.09 9.4
 11 -3 3 88.29 8.9
 11 -3 3 77.29 9.2
 -11 -3 -3 87.79 9.8
 11 -3 3 78.89 9.3
 -11 3 -3 83.79 9.2
 11 3 3 80.39 8.6
 11 3 3 104.19 9.8
 -11 3 -3 79.69 9.1
 11 3 3 110.89 9.8
 -13 -3 -3 3.4 2.9
 -13 -3 -3 3.8 2.9
 13 -3 3 4.2 2.3
 13 -3 3 5.9 2.3
 13 -3 3 5.3 2.2
 -13 -3 -3 0.5 2.1
 13 3 3 1.4 1.4
 13 3 3 1.9 2.5
 -13 3 -3 4.2 2.2
 -13 3 -3 7.6 4.7
 -13 3 -3 1 2
 13 3 3 2.6 2.5
 15 -3 3 27.6 5.3
 15 -3 3 28.9 5.2
 -15 -3 -3 41.3 7.2
 -15 -3 -3 34.9 5.9
 -15 -3 -3 28 5.1
 15 3 3 24.3 5.2
 -15 3 -3 35.6 5.4
 15 3 3 37.6 5.9
 -15 3 -3 37.5 7.3
 -15 3 -3 41.3 5.7
 -17 -3 -3 115.79 11.8
 17 -3 3 86.19 10.7
 17 -3 3 79.79 11
 -17 -3 -3 103.09 11.2
 -17 -3 -3 119.69 12.3
 17 3 3 95.89 11.2
 -17 3 -3 75.69 10.6
 -17 3 -3 92.69 10.8
 17 3 3 94.29 11.4
 -19 -3 -3 92.59 10.2
 19 -3 3 53.09 8.5
 -19 -3 -3 61.89 8.9
 19 -3 3 62.69 9.2
 -19 3 -3 94.89 12.4
 -19 3 -3 61.59 8.5
 -19 3 -3 61.39 8.4
 19 3 3 67.99 9.5
 -21 -3 -3 20.9 5.5
 -21 -3 -3 14 5.1
 21 -3 3 16.5 4.5
 -21 -3 -3 10.7 4.1
 21 -3 3 14.8 4.9
 -21 3 -3 15.6 6.7
 21 3 3 20.1 6.2
 -21 3 -3 15.9 4.3
 -21 3 -3 16.5 4.4
 -23 -3 -3 93.49 11.7
 -23 -3 -3 96.29 13.1
 23 -3 3 78.19 11.4
 23 -3 3 74.39 10.8
 -23 3 -3 79.29 10.8
 -23 3 -3 58.99 9.9
 23 3 3 93.19 12.2
 25 -3 3 10.1 4.7
 -25 -3 -3 17.5 9.3
 -25 -3 -3 15.6 5.8
 25 -3 3 3.1 9.2
 -25 -3 -3 6.8 4.1
 -25 3 -3 23.7 7.2
 -25 3 -3 9.4 5.1
 -25 3 -3 13.2 4.5
 25 3 3 10.5 5.8
 -27 -3 -3 -0.6 5.3
 -27 -3 -3 7.9 4.7
 27 -3 3 11.5 5.6
 -27 -3 -3 3 5.6
 27 -3 3 4.4 4.5
 -27 3 -3 3.3 4
 -27 3 -3 11 7.6
 27 3 3 3.8 5.9
 -27 3 -3 6.1 5.1
 28 -4 -3 26.6 7.4
 -28 -4 3 45.8 9.4
 -28 -4 3 72.19 9.8
 -28 -4 3 39.6 8
 -28 -4 3 42.2 8
 -28 4 3 38.6 7.2
 -28 4 3 66.19 9.6
 26 -4 -3 26.6 6.8
 -26 -4 3 46.7 7.8
 -26 -4 3 49.6 7.7
 -26 -4 3 27.3 6.8
 -26 4 3 32.4 6.4
 -26 4 3 47.9 10
 26 4 -3 57.79 11.5
 24 -4 -3 55.79 10.3
 -24 -4 3 89.09 11.2
 -24 -4 3 98.19 11.6
 -24 -4 3 102.29 11
 -24 4 3 83.29 10.7
 -24 4 3 65.89 10
 22 -4 -3 52.09 8.5
 -22 -4 3 64.19 9.3
 -22 -4 3 67.99 8.6
 22 -4 -3 74.59 9.1
 -22 -4 3 66.89 8.7
 -22 4 3 57.49 8.1
 -22 4 3 47.9 5.9
 -22 4 3 55.49 8.1
 -22 4 3 51.49 6.1
 20 -4 -3 14.5 4.4
 -20 -4 3 18.4 4.9
 -20 -4 3 13.7 4.3
 -20 -4 3 19.7 5
 20 -4 -3 24.6 5
 -20 4 3 11 3.7
 -20 4 3 19.3 4.3
 -20 4 3 20.2 4.2
 20 4 -3 26.1 7.3
 -20 4 3 16 3
 18 -4 -3 160.48 17
 -18 -4 3 169.98 16.8
 -18 -4 3 174.08 16.7
 -18 -4 3 151.38 16.1
 -18 4 3 173.48 16.6
 -18 4 3 162.98 15.6
 -18 4 3 121.59 18.4
 -18 4 3 162.98 17
 16 -4 -3 116.89 13.2
 -16 -4 3 143.59 12.8
 -16 -4 3 153.58 13.4
 16 -4 -3 100.29 12.5
 -16 4 3 120.09 12.7
 -16 4 3 129.19 11.9
 -16 4 3 97.89 12.7
 -16 4 3 120.09 12.7
 -14 -4 3 377.36 31.4
 14 -4 -3 273.27 30.6
 -14 -4 3 343.07 31.1
 14 -4 -3 327.47 31.3
 -14 4 3 340.87 31.1
 -14 4 3 301.17 31.2
 -14 4 3 318.57 30.3
 -14 4 3 338.07 31.1
 12 -4 -3 33.6 4.7
 -12 -4 3 45.8 5.7
 12 -4 -3 32.5 4.2
 -12 -4 3 33.6 4.7
 -12 -4 3 30.7 5.2
 -12 4 3 27.2 4.4
 -12 4 3 31.9 4.4
 -12 4 3 34.1 5.6
 -12 4 3 24.9 3.3
 -10 -4 3 781.72 67.79
 10 -4 -3 750.32 67.69
 10 -4 -3 715.33 67.79
 -10 -4 3 711.33 67.79
 -10 -4 3 746.63 67.79
 -10 4 3 701.03 67.59
 -10 4 3 694.73 67.49
 8 -4 -3 260.47 24.3
 -8 -4 3 289.57 24.5
 -8 -4 3 239.28 24.6
 -8 -4 3 271.97 24.4
 8 -4 -3 252.97 24.4
 -8 4 3 242.38 24.2
 -8 4 3 231.58 24.1
 8 4 -3 269.07 25
 6 -4 -3 314.47 28.7
 -6 -4 3 318.37 29.2
 6 -4 -3 286.77 28.8
 -6 4 3 295.47 28.8
 6 4 -3 340.17 29.3
 -6 4 3 290.17 28.6
 4 -4 -3 2961.9 271.97
 4 4 -3 3091.09 268.27
 -4 4 3 2610.04 271.87
 -2 -4 3 1564.24 148.19
 2 4 -3 1650.83 148.19
 0 -4 -3 2.7 1
 0 -4 3 0.4 0.5
 0 -4 -3 0.7 0.8
 0 -4 3 0.9 2.2
 0 -4 3 -1.7 1.5
 0 4 -3 0.5 1.6
 0 4 3 0.9 0.9
 0 4 3 0.2 0.8
 0 4 -3 -0.2 2.1
 0 4 3 0 1.4
 2 -4 3 1207.48 124.09
 2 -4 3 1427.06 124.09
 -2 4 -3 1397.06 124.09
 -4 -4 -3 2917.41 280.17
 4 -4 3 2831.02 282.17
 -4 4 -3 2908.91 281.87
 4 4 3 3090.79 281.57
 6 -4 3 298.37 29.3
 6 -4 3 285.77 29.4
 6 -4 3 323.47 29.8
 -6 -4 -3 297.27 29.4
 -6 4 -3 283.77 29.4
 -6 4 -3 305.77 29.2
 6 4 3 339.27 29.5
 6 4 3 372.06 29.8
 8 -4 3 239.38 24.7
 8 -4 3 255.07 24.8
 8 -4 3 220.38 24.6
 -8 -4 -3 250.67 24.8
 -8 4 -3 308.27 26.2
 8 4 3 287.57 24.7
 8 4 3 277.97 25.1
 -8 4 -3 249.78 24.6
 10 -4 3 680.93 67.19
 10 -4 3 631.94 67.49
 -10 -4 -3 752.52 67.69
 -10 -4 -3 836.52 68.09
 10 -4 3 673.13 67.49
 -10 4 -3 708.83 67.39
 10 4 3 797.52 67.19
 -12 -4 -3 26.8 4.4
 12 -4 3 24.4 4.5
 12 -4 3 27.9 4.5
 12 -4 3 31.1 4.6
 -12 -4 -3 39.3 5.6
 -12 -4 -3 33.9 5.4
 -12 4 -3 22.3 6.2
 -12 4 -3 27.1 4.2
 12 4 3 27.5 4.3
 -12 4 -3 27.7 4.2
 12 4 3 37.7 5.3
 -14 -4 -3 409.16 35
 -14 -4 -3 438.86 35
 14 -4 3 344.47 33.9
 14 -4 3 306.57 34.5
 14 -4 3 324.97 34.8
 -14 4 -3 368.86 36.4
 -14 4 -3 348.87 34.6
 14 4 3 364.36 33.7
 -16 -4 -3 138.89 15.9
 -16 -4 -3 188.58 16.9
 -16 -4 -3 162.58 16.3
 16 -4 3 120.59 15.9
 16 -4 3 130.89 15.6
 16 4 3 182.38 16.4
 -16 4 -3 176.68 18.7
 -16 4 -3 134.59 15.6
 -18 -4 -3 235.98 21.2
 18 -4 3 161.88 20.2
 -18 -4 -3 202.38 21.1
 -18 -4 -3 190.58 20.4
 -18 4 -3 209.38 22.7
 18 4 3 214.28 20.7
 -18 4 -3 169.48 20.4
 20 -4 3 11 3.7
 -20 -4 -3 15.5 4.6
 20 -4 3 6.5 3.7
 -20 -4 -3 7.9 3.7
 -20 -4 -3 15 4.8
 20 4 3 7.7 4.5
 -20 4 -3 7.9 3.4
 -20 4 -3 4.3 4
 -20 4 -3 16.4 6.7
 22 -4 3 60.19 9.8
 22 -4 3 68.59 9.5
 -22 -4 -3 67.39 9.8
 -22 -4 -3 62.09 10.6
 -22 -4 -3 93.19 11.2
 22 4 3 76.99 10.9
 -22 4 -3 64.99 9.2
 -22 4 -3 77.49 9.9
 -22 4 -3 55.19 10.9
 -24 -4 -3 83.89 12.5
 24 -4 3 82.89 12.3
 -24 -4 -3 109.89 13.8
 -24 -4 -3 129.09 13.9
 24 -4 3 87.59 12.9
 24 4 3 111.69 13.9
 -24 4 -3 95.79 12.1
 -24 4 -3 81.79 11.7
 -24 4 -3 125.29 16.6
 26 -4 3 33.4 7.5
 -26 -4 -3 34.1 7
 -26 -4 -3 30.5 10.3
 -26 -4 -3 34 8.3
 26 -4 3 32.3 7.1
 -26 4 -3 41.5 9.1
 26 4 3 34.2 8.5
 -26 4 -3 31.6 6.6
 -26 4 -3 41.8 7.9
 28 -4 3 48.4 9.5
 -28 -4 -3 52.69 10.3
 -28 -4 -3 72.89 12
 -28 -4 -3 57.69 13.3
 -28 4 -3 58.29 11.9
 -28 4 -3 57.99 11.1
 28 4 3 44.1 10.6
 -27 -5 3 11.7 8.4
 -27 -5 3 14.7 7.4
 -27 -5 3 11.3 4.7
 -27 -5 3 15.5 5.9
 -27 -5 3 21.4 6.8
 -27 5 3 18.7 5.1
 25 -5 -3 34.8 7.2
 -25 -5 3 50.19 8.3
 -25 -5 3 37.7 6.9
 -25 -5 3 44 7.3
 -25 5 3 43.2 7.3
 -25 5 3 40 6.8
 -23 -5 3 51.99 8.1
 -23 -5 3 61.79 9.5
 23 -5 -3 48.7 8.2
 -23 5 3 53.89 5.7
 -23 5 3 47.1 7.4
 -23 5 3 59.09 8.5
 21 -5 -3 7.6 4.9
 -21 -5 3 -0.2 3.9
 -21 -5 3 2.2 3.3
 -21 -5 3 4.4 3.3
 21 -5 -3 6.4 3.7
 -21 -5 3 3.6 2.8
 21 5 -3 7.4 6.6
 -21 5 3 0.1 2.9
 -21 5 3 4.6 3.4
 -21 5 3 9.9 4.8
[truncated: 1,527,175 more chars]
